# Supplementary material for: Extensive cargo identification reveals distinct biological roles of the 12 importin pathways
Source: eLife. 2017 Jan 24;6:e21184. doi: 10.7554/eLife.21184 (PMC5305215; doi:10.7554/eLife.21184)
Supplement: Supplementary file 1. — Each sheet contains the result of SILAC-Tp with one of the 12 NTRs. The proteins that exhibited +NTR/Ctl=(L/H+NTR)/(L/HCtl) values at least once in the three replicates (Experiments 1–3) are listed with the log2[(L/H+NTR)/(L/HCtl)] values. The second and third Z-scores and the ranks according to those scores are also presented. The 2nd-Z-15% and 3rd-Z-4% cargoes are indicated in cyan. The LC-MS/MS quantitation data for each replicate (Experiments 1–3) are also included. Light/Heavy, the median of quantified L/H values; Light/Heavy count, the number of quantified values; Light/Heavy variability, coefficient-of-variation for log-normal distributed data. aReport: The proteins listed by Chook and Süel (2011) are regarded as reported cargoes, and the references are provided in the Legend sheet. For Imp-β, only direct cargoes are listed. For Trn-2, the reported Trn-1 cargoes are listed. bDirect Binding: The results of the bead halo assays (Supplementary file 2) are summarized. ++ or +, positive; ± or –, negative. cGO Nucleus: Annotated with ‘nucleus’ in Gene Ontology (term type, cellular component). The rows can be sorted into preferable orders with Excel. To access the mass spectra, chromatograms, or raw data, see Supplementary file 12A. Statistics: For each experiment, the number of proteins assigned with log2[(L/H+NTR)/(L/HCtl)] values (proteins assigned with Z-scores), the mean and standard deviation (S.D.) of log2[(L/H+NTR)/(L/HCtl)] are listed. Z−score=(X−μ)/σ where X=log2[(L/H+NTR)/(L/HCtl)] of each protein, μ is the mean of X in one experiment, and σ is the S.D. of X﻿. DOI: http://dx.doi.org/10.7554/eLife.21184.017 [file elife-21184-supp1.xlsx]

## Sheet: Legend
Supplementary file 1			(13 sheets including this one)
Results of SILAC-Tp
Each sheet contains the result of SILAC-Tp with one of the 12 NTRs. The proteins that exhibited +NTR/Ctl = (L/H+NTR)/(L/HCtl) values at least once in the three replicates (Experiments 1–3) are listed with the log2[(L/H+NTR)/(L/HCtl)] values. The 2nd and 3rd Z-scores and the ranks according to those scores are also presented. The 2nd-Z-15% and 3rd-Z-4% cargoes are indicated in cyan. The LC-MS/MS q…
Imp-β	Trn-1	Trn-2	Trn-SR	Imp-4	Imp-5
Imp-7	Imp-8	Imp-9	Imp-11	Imp-13	Exp-4
Statistics For each experiment, the number of proteins assigned with log2[(L/H+NTR)/(L/HCtl)] values (proteins assigned with Z-scores), the mean and standard deviation (S.D.) of log2[(L/H+NTR)/(L/HCtl)] are listed. Z-score = (X-μ)/σ where X = log2[(L/H+NTR)/(L/HCtl)] of each protein, μ is the mean of X in one experiment, and σ is the S.D. of X.
NTR	Experiment	log2[(L/H+NTR)/(L/HCtl)]			# of protein with ≥2 Z-scores	# of protein with 3 Z-scores
		Number	Mean	S.D.
Imp-β	1	2098	-0.178445	0.856733	2027	1614
	2	2261	-1.14593	1.38895
	3	1862	-0.098623	0.940602
Trn-1	1	1577	-0.849323	1.4058	1649	1235
	2	1515	0.230275	0.910968
	3	2142	0.863451	1.09472
Trn-2	1	1655	-0.951489	1.32928	1641	1264
	2	1605	-0.588243	0.951685
	3	1849	0.686103	1.21716
Trn-SR	1	1931	-0.620758	0.950383	2021	1591
	2	2043	-0.113891	0.994872
	3	2148	0.624147	1.05876
Imp-4	1	1657	-1.26799	1.44445	1639	1273
	2	1905	0.074172	0.888998
	3	1559	-0.305646	0.975797
Imp-5	1	1880	-0.068096	1.08431	2012	1595
	2	2103	-0.620403	1.30141
	3	2177	0.0269601	0.938152
Imp-7	1	1894	-0.603666	1.31766	1898	1465
	2	1964	-0.583175	1.01779
	3	1984	-1.28737	1.1927
Imp-8	1	2013	-0.698086	1.18672	1933	1501
	2	1897	-0.655275	1.01115
	3	1999	-1.89449	1.51283
Imp-9	1	1662	-1.22274	1.07625	1698	1326
	2	1712	-1.889	1.53682
	3	1789	-0.102766	0.86261
Imp-11	1	1592	-0.121018	0.770543	1672	1308
	2	1693	0.434621	0.882157
	3	1811	-0.039555	0.862117
Imp-13	1	2045	-0.191598	1.01865	2060	1671
	2	2251	0.0878104	0.887667
	3	2011	-0.177783	0.9509
Exp-4	1	1948	-0.102283	0.972714	1748	1246
	2	1835	-0.946282	1.24277
	3	1542	-1.59219	1.48362
References
Baake M, Bauerle M, Doenecke D, Albig W. 2001. Core histones and linker histones are imported into the nucleus by different pathways. Eur J Cell Biol 80: 669-677. 10.1078/0171-9335-00208.
Bader AG, Vogt PK. 2005. Inhibition of protein synthesis by Y box-binding protein 1 blocks oncogenic cell transformation. Mol Cell Biol 25: 2095-2106. 10.1128/mcb.25.6.2095-2106.2005.
Bauerle M, Doenecke D, Albig W. 2002. The requirement of H1 histones for a heterodimeric nuclear import receptor. J Biol Chem 277: 32480-32489. 10.1074/jbc.M202765200.
Bono F, Cook AG, Grunwald M, Ebert J, Conti E. 2010. Nuclear import mechanism of the EJC component Mago-Y14 revealed by structural studies of importin 13. Mol Cell 37: 211-222. 10.1016/j.molcel.2010.01.007.
Calado A, Kutay U, Kuhn U, Wahle E, Carmo-Fonseca M. 2000. Deciphering the cellular pathway for transport of poly(A)-binding protein II. RNA 6: 245-256. 10.1017/S1355838200991908.
Cansizoglu AE, Lee BJ, Zhang ZC, Fontoura BM, Chook YM. 2007. Structure-based design of a pathway-specific nuclear import inhibitor. Nat Struct Mol Biol 14: 452-454. 10.1038/nsmb1229.
Chook YM, Suel KE. 2011. Nuclear import by karyopherin-betas: recognition and inhibition. Biochim Biophys Acta 1813: 1593-1606. 10.1016/j.bbamcr.2010.10.014.
Chuderland D, Konson A, Seger R. 2008. Identification and characterization of a general nuclear translocation signal in signaling proteins. Mol Cell 31: 850-861. 10.1016/j.molcel.2008.08.007.
Dean KA, von Ahsen O, Gorlich D, Fried HM. 2001. Signal recognition particle protein 19 is imported into the nucleus by importin 8 (RanBP8) and transportin. J Cell Sci 114: 3479-3485.
Fan XC, Steitz JA. 1998. HNS, a nuclear-cytoplasmic shuttling sequence in HuR. Proc Natl Acad Sci U S A 95: 15293-15298. 10.1073/pnas.95.26.15293.
Freedman ND, Yamamoto KR. 2004. Importin 7 and importin alpha/importin beta are nuclear import receptors for the glucocorticoid receptor. Mol Biol Cell 15: 2276-2286. 10.1091/mbc.E03-11-0839.
Guttinger S, Muhlhausser P, Koller-Eichhorn R, Brennecke J, Kutay U. 2004. Transportin2 functions as importin and mediates nuclear import of HuR. Proc Natl Acad Sci U S A 101: 2918-2923. 10.1073/pnas.0400342101.
Ishidate T, Yoshihara S, Kawasaki Y, Roy BC, Toyoshima K, Akiyama T. 1997. Identification of a novel nuclear localization signal in Sam68. FEBS Lett 409: 237-241. 10.1016/S0014-5793(97)00455-9.
Jakel S, Gorlich D. 1998. Importin beta, transportin, RanBP5 and RanBP7 mediate nuclear import of ribosomal proteins in mammalian cells. EMBO J 17: 4491-4502. 10.1093/emboj/17.15.4491.
Jakel S, Mingot JM, Schwarzmaier P, Hartmann E, Gorlich D. 2002. Importins fulfil a dual function as nuclear import receptors and cytoplasmic chaperones for exposed basic domains. EMBO J 21: 377-386. 10.1093/emboj/21.3.377.
Kahle J, Baake M, Doenecke D, Albig W. 2005. Subunits of the heterotrimeric transcription factor NF-Y are imported into the nucleus by distinct pathways involving importin beta and importin 13. Mol Cell Biol 25: 5339-5354. 10.1128/mcb.25.13.5339-5354.2005.
Kahle J, Piaia E, Neimanis S, Meisterernst M, Doenecke D. 2009. Regulation of nuclear import and export of negative cofactor 2. J Biol Chem 284: 9382-9393. 10.1074/jbc.M805694200.
Kataoka N, Bachorik JL, Dreyfuss G. 1999. Transportin-SR, a nuclear import receptor for SR proteins. J Cell Biol 145: 1145-1152. 10.1083/jcb.145.6.1145.
Kawamura H, Tomozoe Y, Akagi T, Kamei D, Ochiai M, Yamada M. 2002. Identification of the nucleocytoplasmic shuttling sequence of heterogeneous nuclear ribonucleoprotein D-like protein JKTBP and its interaction with mRNA. J Biol Chem 277: 2732-2739. 10.1074/jbc.M108477200.
Lai MC, Kuo HW, Chang WC, Tarn WY. 2003. A novel splicing regulator shares a nuclear import pathway with SR proteins. EMBO J 22: 1359-1369. 10.1093/emboj/cdg126.
Lai MC, Lin RI, Huang SY, Tsai CW, Tarn WY. 2000. A human importin-beta family protein, transportin-SR2, interacts with the phosphorylated RS domain of SR proteins. J Biol Chem 275: 7950-7957. 10.1074/jbc.275.11.7950.
Lai MC, Lin RI, Tarn WY. 2001. Transportin-SR2 mediates nuclear import of phosphorylated SR proteins. Proc Natl Acad Sci U S A 98: 10154-10159. 10.1073/pnas.181354098.
Lee BJ, Cansizoglu AE, Suel KE, Louis TH, Zhang Z, Chook YM. 2006. Rules for nuclear localization sequence recognition by karyopherin beta 2. Cell 126: 543-558. 10.1016/j.cell.2006.05.049.
Lubert EJ, Sarge KD. 2003. Interaction between protein phosphatase 2A and members of the importin beta superfamily. Biochem Biophys Res Commun 303: 908-913. 10.1016/S0006-291X(03)00434-0.
Ma AS, Moran-Jones K, Shan J, Munro TP, Snee MJ, Hoek KS, Smith R. 2002. Heterogeneous nuclear ribonucleoprotein A3, a novel RNA trafficking response element-binding protein. J Biol Chem 277: 18010-18020. 10.1074/jbc.M200050200.
Mingot JM, Kostka S, Kraft R, Hartmann E, Gorlich D. 2001. Importin 13: a novel mediator of nuclear import and export. EMBO J 20: 3685-3694. 10.1093/emboj/20.14.3685.
Muhlhausser P, Muller EC, Otto A, Kutay U. 2001. Multiple pathways contribute to nuclear import of core histones. EMBO Rep 2: 690-696. 10.1093/embo-reports/kve168.
Ouchida R, Kusuhara M, Shimizu N, Hisada T, Makino Y, Morimoto C, Handa H, Ohsuzu F, Tanaka H. 2003. Suppression of NF-kappaB-dependent gene expression by a hexamethylene bisacetamide-inducible protein HEXIM1 in human vascular smooth muscle cells. Genes Cells 8: 95-107. 10.1046/j.1365-2443.2003.00618.x.
Plafker SM, Macara IG. 2002. Ribosomal protein L12 uses a distinct nuclear import pathway mediated by importin 11. Mol Cell Biol 22: 1266-1275. 10.1128/MCB.22.4.1266-1275.2002.
Pollard VW, Michael WM, Nakielny S, Siomi MC, Wang F, Dreyfuss G. 1996. A novel receptor-mediated nuclear protein import pathway. Cell 86: 985-994. 10.1016/S0092-8674(00)80173-7.
Rebane A, Aab A, Steitz JA. 2004. Transportins 1 and 2 are redundant nuclear import factors for hnRNP A1 and HuR. RNA 10: 590-599. 10.1261/rna.5224304.
Siomi H, Dreyfuss G. 1995. A nuclear localization domain in the hnRNP A1 protein. J Cell Biol 129: 551-560. 10.1083/jcb.129.3.551.
Siomi MC, Eder PS, Kataoka N, Wan L, Liu Q, Dreyfuss G. 1997. Transportin-mediated nuclear import of heterogeneous nuclear RNP proteins. J Cell Biol 138: 1181-1192. 10.1083/jcb.138.6.1181.
Siomi MC, Fromont M, Rain JC, Wan L, Wang F, Legrain P, Dreyfuss G. 1998. Functional conservation of the transportin nuclear import pathway in divergent organisms. Mol Cell Biol 18: 4141-4148. 10.1128/MCB.18.7.4141.
Suel KE, Gu H, Chook YM. 2008. Modular organization and combinatorial energetics of proline-tyrosine nuclear localization signals. PLoS Biol 6: e137. 10.1371/journal.pbio.0060137.
Suzuki M, Iijima M, Nishimura A, Tomozoe Y, Kamei D, Yamada M. 2005. Two separate regions essential for nuclear import of the hnRNP D nucleocytoplasmic shuttling sequence. FEBS J 272: 3975-3987. 10.1111/j.1742-4658.2005.04820.x.
Tao T, Lan J, Lukacs GL, Hache RJ, Kaplan F. 2006. Importin 13 regulates nuclear import of the glucocorticoid receptor in airway epithelial cells. Am J Respir Cell Mol Biol 35: 668-680. 10.1165/rcmb.2006-0073OC.
Walker P, Doenecke D, Kahle J. 2009. Importin 13 mediates nuclear import of histone fold-containing chromatin accessibility complex heterodimers. J Biol Chem 284: 11652-11662. 10.1074/jbc.M806820200.
Waragai M, Lammers CH, Takeuchi S, Imafuku I, Udagawa Y, Kanazawa I, Kawabata M, Mouradian MM, Okazawa H. 1999. PQBP-1, a novel polyglutamine tract-binding protein, inhibits transcription activation by Brn-2 and affects cell survival. Hum Mol Genet 8: 977-987. 10.1093/hmg/8.6.977.
Weinmann L, Hock J, Ivacevic T, Ohrt T, Mutze J, Schwille P, Kremmer E, Benes V, Urlaub H, Meister G. 2009. Importin 8 is a gene silencing factor that targets argonaute proteins to distinct mRNAs. Cell 136: 496-507. 10.1016/j.cell.2008.12.023.
Yaseen NR, Blobel G. 1997. Cloning and characterization of human karyopherin beta3. Proc Natl Acad Sci U S A 94: 4451-4456. 10.1073/pnas.94.9.4451.
Yun CY, Velazquez-Dones AL, Lyman SK, Fu XD. 2003. Phosphorylation-dependent and -independent nuclear import of RS domain-containing splicing factors and regulators. J Biol Chem 278: 18050-18055. 10.1074/jbc.M211714200.
Zakaryan RP, Gehring H. 2006. Identification and characterization of the nuclear localization/retention signal in the EWS proto-oncoprotein. J Mol Biol 363: 27-38. 10.1016/j.jmb.2006.08.018.

## Sheet: Imp-β
Rank by 2nd Z-score (Imp-β)	2nd Z-score	Rank by 3rd Z-score (Imp-β)	3rd Z-score	log2[(L/HImp-β)/(L/HCtl)]			Accession	Description	Reporta (Imp-β direct cargo)	Imp-α Direct Bindingb	Imp-β Direct Bindingb	GO Nucleusc	MW (kDa)	Identification		Experiment 1						Experiment 2						Experiment 3
																Ctl			Imp-β			Ctl			Imp-β			Ctl			Imp-β
				Experiment 1	Experimrnt 2	Experiment 3								Coverage (%)	# Unique Peptides	Light/Heavy	Light/Heavy Count	Light/Heavy Variability (%)	Light/Heavy	Light/Heavy Count	Light/Heavy Variability (%)	Light/Heavy	Light/Heavy Count	Light/Heavy Variability (%)	Light/Heavy	Light/Heavy Count	Light/Heavy Variability (%)	Light/Heavy	Light/Heavy Count	Light/Heavy Variability (%)	Light/Heavy	Light/Heavy Count	Light/Heavy Variability (%)
1	5.43691	1	4.42971	4.76013	6.40564	4.06797	Q14974	Importin subunit beta-1 OS=Homo sapiens GN=KPNB1 PE=1 SV=2 - [IMB1_HUMAN]				Yes	97.108	65.53	40	1.15041	6	12.2006	31.1742	31	48.478	0.0315748	3	12.4911	2.67688	68	20.6772	1.90616	5	41.1007	31.9698	23	35.9249
2	4.13634	2	2.84971	3.52889	2.81216	3.79203	O43148	mRNA cap guanine-N7 methyltransferase OS=Homo sapiens GN=RNMT PE=1 SV=1 - [MCES_HUMAN]		++	–	Yes	54.8093	21.22	10	0.131588	6	21.993	1.51887	10	16.0548	0.101783	7	27.8784	0.714859	10	13.1719	0.157707	5	39.5176	2.18457	6	23.9676
3	3.61483	3	2.80085	3.27531	2.7443	3.30149	Q9BTL3	RNMT-activating mini protein OS=Homo sapiens GN=FAM103A1 PE=1 SV=1 - [RAM_HUMAN]		–	++	Yes	14.3727	26.27	3	0.173282	1		1.67772	4	10.3481	0.117388	3	18.14	0.786576	2	6.17191	0.214008	2	16.44	2.10997	1
4	3.36646	4	2.28307	3.1596	2.02513	3.06787	Q9BW19	Kinesin-like protein KIFC1 OS=Homo sapiens GN=KIFC1 PE=1 SV=2 - [KIFC1_HUMAN]				Yes	73.7023	16.94	7	0.151461	3	2.6782	1.35343	3	0.937989	0.174031	5	255.835	0.708357	3	1.34461	0.16463	1		1.38048	3	14.9033
5	3.15193	5	2.25158	2.52192	1.98138	3.09974	Q2NL82	Pre-rRNA-processing protein TSR1 homolog OS=Homo sapiens GN=TSR1 PE=1 SV=1 - [TSR1_HUMAN]		+	++	Yes	91.7519	38.43	27	0.361123	12	70.9479	2.07409	33	22.1856	0.240254	17	23.0057	0.948693	19	15.5606	0.377995	13	51.3832	3.24041	7	14.3794
6	3.14417			2.59833	3.22114		Q86U86	Protein polybromo-1 OS=Homo sapiens GN=PBRM1 PE=1 SV=1 - [PB1_HUMAN]				Yes	192.825	14.21	16	0.0134604	1		0.0815141	5	94.2311	0.0634935	2	18.1891	0.592093	2	2112.91				1.41518	1
7	2.76165			3.63153	2.68985		P00533	Epidermal growth factor receptor OS=Homo sapiens GN=EGFR PE=1 SV=2 - [EGFR_HUMAN]				Yes	134.19	30.5	25	0.589684	1		7.30837	1		0.794659	2	2623.99	5.1275	1
8	2.62892	156	0.0706282	2.9594	2.50549	-0.03219	P00367	Glutamate dehydrogenase 1, mitochondrial OS=Homo sapiens GN=GLUD1 PE=1 SV=2 - [DHE3_HUMAN]					61.3592	63.08	30	0.0125935	2	14.9025	0.0979524	4	150.067	0.0164401	3	12.7427	0.0933537	2	897.146	0.0156486	2	22.6698	0.0153034	3	11.536
9	2.60794			2.76356		2.35441	Q15773	Myeloid leukemia factor 2 OS=Homo sapiens GN=MLF2 PE=1 SV=1 - [MLF2_HUMAN]				Yes	28.1292	7.26	1	1.29864	1		8.81863	1		22.5525	1					1.76771	1		9.03978	1
10	2.59376				2.45666	2.54064	P07305	Histone H1.0 OS=Homo sapiens GN=H1F0 PE=1 SV=3 - [H10_HUMAN]		++	–	Yes	20.8502	27.32	7	0.209917	3	9591.99				0.0629079	2	791.732	0.34533	1		0.0267823	1		0.155832	2	89.3792
11	2.51816	1552	-1.77734	-1.70115	3.62758	2.26996	Q9GZS1	DNA-directed RNA polymerase I subunit RPA49 OS=Homo sapiens GN=POLR1E PE=1 SV=2 - [RPA49_HUMAN]				Yes	53.9279	23.91	12	0.0900833	1		0.0277043	3	19.4564	0.0154972	1		0.191542	2	590.141	0.136562	2	1416.56	0.658652	1
12	2.40145	413	-0.190396	1.87896	2.41212	-0.27771	P04843	Dolichyl-diphosphooligosaccharide--protein glycosyltransferase subunit 1 OS=Homo sapiens GN=RPN1 PE=1 SV=1 - [RPN1_HUMAN]					68.5268	58.32	28	0.0868516	2	165.376	0.319448	3	52.1932	0.127668	3	78.244	0.679519	1		0.191313	1		0.157814	1
13	2.36953	94	0.241763	0.0286816	2.14521	5.47398	P06576	ATP synthase subunit beta, mitochondrial OS=Homo sapiens GN=ATP5B PE=1 SV=3 - [ATPB_HUMAN]				Yes	56.5246	76.56	29	0.0131307	4	7.22808	0.0133944	8	35.6651	0.0146141	11	31.2177	0.0646465	4	1863.75	0.0125809	3	2.43456	0.559172	2	8.06284e+08
14	2.16895	114	0.170497	1.67977	3.05518	0.0617467	P40939	Trifunctional enzyme subunit alpha, mitochondrial OS=Homo sapiens GN=HADHA PE=1 SV=2 - [ECHA_HUMAN]					82.9469	61.21	40	0.162196	1		0.519638	3	276.09	0.0562791	7	93.2628	0.467786	5	242.163	0.151688	2	1101.99	0.158321	2	1864.51
15	2.14848	1313	-0.954671	-0.996344	6.86408	1.92224	P17544	Cyclic AMP-dependent transcription factor ATF-7 OS=Homo sapiens GN=ATF7 PE=1 SV=2 - [ATF7_HUMAN]				Yes	52.9341	13.16	5	0.082207	1		0.0412078	2	18.3883	0.0362568	2	69.3035	4.2236	1		0.0225021	1		0.0852854	1
16	2.13394	1503	-1.39076	1.84834	-3.07763	1.90857	Q9BV86	N-terminal Xaa-Pro-Lys N-methyltransferase 1 OS=Homo sapiens GN=NTMT1 PE=1 SV=3 - [NTM1A_HUMAN]		–	–	Yes	25.3708	21.52	3	3.39019	1		12.2076	2	352.911	7.01793	1		0.831285	1		4.10557	1		15.4138	2	424.508
17	2.13153			1.64771	2.40294		Q4G0N4	NAD kinase domain-containing protein 1, mitochondrial OS=Homo sapiens GN=NADKD1 PE=1 SV=2 - [NAKD1_HUMAN]					49.4022	51.81	21	0.0655577	2	2517.54	0.205416	2	163.63	0.0555769	2	29.9652	0.293936	1
18	2.12026	1539	-1.66091	-1.6014	1.79899	2.83698	P36776	Lon protease homolog, mitochondrial OS=Homo sapiens GN=LONP1 PE=1 SV=2 - [LONM_HUMAN]				Yes	106.422	57.98	42	0.30658	5	191.216	0.101036	3	379.394	0.0424873	1		0.147846	2	244.086	0.0978653	2	23487.9	0.699272	1
19	2.11623	7	1.99296	1.6346	1.62217	3.70767	P52298	Nuclear cap-binding protein subunit 2 OS=Homo sapiens GN=NCBP2 PE=1 SV=1 - [NCBP2_HUMAN]		+	–	Yes	17.9898	27.56	6	0.77519	1		2.40697	3	24.9966	0.345419	2	47.9221	1.06333	4	2.94628	0.42756	1		5.58623	2	224.38
20	2.10713	6	2.07408	1.59849	1.97212	1.88335	Q96AG4	Leucine-rich repeat-containing protein 59 OS=Homo sapiens GN=LRRC59 PE=1 SV=1 - [LRC59_HUMAN]		–	–	Yes	34.9089	49.19	15	0.0211272	1		0.0639789	2	18.2933	0.0117715	3	18.3126	0.046185	3	990.247	0.0138946	3	49.0531	0.0512613	1
21	1.99831	10	1.47273	1.53357	1.8935	1.28663	P35658	Nuclear pore complex protein Nup214 OS=Homo sapiens GN=NUP214 PE=1 SV=2 - [NU214_HUMAN]				Yes	213.488	7.22	11	0.165272	2	141.54	0.478466	4	14.3228	0.12786	2	18.3559	0.475043	6	15.9665	0.313552	1		0.764934	2	38.0709
22	1.99302	14	1.20344	1.52904	0.525584	2.28797	Q9NRZ9	Lymphoid-specific helicase OS=Homo sapiens GN=HELLS PE=1 SV=1 - [HELLS_HUMAN]				Yes	97.0122	17.9	12	0.0949058	5	53.3611	0.273893	6	19.9504	0.0800261	8	68.7115	0.115199	5	42.9384	0.0756122	3	76.1375	0.369266	3	73.6188
23	1.97243	20	0.992751	1.5114	0.232943	3.91177	Q9NZM1	Myoferlin OS=Homo sapiens GN=MYOF PE=1 SV=1 - [MYOF_HUMAN]				Yes	234.561	43.81	71	0.0296966	6	70.783	0.0846611	4	168.382	0.0644222	6	889.619	0.0757109	6	126.458	0.0280005	3	181.595	0.421431	2	36.3909
24	1.96203			1.50249	2.59565		Q8NHQ9	ATP-dependent RNA helicase DDX55 OS=Homo sapiens GN=DDX55 PE=1 SV=3 - [DDX55_HUMAN]					68.5031	12.67	5	0.0332616	1		0.0942408	1		0.23931	2	772.416	1.44653	1
25	1.96057	8	1.89068	1.44136	1.69962	1.74549	Q09161	Nuclear cap-binding protein subunit 1 OS=Homo sapiens GN=NCBP1 PE=1 SV=1 - [NCBP1_HUMAN]		++	–	Yes	91.7805	42.41	22	0.853729	11	34.0013	2.31853	31	14.7085	0.408361	22	30.6907	1.32641	36	18.6079	0.773546	13	25.0132	2.59377	21	28.7402
26	1.92973	35	0.625047	1.58896	1.53436	0.489297	Q02218	2-oxoglutarate dehydrogenase, mitochondrial OS=Homo sapiens GN=OGDH PE=1 SV=3 - [ODO1_HUMAN]					115.861	44.09	33	0.183687	3	998.652	0.55259	1		0.0887319	3	156.14	0.257021	4	38.0312	0.217555	3	302.343	0.305395	2	188.381
27	1.92632	9	1.78079	1.4719	1.62503	1.57639	Q6P6C2	RNA demethylase ALKBH5 OS=Homo sapiens GN=ALKBH5 PE=1 SV=2 - [ALKB5_HUMAN]				Yes	44.2286	24.87	7	0.320418	1		0.888798	4	11.8925	0.14373	3	20.1527	0.443332	2	4.24306	0.322608	1		0.962093	2	4.52977
28	1.89498	1486	-1.33268	1.44505	3.54033	-1.35214	Q7L0Y3	Mitochondrial ribonuclease P protein 1 OS=Homo sapiens GN=TRMT10C PE=1 SV=2 - [MRRP1_HUMAN]		++	–	Yes	47.3166	59.55	21	0.0942576	1		0.256637	1		0.101189	4	187.326	1.17728	1		0.241851	1		0.0947355	1
29	1.78736	54	0.436043	1.75061	1.33662	0.31152	Q92945	Far upstream element-binding protein 2 OS=Homo sapiens GN=KHSRP PE=1 SV=4 - [FUBP2_HUMAN]				Yes	73.07	51.2	26	0.0396302	6	242.774	0.133356	3	96.742	0.177987	3	14.9591	0.449521	2	760.707	0.0189528	5	34.839	0.0235206	2	121.951
30	1.76943	12	1.33243	1.33748	1.37118	1.15466	Q99567	Nuclear pore complex protein Nup88 OS=Homo sapiens GN=NUP88 PE=1 SV=2 - [NUP88_HUMAN]		–	–	Yes	83.4888	10.66	4	0.191753	1		0.484579	2	6.34693	0.186384	2	10.1341	0.482143	2	0.175446	0.276703	2	16.0691	0.616031	1
31	1.74443				1.27698	2.20005	P23511	Nuclear transcription factor Y subunit alpha OS=Homo sapiens GN=NFYA PE=1 SV=2 - [NFYA_HUMAN]		++	++	Yes	36.8539	5.48	1	0.356675	1					0.263083	1		0.637531	1		0.404555	1		1.85891	1
32	1.61058	1571	-2.04481	1.2014	-3.98607	2.97268	Q5T4S7	E3 ubiquitin-protein ligase UBR4 OS=Homo sapiens GN=UBR4 PE=1 SV=1 - [UBR4_HUMAN]				Yes	573.476	15.55	50	3.88019	2	591.489	8.92298	2	309.615	13.0576	8	63.7161	0.824021	8	37.5903	6.09622	4	278.538	47.8549	2	77.8847
33	1.59505	21	0.989177	1.74791	1.06951	0.831799	Q13330	Metastasis-associated protein MTA1 OS=Homo sapiens GN=MTA1 PE=1 SV=2 - [MTA1_HUMAN]		++	++	Yes	80.7353	36.22	12	0.076077	3	82.7505	0.255521	4	372.709	0.245353	5	152.747	0.514927	2	3419.92	0.266352	3	166.713	0.47408	4	350.108
34	1.53913	357	-0.154936	1.14018	1.16957	-0.244356	P55809	Succinyl-CoA:3-ketoacid coenzyme A transferase 1, mitochondrial OS=Homo sapiens GN=OXCT1 PE=1 SV=1 - [SCOT1_HUMAN]					56.1219	60	26	0.0733306	1		0.161626	3	27.1091	0.0395864	4	148.737	0.0890475	2	134.864	0.0532205	3	6.88011	0.0449284	1
35	1.5265	13	1.24334	1.60357	0.580991	1.3372	P35269	General transcription factor IIF subunit 1 OS=Homo sapiens GN=GTF2F1 PE=1 SV=2 - [T2FA_HUMAN]				Yes	58.2051	24.18	11	0.224106	2	215.126	0.681044	4	52.4039	0.28553	4	29.6577	0.427118	7	35.9103	0.323149	6	232.564	0.816471	9	42.478
36	1.51959			1.12344		3.58418	P31930	Cytochrome b-c1 complex subunit 1, mitochondrial OS=Homo sapiens GN=UQCRC1 PE=1 SV=3 - [QCR1_HUMAN]					52.6124	56.46	24	0.0755307	2	104.939	0.164555	1		0.054677	1					0.0645303	1		0.773946	1
37	1.45977	11	1.34076	0.970225	1.17165	1.27444	Q9BXP5	Serrate RNA effector molecule homolog OS=Homo sapiens GN=SRRT PE=1 SV=1 - [SRRT_HUMAN]				Yes	100.604	36.53	30	0.0688066	11	24.8521	0.134802	21	27.862	0.0356408	17	41.8786	0.0802876	23	46.2954	0.0639498	14	34.763	0.154698	19	23.6392
38	1.45427			2.33945	0.873974		Q9NVN8	Guanine nucleotide-binding protein-like 3-like protein OS=Homo sapiens GN=GNL3L PE=1 SV=1 - [GNL3L_HUMAN]				Yes	65.5316	15.81	6	0.188135	1		0.952169	3	3.47312	0.303725	5	74.4887	0.556638	2	8.66994				0.675048	1
39	1.44857	1342	-1.00529	2.49861	-2.54223	1.26391	Q14558	Phosphoribosyl pyrophosphate synthase-associated protein 1 OS=Homo sapiens GN=PRPSAP1 PE=1 SV=2 - [KPRA_HUMAN]		++	–		39.3686	31.74	8	2.26828	2	148.633	12.819	3	14.5039	5.80289	4	54.7209	0.996227	1		2.9245	2	313.704	7.02306	1
40	1.43332	1588	-2.49391	1.04953	2.23348	-2.4444	Q14126	Desmoglein-2 OS=Homo sapiens GN=DSG2 PE=1 SV=2 - [DSG2_HUMAN]					122.218	23.43	16	0.054892	2	689.802	0.113619	4	60.346	0.0522254	3	28.9047	0.245598	1		0.095697	1		0.0175817	1
41	1.40803			1.02786	1.64382		Q9UIG0	Tyrosine-protein kinase BAZ1B OS=Homo sapiens GN=BAZ1B PE=1 SV=2 - [BAZ1B_HUMAN]				Yes	170.796	22.86	27	0.0111736	1		0.022783	1		0.0240174	3	58.6559	0.0750526	2	492.014	0.0566745	2	506.382
42	1.4043	151	0.0809419	1.07607	0.804567	-0.0224889	P62805	Histone H4 OS=Homo sapiens GN=HIST1H4A PE=1 SV=2 - [H4_HUMAN]				Yes	11.3604	62.14	13	0.0128312	9	21.6049	0.0270519	2	66.7818	0.0274914	4	40.4606	0.048017	4	159.636	0.0127515	10	15.3929	0.0125543	6	17.2796
43	1.37444	1341	-1.0036	3.07836	-2.53989	1.19418	Q15061	WD repeat-containing protein 43 OS=Homo sapiens GN=WDR43 PE=1 SV=3 - [WDR43_HUMAN]				Yes	74.8434	32.79	17	0.0356471	2	19.7312	0.301095	4	763.077	12.5439	2	1749.64	2.157	3	6.88725e+07	0.0226202	1		0.0517584	2	53.2359
44	1.36382			0.989982	3.23941		Q6PI48	Aspartate--tRNA ligase, mitochondrial OS=Homo sapiens GN=DARS2 PE=1 SV=1 - [SYDM_HUMAN]				Yes	73.5161	48.99	25	0.0228527	1		0.0453892	1		0.976676	2	16952.1	9.22381	1
45	1.36199	19	1.01708	1.00765	0.266735	1.18247	Q6DD87	Zinc finger protein 787 OS=Homo sapiens GN=ZNF787 PE=1 SV=3 - [ZN787_HUMAN]					40.5177	20.37	4	0.589298	2	0.604491	1.18486	4	3.3811	0.440593	3	15.3561	0.53007	2	31.9987	0.62767	3	8.45899	1.42459	1
46	1.32437	18	1.0684	1.10075	0.693549	0.906317	P18754	Regulator of chromosome condensation OS=Homo sapiens GN=RCC1 PE=1 SV=1 - [RCC1_HUMAN]		++	–	Yes	44.9406	71.02	22	0.356366	23	21.7486	0.764282	42	19.8567	0.302093	36	32.5084	0.488561	37	28.4814	0.349932	29	26.6654	0.655861	34	21.1072
47	1.30781				5.86751	1.1315	P15586	N-acetylglucosamine-6-sulfatase OS=Homo sapiens GN=GNS PE=1 SV=3 - [GNS_HUMAN]					62.042	15.22	9							0.0362895	1		2.11873	1		0.0162482	2	29.663	0.0355977	1
48	1.307	41	0.547894	1.67464	0.669416	0.416727	O00622	Protein CYR61 OS=Homo sapiens GN=CYR61 PE=1 SV=1 - [CYR61_HUMAN]					41.9983	61.42	21	0.0142127	4	19.2081	0.0453725	2	489.525	0.0171349	1		0.0272518	2	165.658	0.0181567	3	44.1627	0.0242373	1
49	1.30611			1.38645	0.668187		Q5VV52	Zinc finger protein 691 OS=Homo sapiens GN=ZNF691 PE=1 SV=1 - [ZN691_HUMAN]				Yes	35.658	12.82	3	0.290934	2	56.7782	0.760601	2	19.9482	0.32454	1		0.515718	2	14.3515	0.406359	2	14.2654
50	1.27794			0.916412	0.653535		Q7Z6I8	UPF0461 protein C5orf24 OS=Homo sapiens GN=C5orf24 PE=1 SV=1 - [CE024_HUMAN]					20.119	26.06	3	0.310362	2	20.469	0.585783	4	2.32441	0.24956	1		0.392563	5	11.0055	0.372682	1
51	1.27659	1607	-3.71037	-3.35725	1.12314	1.10214	A0FGR8	Extended synaptotagmin-2 OS=Homo sapiens GN=ESYT2 PE=1 SV=1 - [ESYT2_HUMAN]					102.294	21.82	15	0.394318	3	65.7549	0.0384782	5	2.78876	0.0469517	1		0.10227	2	1130.28	0.107073	1		0.229855	1
52	1.26995	1048	-0.651449	1.23268	-2.05076	1.0959	P16083	Ribosyldihydronicotinamide dehydrogenase [quinone] OS=Homo sapiens GN=NQO2 PE=1 SV=5 - [NQO2_HUMAN]		–	–	Yes	25.902	45.02	9	5.43502	2	55.5167	12.7725	3	160.675	4.87752	1		1.17722	2	38.1283	10.7386	2	147.372	22.9534	2	74.5091
53	1.26719	15	1.19521	0.9072	0.514146	1.27754	Q9BZZ5	Apoptosis inhibitor 5 OS=Homo sapiens GN=API5 PE=1 SV=3 - [API5_HUMAN]				Yes	58.9679	42.37	20	0.40186	14	38.9493	0.753649	21	21.0423	0.291679	18	32.4476	0.416561	19	25.0121	0.391709	15	25.6042	0.949604	17	20.3081
54	1.25348	184	0.0252999	-0.15677	0.974161	1.0804	P07339	Cathepsin D OS=Homo sapiens GN=CTSD PE=1 SV=1 - [CATD_HUMAN]					44.5236	45.15	16	0.111211	5	154.017	0.09976	3	7.24921	0.0523129	4	15.5998	0.102769	2	61.567	0.0211253	2	67.2726	0.0446722	1
55	1.22253			1.09286	0.552099		Q96P11	Putative methyltransferase NSUN5 OS=Homo sapiens GN=NSUN5 PE=1 SV=2 - [NSUN5_HUMAN]				Yes	46.6623	24.48	9	0.212174	3	19.9126	0.452561	3	20.2209	0.216599	6	9.79058	0.317581	6	13.9284				0.634178	2	11.6827
56	1.21463	1523	-1.50148	-1.46482	0.563271	1.04386	P49761	Dual specificity protein kinase CLK3 OS=Homo sapiens GN=CLK3 PE=1 SV=3 - [CLK3_HUMAN]				Yes	73.4691	6.27	3	0.157151	2	11.0225	0.056933	2	125.525	0.115073	2	45.0451	0.170034	2	22.6009	0.199058	1		0.410406	1
57	1.20492	53	0.436795	0.195772	0.559044	1.03472	Q9P2N5	RNA-binding protein 27 OS=Homo sapiens GN=RBM27 PE=1 SV=2 - [RBM27_HUMAN]				Yes	118.645	18.11	14	0.028708	3	34.7852	0.0328803	3	10.7913	0.034083	4	34.0957	0.0502142	2	22.0429	0.0349547	1		0.0716124	2	31.83
58	1.19662	16	1.15174	1.52595	0.516108	0.984709	Q9HCK8	Chromodomain-helicase-DNA-binding protein 8 OS=Homo sapiens GN=CHD8 PE=1 SV=5 - [CHD8_HUMAN]				Yes	290.338	4.03	6	0.128883	2	84.7382	0.371154	4	20.3797	0.168835	3	11.2344	0.241449	3	16.4543	0.191182	2	23.4512	0.378333	1
59	1.1868	1562	-1.85498	0.83833	-3.7224	3.24617	P31150	Rab GDP dissociation inhibitor alpha OS=Homo sapiens GN=GDI1 PE=1 SV=2 - [GDIA_HUMAN]					50.5501	58.39	12	10.1557	4	322.662	18.1582	3	5.50675	9.74858	2	59.1942	0.73856	8	36.4384	2.4458	3	77.4062	23.2067	2	8.17498
60	1.16881	29	0.863449	0.5613	0.477481	1.0668	O75717	WD repeat and HMG-box DNA-binding protein 1 OS=Homo sapiens GN=WDHD1 PE=1 SV=1 - [WDHD1_HUMAN]				Yes	125.888	23.65	21	0.542655	13	30.5106	0.800741	15	16.9465	0.296558	12	41.3163	0.4129	9	13.8112	0.512047	16	24.8375	1.07263	14	18.5054
61	1.15487	24	0.958117	0.642406	0.655337	0.987647	P13984	General transcription factor IIF subunit 2 OS=Homo sapiens GN=GTF2F2 PE=1 SV=2 - [T2FB_HUMAN]				Yes	28.3628	28.11	7	0.361979	4	48.4081	0.565024	5	13.966	0.306429	6	29.2996	0.48262	8	8.09413	0.438077	5	12.3163	0.868685	5	8.6363
62	1.15219	892	-0.522301	-0.625918	0.548593	0.985133	Q13573	SNW domain-containing protein 1 OS=Homo sapiens GN=SNW1 PE=1 SV=1 - [SNW1_HUMAN]		++	–	Yes	61.4565	36.38	14	0.627856	9	21.9818	0.406855	11	19.118	0.212866	11	51.6656	0.31135	6	47.4074	0.368079	7	77.4095	0.728612	6	20.7168
63	1.14593	1191	-0.791084	1.41493	-2.24471	0.979237	Q16222	UDP-N-acetylhexosamine pyrophosphorylase OS=Homo sapiens GN=UAP1 PE=1 SV=3 - [UAP1_HUMAN]		–	–	Yes	58.7318	26.44	10	1.91114	1		5.09597	4	2.05763	2.95218	4	56.4714	0.622899	6	22.3928	2.75706	3	113.814	5.43533	2	96.2214
64	1.13227	1462	-1.26802	1.7304	0.426723	-1.29132	Q12849	G-rich sequence factor 1 OS=Homo sapiens GN=GRSF1 PE=1 SV=3 - [GRSF1_HUMAN]					53.0926	30.42	10	0.0165055	1		0.0547687	2	61.5924	0.0388616	2	2.52339	0.0522369	2	93.1865	0.0350798	3	5.3287	0.0143328	3	10.1696
65	1.1305			0.790096	1.72611		P51532	Transcription activator BRG1 OS=Homo sapiens GN=SMARCA4 PE=1 SV=2 - [SMCA4_HUMAN]				Yes	184.53	22.4	24	0.0498023	2	15.6807	0.0861176	6	7.79897	0.0463582	5	19.5305	0.153368	2	861.682				0.0245523	1
66	1.12934	31	0.776018	0.486395	0.5765	0.963638	Q86U70	LIM domain-binding protein 1 OS=Homo sapiens GN=LDB1 PE=1 SV=2 - [LDB1_HUMAN]		++	–	Yes	46.5024	13.38	4	1.01261	1		1.41861	4	8.52738	0.626845	3	7.66357	0.934768	2	11.2057	1.01692	1		1.98321	2	1.94259
67	1.12236	27	0.899949	0.592571	0.578461	0.957069	P17028	Zinc finger protein 24 OS=Homo sapiens GN=ZNF24 PE=1 SV=4 - [ZNF24_HUMAN]				Yes	42.1291	13.59	4	0.389697	1		0.587637	3	18.3132	0.265805	2	67.6472	0.396915	2	14.5854	0.422293	1		0.819823	1
68	1.11275	86	0.270885	3.39424	0.399615	0.156172	P17844	Probable ATP-dependent RNA helicase DDX5 OS=Homo sapiens GN=DDX5 PE=1 SV=1 - [DDX5_HUMAN]		++	++	Yes	69.1047	59.93	32	0.0221618	11	73.3805	0.233009	9	123.22	0.0601462	13	968.572	0.0793423	6	247.405	0.0235904	8	62.117	0.0262874	10	210.283
69	1.11196	1555	-1.81009	0.774205	-3.66005	1.67007	P10809	60 kDa heat shock protein, mitochondrial OS=Homo sapiens GN=HSPD1 PE=1 SV=2 - [CH60_HUMAN]					61.0164	87.26	63	0.048273	4	151	0.0825588	2	28.051	0.346104	6	218585	0.0273794	2	13.1862	0.0110404	5	5.94304	0.0351339	8	527.397
70	1.10998	17	1.07147	0.772509	1.36479	0.909205	Q15054	DNA polymerase delta subunit 3 OS=Homo sapiens GN=POLD3 PE=1 SV=2 - [DPOD3_HUMAN]				Yes	51.3683	20.82	7	0.516699	2	35.7996	0.882646	5	14.7419	0.198343	2	117.968	0.510811	6	32.0311	0.648136	3	13.1775	1.21721	5	11.5039
71	1.09997			1.13113		0.936012	Q9P032	NADH dehydrogenase [ubiquinone] 1 alpha subcomplex assembly factor 4 OS=Homo sapiens GN=NDUFAF4 PE=1 SV=1 - [NDUF4_HUMAN]					20.2538	22.29	4	0.134345	3	16.998	0.294257	2	9.11067	0.0244632	1					0.0536131	2	282.627	0.102574	2	1960.47
72	1.09034	460	-0.23038	0.842045	0.368488	-0.315319	Q8TF01	Arginine/serine-rich protein PNISR OS=Homo sapiens GN=PNISR PE=1 SV=2 - [PNISR_HUMAN]				Yes	92.5211	0.87	1	0.730098	1		1.30877	1		1.1938	1		1.54119	1		1.13045	1		0.90851	1
73	1.08616	26	0.911076	0.602104	0.362687	1.37274	Q86U38	Nucleolar protein 9 OS=Homo sapiens GN=NOP9 PE=1 SV=1 - [NOP9_HUMAN]					69.3945	24.53	8	0.0300383	1		0.045596	2	54.8718	0.0332964	4	106.677	0.0428131	2	31.145	0.127261	2	161.846	0.329557	2	648.805
74	1.08613			0.826881		0.92299	Q99661	Kinesin-like protein KIF2C OS=Homo sapiens GN=KIF2C PE=1 SV=2 - [KIF2C_HUMAN]		++	–	Yes	81.2612	15.72	8	2.03839	1		3.61579	4	4.6593				1.58087	3	4.35286	2.49913	1		4.73846	2	5.91834
75	1.07186	63	0.372321	2.15878	0.342815	0.251583	P04181	Ornithine aminotransferase, mitochondrial OS=Homo sapiens GN=OAT PE=1 SV=1 - [OAT_HUMAN]		–	–		48.5042	65.6	21	0.219419	3	1709.06	0.979783	1		0.0895789	4	30.4788	0.113607	3	2965.93	0.142328	3	53.9371	0.169443	2	3384.44
76	1.06836	1283	-0.911706	0.736857	-2.41225	1.00197	Q5VW32	BRO1 domain-containing protein BROX OS=Homo sapiens GN=BROX PE=1 SV=1 - [BROX_HUMAN]					46.4467	20.44	6	9.88194	1		16.4687	3	79.8222	4.1827	6	35.8768	0.785776	4	18.2048	10.6522	1		21.3335	1
77	1.059			0.88592	0.324957		Q5SRE5	Nucleoporin NUP188 homolog OS=Homo sapiens GN=NUP188 PE=1 SV=1 - [NU188_HUMAN]				Yes	195.917	10.41	13	0.11516	4	48.7259	0.21281	6	31.5673	0.114951	4	84.5506	0.143991	9	14.2052				0.330695	3	39.8013
78	1.05735			0.727423		1.99837	Q96GQ7	Probable ATP-dependent RNA helicase DDX27 OS=Homo sapiens GN=DDX27 PE=1 SV=2 - [DDX27_HUMAN]		++	–	Yes	89.7792	30.9	20	0.0466399	1		0.0772207	3	139.515	0.0412974	5	141.087				0.0545003	4	89.1578	0.217755	1
79	1.04185	61	0.391792	0.790765	0.301136	0.269897	Q9NV56	MRG/MORF4L-binding protein OS=Homo sapiens GN=MRGBP PE=1 SV=1 - [MRGBP_HUMAN]		++	–	Yes	22.403	18.14	3	0.22992	2	53.0147	0.39776	2	18.7407	0.216367	1		0.266589	3	30.93	0.37764	1		0.455328	2	43.8166
80	1.03564	40	0.582427	0.32054	0.297689	0.875501	P49005	DNA polymerase delta subunit 2 OS=Homo sapiens GN=POLD2 PE=1 SV=1 - [DPOD2_HUMAN]		–	–	Yes	51.257	33.69	10	1.11039	7	12.7836	1.38665	14	40.3423	0.666554	11	16.3491	0.819311	11	25.653	1.0496	9	27.6324	1.92564	11	35.1026
81	1.02872	51	0.447384	0.908145	0.2829	0.322187	P52292	Importin subunit alpha-2 OS=Homo sapiens GN=KPNA2 PE=1 SV=1 - [IMA2_HUMAN]				Yes	57.8259	68.24	26	14.9117	16	37.4534	27.9838	27	40.3528	5.53966	21	33.0348	6.73976	39	28.9626	25.1138	11	21.9258	31.3979	20	27.7493
82	1.02016	22	0.978851	0.66017	1.8281	0.860938	P34897	Serine hydroxymethyltransferase, mitochondrial OS=Homo sapiens GN=SHMT2 PE=1 SV=3 - [GLYM_HUMAN]				Yes	55.9577	73.61	36	0.0197893	8	116.975	0.0312724	4	113.481	0.0706726	5	999.904	0.250937	4	89.3743	0.014471	9	53.6306	0.0262825	10	204.211
83	1.01566	68	0.338893	0.111896	0.264763	1.57999	Q14643	Inositol 1,4,5-trisphosphate receptor type 1 OS=Homo sapiens GN=ITPR1 PE=1 SV=3 - [ITPR1_HUMAN]				Yes	313.729	12.51	21	0.39645	2	59.9552	0.428422	1		0.293397	1		0.352498	2	267.423	0.329683	2	45.601	0.985647	1
84	0.99704	23	0.971537	0.675752	0.348483	0.815207	Q86V81	THO complex subunit 4 OS=Homo sapiens GN=ALYREF PE=1 SV=3 - [THOC4_HUMAN]					26.8716	45.91	8	0.100563	13	11.4695	0.160642	15	12.6417	0.0872314	13	34.7722	0.111065	14	33.6512	0.111061	10	17.2098	0.195417	13	14.5731
85	0.996963	779	-0.443761	-0.55863	0.319114	0.839122	Q14498	RNA-binding protein 39 OS=Homo sapiens GN=RBM39 PE=1 SV=2 - [RBM39_HUMAN]				Yes	59.3427	38.11	19	0.648208	19	21.4546	0.440098	26	18.271	0.530692	26	14.7441	0.662073	27	19.5302	0.839755	20	15.9654	1.50229	20	17.0132
86	0.995871	46	0.484258	0.674751	-0.473327	3.23701	Q9NWH9	SAFB-like transcription modulator OS=Homo sapiens GN=SLTM PE=1 SV=2 - [SLTM_HUMAN]				Yes	117.079	16.25	14	0.0210191	1		0.0335532	3	55.1057	0.0190036	6	69.8784	0.0136883	3	25.2978	0.0254863	3	0.955387	0.240294	2	4277.84
87	0.995246	1106	-0.70991	-0.786649	0.236408	0.93252	Q8IWX8	Calcium homeostasis endoplasmic reticulum protein OS=Homo sapiens GN=CHERP PE=1 SV=3 - [CHERP_HUMAN]					103.637	17.9	12	0.102801	3	57.8704	0.0595929	7	131.055	0.0708719	8	12.2084	0.083491	5	28.9083	0.082886	4	28.9012	0.158197	4	17.4549
88	0.989769				0.2288	0.862334	Q16698	2,4-dienoyl-CoA reductase, mitochondrial OS=Homo sapiens GN=DECR1 PE=1 SV=1 - [DECR_HUMAN]				Yes	36.0448	42.39	11				0.0489035	3	198.817	0.0620802	2	314.204	0.0727493	1		0.146019	2	1576.52	0.265459	3	311999
89	0.978834	651	-0.351897	0.837243	0.213613	-0.429617	Q00325	Phosphate carrier protein, mitochondrial OS=Homo sapiens GN=SLC25A3 PE=1 SV=2 - [MPCP_HUMAN]				Yes	40.0687	40.06	17	0.0988086	2	66.6869	0.176535	1		0.242349	2	69.9092	0.281025	1		0.287022	1		0.213102	2	92.9918
90	0.973667	83	0.281685	0.0628838	0.206437	1.11569	Q13428	Treacle protein OS=Homo sapiens GN=TCOF1 PE=1 SV=3 - [TCOF_HUMAN]				Yes	152.015	21.77	26	0.0402746	8	87.0791	0.0420689	9	21.972	0.0276807	8	38.7912	0.0319389	7	94.075	0.0357643	13	63.229	0.0775007	4	77.3025
91	0.967067	271	-0.0729679	0.650073	-1.24728	0.913338	Q9Y5S2	Serine/threonine-protein kinase MRCK beta OS=Homo sapiens GN=CDC42BPB PE=1 SV=2 - [MRCKB_HUMAN]					194.193	7.83	10	5.7128	1		8.96481	2	127.262	5.45903	3	90.5943	2.29957	3	10.1003	6.21814	1		11.7112	2	153.019
92	0.961024	1060	-0.658531	0.644896	-2.0606	5.19725	O75223	Gamma-glutamylcyclotransferase OS=Homo sapiens GN=GGCT PE=1 SV=1 - [GGCT_HUMAN]					20.9943	66.49	8	10.1689	4	6185.84	15.9004	2	1188.03	6.42288	1		1.53967	5	11.8844	0.803772	2	394.603	29.4891	1
93	0.955595	273	-0.0732898	-0.241235	0.181336	2.05985	Q9BUQ8	Probable ATP-dependent RNA helicase DDX23 OS=Homo sapiens GN=DDX23 PE=1 SV=3 - [DDX23_HUMAN]				Yes	95.5239	37.07	29	0.0329193	5	68.9985	0.0278504	4	20.3989	0.0334467	7	45.0038	0.0379263	5	64.1099	0.0229334	2	46.7417	0.0956191	4	112.584
94	0.953829	25	0.920487	0.739028	0.178882	0.767188	P49711	Transcriptional repressor CTCF OS=Homo sapiens GN=CTCF PE=1 SV=1 - [CTCF_HUMAN]		++	++	Yes	82.7324	14.31	8	0.0595225	2	24.2128	0.099346	3	10.6396	0.041739	2	63.947	0.0472488	1		0.0467541	1		0.0795732	1
95	0.936722	28	0.891322	0.585181	0.155122	0.948014	P54278	Mismatch repair endonuclease PMS2 OS=Homo sapiens GN=PMS2 PE=1 SV=2 - [PMS2_HUMAN]				Yes	95.7361	5.57	4	0.278603	2	2.19859	0.417967	3	17.6413	0.188727	5	31.6852	0.21015	3	12.452	0.299964	4	32.4754	0.578694	3	4.52034
96	0.932858			1.23568	0.149755		O15446	DNA-directed RNA polymerase I subunit RPA34 OS=Homo sapiens GN=CD3EAP PE=1 SV=1 - [RPA34_HUMAN]		++	–	Yes	54.9514	22.35	7	0.0206542	2	51.5672	0.0486391	3	44.9952	0.0282318	1		0.0313199	1		0.237096	3	302.532
97	0.932721	39	0.589263	0.667498	0.149564	0.455639	Q969G3	SWI/SNF-related matrix-associated actin-dependent regulator of chromatin subfamily E member 1 OS=Homo sapiens GN=SMARCE1 PE=1 SV=2 - [SMCE1_HUMAN]		++	++	Yes	46.6206	30.66	10	0.0990539	6	84.914	0.157329	7	32.3603	0.0792294	7	13.466	0.087884	8	31.4139	0.101583	7	89.4443	0.13931	4	9.14543
98	0.930204				0.253536	0.776328	Q9NQW6	Actin-binding protein anillin OS=Homo sapiens GN=ANLN PE=1 SV=2 - [ANLN_HUMAN]				Yes	124.122	12.46	11				0.0689525	2	10.0372	0.105179	5	7.02724	0.125386	1		0.0977264	2	33.2657	0.167382	3	62.3422
99	0.928997	834	-0.480943	0.617457	-1.81394	1.2268	Q9H0C8	Integrin-linked kinase-associated serine/threonine phosphatase 2C OS=Homo sapiens GN=ILKAP PE=1 SV=1 - [ILKAP_HUMAN]					42.8798	13.52	4	1.20122	1		1.84288	4	28.689	0.743671	2	10.2211	0.21151	1		1.08355	2	14.6143	2.53602	3	52.4235
100	0.927953	34	0.659115	0.816427	0.142942	0.521342	Q9ULW0	Targeting protein for Xklp2 OS=Homo sapiens GN=TPX2 PE=1 SV=2 - [TPX2_HUMAN]				Yes	85.6	39.63	21	0.260809	6	46.6973	0.459294	12	38.3266	0.210549	11	53.855	0.232478	14	59.0401	0.272945	7	25.0415	0.391755	8	27.3812
101	0.927294			0.615999	1.53089		O75683	Surfeit locus protein 6 OS=Homo sapiens GN=SURF6 PE=1 SV=3 - [SURF6_HUMAN]				Yes	41.4256	13.57	6	0.0488783	1		0.0749118	1		0.0186446	1		0.0538761	1		0.0128394	1
102	0.927055	1120	-0.727259	1.17498	-2.15606	0.773366	Q6XQN6	Nicotinate phosphoribosyltransferase OS=Homo sapiens GN=NAPRT1 PE=1 SV=2 - [PNCB_HUMAN]				Yes	57.542	60.41	18	19.8514	3	106.935	44.8226	1		7.14577	6	48.7002	1.60328	8	32.8203	9.59818	3	25.7251	16.4057	3	46.8326
103	0.925436			0.614407	0.259683		Q9NY93	Probable ATP-dependent RNA helicase DDX56 OS=Homo sapiens GN=DDX56 PE=1 SV=1 - [DDX56_HUMAN]				Yes	61.551	21.39	10	0.0388844	2	38.654	0.0595293	3	30.5517	0.0394963	1		0.0472856	1
104	0.917435	275	-0.0743462	-0.24214	1.73154	0.764318	Q96RN5	Mediator of RNA polymerase II transcription subunit 15 OS=Homo sapiens GN=MED15 PE=1 SV=2 - [MED15_HUMAN]				Yes	86.699	6.47	5	0.0897315	1		0.0758671	2	11.084	0.0629223	1		0.208954	2	56986.9	0.0552912	2	69.0106	0.0939158	2	16.5618
105	0.914527	70	0.333065	0.605061	2.45469	0.214659	Q96FV9	THO complex subunit 1 OS=Homo sapiens GN=THOC1 PE=1 SV=1 - [THOC1_HUMAN]				Yes	75.6185	32.57	20	0.174183	1		0.26494	5	238.52	0.0261899	3	235.031	0.143572	3	18.7714	0.67212	2	106.054	0.779948	1
106	0.912698	1609	-3.96164	1.53736	0.121753	-3.82495	Q6PD62	RNA polymerase-associated protein CTR9 homolog OS=Homo sapiens GN=CTR9 PE=1 SV=1 - [CTR9_HUMAN]				Yes	133.42	25.75	21	0.0232581	3	84.1226	0.0675095	1		0.0373782	3	27.0549	0.0406696	2	91.1502	0.355072	3	56.9762	0.0250548	1
107	0.911874			0.745848	0.120609		Q9NV06	DDB1- and CUL4-associated factor 13 OS=Homo sapiens GN=DCAF13 PE=1 SV=2 - [DCA13_HUMAN]				Yes	51.3692	28.09	10	0.0923319	2	44.8837	0.154837	4	22.2157	0.0474857	4	70.3813	0.0516261	4	10.7859
108	0.910308	1449	-1.2284	-1.23086	0.118434	2.34889	O75390	Citrate synthase, mitochondrial OS=Homo sapiens GN=CS PE=1 SV=2 - [CISY_HUMAN]				Yes	51.6795	56.22	21	0.047394	3	35.55	0.0201928	2	36.7024	0.0557003	2	90.4523	0.0604658	1		0.0200326	5	52.7059	0.102053	2	413
109	0.900408	30	0.852905	0.552267	0.24861	0.748302	P56270	Myc-associated zinc finger protein OS=Homo sapiens GN=MAZ PE=1 SV=1 - [MAZ_HUMAN]		++	++	Yes	48.5764	25.16	7	0.573877	3	3.1137	0.841527	4	4.11642	0.423812	6	16.4422	0.503515	5	12.0749	0.619194	4	31.5599	1.04013	2	0.025994
110	0.894025	1378	-1.07647	0.587496	-2.6411	4.63557	Q32MZ4	Leucine-rich repeat flightless-interacting protein 1 OS=Homo sapiens GN=LRRFIP1 PE=1 SV=2 - [LRRF1_HUMAN]				Yes	89.1987	28.84	15	20.7591	5	127.728	31.1934	3	157.879	17.0706	4	19.8663	2.73652	4	14.8172	2.34396	2	21.9884	58.2635	2	42.2684
111	0.875772	79	0.300138	0.0786929	0.0704648	1.02121	P23246	Splicing factor, proline- and glutamine-rich OS=Homo sapiens GN=SFPQ PE=1 SV=2 - [SFPQ_HUMAN]				Yes	76.1016	57.99	40	0.0125335	4	14.6094	0.0132361	9	39.3778	0.0124373	5	29.2175	0.0130598	5	3.67967	0.0143986	3	31.0043	0.0292237	4	263.605
112	0.868686	1535	-1.56903	-1.52268	0.0606228	3.5016	P06732	Creatine kinase M-type OS=Homo sapiens GN=CKM PE=1 SV=2 - [KCRM_HUMAN]					43.0739	43.04	20	65.1782	1		22.6845	4	98.861	14.4409	1		15.0607	2	7.34219	6.42535	2	60.1778	72.775	3	1.62389
113	0.862018	342	-0.144559	-0.302293	0.761923	0.712192	Q66PJ3	ADP-ribosylation factor-like protein 6-interacting protein 4 OS=Homo sapiens GN=ARL6IP4 PE=1 SV=2 - [AR6P4_HUMAN]				Yes	44.8882	18.53	7	3.3687	5	9.12934	2.73189	1		1.90115	5	5.30802	3.22387	2	17.6123	3.79483	4	19.7153	6.21703	6	15.906
114	0.8557			0.554662	1.30888		Q9Y3B9	RRP15-like protein OS=Homo sapiens GN=RRP15 PE=1 SV=2 - [RRP15_HUMAN]				Yes	31.4645	18.79	6	0.010446	1		0.0153433	1		0.0100721	1		0.0249535	1					0.0144682	1
115	0.854177	503	-0.256332	0.604466	0.040471	-0.339729	Q9BRL6	Serine/arginine-rich splicing factor 8 OS=Homo sapiens GN=SRSF8 PE=1 SV=1 - [SRSF8_HUMAN]				Yes	32.2682	12.77	1	0.0236295	1		0.0359267	1		0.021998	1		0.0226239	1		0.0548311	1		0.043327	2	32.2982
116	0.853828	1414	-1.15333	-1.16654	0.0399867	1.05464	Q9Y2W2	WW domain-binding protein 11 OS=Homo sapiens GN=WBP11 PE=1 SV=1 - [WBP11_HUMAN]				Yes	69.9539	19.97	10	0.283836	6	21.279	0.126445	7	84.924	0.161051	6	53.6708	0.165577	4	21.6537	0.167949	3	114.18	0.348863	2	34.6018
117	0.84949	1567	-1.90524	-1.81072	0.033961	1.10625	Q16718	NADH dehydrogenase [ubiquinone] 1 alpha subcomplex subunit 5 OS=Homo sapiens GN=NDUFA5 PE=1 SV=3 - [NDUA5_HUMAN]					13.4502	69.83	8	0.0901588	2	162.089	0.0256995	1		0.0300239	1		0.0307391	1		0.0331878	1		0.0714484	2	265.291
118	0.84738			0.547533	1.19716		P55265	Double-stranded RNA-specific adenosine deaminase OS=Homo sapiens GN=ADAR PE=1 SV=4 - [DSRAD_HUMAN]				Yes	135.981	40.29	36	0.0183406	1		0.0268063	4	219.062	0.0224104	2	171.789	0.0513843	2	101.344	0.0362284	2	149.328
119	0.839393	38	0.617035	0.540691	-0.288906	0.703264	Q9P016	Thymocyte nuclear protein 1 OS=Homo sapiens GN=THYN1 PE=1 SV=1 - [THYN1_HUMAN]				Yes	25.681	33.78	8	0.902669	9	10.9992	1.31308	6	19.4189	0.766554	15	20.0958	0.627442	9	22.6344	1.01465	4	6.22021	1.65204	7	11.0106
120	0.834278	1129	-0.735497	0.536309	-2.1675	0.85216	Q13642	Four and a half LIM domains protein 1 OS=Homo sapiens GN=FHL1 PE=1 SV=4 - [FHL1_HUMAN]				Yes	36.2386	32.2	11	9.06564	1		13.1475	1		20.0743	1		4.46846	4	34.867	34.8421	1		62.8971	1
121	0.831838	43	0.525512	0.271778	0.625581	0.683805	Q4VC31	Coiled-coil domain-containing protein 58 OS=Homo sapiens GN=CCDC58 PE=1 SV=1 - [CCD58_HUMAN]					16.6095	57.64	9	0.0275006	2	126.967	0.0332013	1		0.0509844	4	20.4074	0.0786604	1		0.0306377	1		0.0492155	1
122	0.827218	1089	-0.687983	-0.767863	1.01258	0.679459	O43852	Calumenin OS=Homo sapiens GN=CALU PE=1 SV=2 - [CALU_HUMAN]					37.0835	55.87	14	0.073419	5	104.166	0.043118	4	36.5555	0.0216076	4	42.8088	0.0435937	2	108.078	0.0307822	6	38.9904	0.049299	5	74.8144
123	0.826986	62	0.3896	0.530061	0.235722	0.267836	Q00839	Heterogeneous nuclear ribonucleoprotein U OS=Homo sapiens GN=HNRNPU PE=1 SV=6 - [HNRPU_HUMAN]				Yes	90.528	59.15	46	0.033487	46	32.757	0.048355	49	24.1204	0.0288266	49	30.2245	0.0339432	61	32.3546	0.0387243	43	24.0341	0.046624	48	40.2357
124	0.824194			0.527669		0.776117	P08047	Transcription factor Sp1 OS=Homo sapiens GN=SP1 PE=1 SV=3 - [SP1_HUMAN]				Yes	80.6436	5.48	3	0.128065	1		0.184618	1		0.14592	1					0.138627	1		0.237402	1
125	0.8185	133	0.10561	-0.0879658	0.194127	0.671259	P30048	Thioredoxin-dependent peroxide reductase, mitochondrial OS=Homo sapiens GN=PRDX3 PE=1 SV=3 - [PRDX3_HUMAN]					27.6752	53.52	12	0.0158059	4	45.5019	0.0148709	4	13.3384	0.0227383	3	37.0653	0.0260133	3	100.767	0.0141356	5	19.7233	0.0225104	2	157.429
126	0.812537	257	-0.0631552	-0.232552	-0.017365	0.78718	Q9Y5J1	U3 small nucleolar RNA-associated protein 18 homolog OS=Homo sapiens GN=UTP18 PE=1 SV=3 - [UTP18_HUMAN]				Yes	61.9644	34.53	14	0.0231336	2	70.2146	0.0196897	3	99.7246	0.026123	1		0.0258105	2	33.66	0.0324222	3	40.8358	0.055951	1
127	0.812533	32	0.715613	0.434644	0.386525	0.665647	P51948	CDK-activating kinase assembly factor MAT1 OS=Homo sapiens GN=MNAT1 PE=1 SV=1 - [MAT1_HUMAN]				Yes	35.8003	17.8	3	0.455194	1		0.61523	2	30.8831	0.237717	4	58.2576	0.310754	2	51.0545	0.393859	1		0.624771	1
128	0.810128	37	0.617765	0.350815	0.196918	0.663385	Q9BUI4	DNA-directed RNA polymerase III subunit RPC3 OS=Homo sapiens GN=POLR3C PE=1 SV=1 - [RPC3_HUMAN]				Yes	60.5732	16.48	6	0.620443	3	19.7019	0.791238	9	8.88573	0.259506	7	14.9129	0.297458	6	16.1158	0.550824	1		0.872392	3	27.706
129	0.805732	1435	-1.19232	0.511852	-2.802	3.91127	P52789	Hexokinase-2 OS=Homo sapiens GN=HK2 PE=1 SV=2 - [HXK2_HUMAN]					102.313	49.07	35	30.1962	7	193.873	43.0562	4	19.0134	22.6348	7	37.2629	3.24558	11	29.6388	3.50109	3	24.9159	52.6762	3	23.2757
130	0.784766	45	0.501162	0.250917	0.126055	0.639529	P02545	Prelamin-A/C OS=Homo sapiens GN=LMNA PE=1 SV=1 - [LMNA_HUMAN]				Yes	74.0947	76.66	63	0.035598	41	48.2285	0.0423603	49	32.6534	0.0280186	28	48.309	0.0305768	31	28.0887	0.0435265	42	43.589	0.0678065	37	28.3638
131	0.781689			0.491254		0.65188	Q8WVY7	Ubiquitin-like domain-containing CTD phosphatase 1 OS=Homo sapiens GN=UBLCP1 PE=1 SV=2 - [UBCP1_HUMAN]				Yes	36.7812	8.81	2	4.76314	1		6.69539	1								6.27045	1		9.85222	2	43.6586
132	0.777274	1485	-1.32944	-1.31742	0.433724	0.632482	P57740	Nuclear pore complex protein Nup107 OS=Homo sapiens GN=NUP107 PE=1 SV=1 - [NU107_HUMAN]				Yes	106.307	19.14	11	0.282286	3	119.748	0.113268	5	46.3504	0.105244	5	69.3983	0.142154	3	10.1736	0.193967	2	86.0946	0.300693	2	39.1748
133	0.776615	279	-0.084072	-0.250472	0.110691	0.631862	Q01130	Serine/arginine-rich splicing factor 2 OS=Homo sapiens GN=SRSF2 PE=1 SV=4 - [SRSF2_HUMAN]				Yes	25.4612	28.05	5	0.0606661	2	65.7889	0.0509972	3	6.48462	0.0566316	2	8.25203	0.0611477	3	13.5047	0.0655521	4	86.1062	0.101577	2	2.11776
134	0.776178	142	0.093753	0.486532	-1.01572	0.878225	O75937	DnaJ homolog subfamily C member 8 OS=Homo sapiens GN=DNAJC8 PE=1 SV=2 - [DNJC8_HUMAN]				Yes	29.8234	43.48	11	4.00804	5	9.74792	5.61555	5	13.0405	3.46141	10	26.4103	1.71195	9	24.625	7.06635	6	17.0751	12.9887	6	41.1907
135	0.772182	1603	-3.0728	0.483109	0.189008	-2.98891	Q10713	Mitochondrial-processing peptidase subunit alpha OS=Homo sapiens GN=PMPCA PE=1 SV=2 - [MPPA_HUMAN]		–	–		58.2156	47.24	20	0.368239	3	29.2238	0.514707	2	43.4725	0.409415	1		0.466724	1		0.523246	1		0.0659105	1
136	0.768655			1.49581		0.624375	O00505	Importin subunit alpha-3 OS=Homo sapiens GN=KPNA3 PE=1 SV=2 - [IMA3_HUMAN]				Yes	57.7748	38.2	10	13.8405	2	17.344	39.0331	6	57.2858				17.2261	9	87.6746	22.2831	2	26.8293	34.3503	2	3.95005
137	0.767845	77	0.312113	0.479393	0.78544	0.194951	Q9BVJ6	U3 small nucleolar RNA-associated protein 14 homolog A OS=Homo sapiens GN=UTP14A PE=1 SV=1 - [UT14A_HUMAN]				Yes	87.9241	26.33	14	0.116001	7	108.067	0.161724	9	36.494	0.0299171	5	57.118	0.0515657	8	99.7847	0.101388	6	61.149	0.116058	5	14.386
138	0.756027	256	-0.0626066	0.656695	-1.23289	0.612498	Q86TI2	Dipeptidyl peptidase 9 OS=Homo sapiens GN=DPP9 PE=1 SV=3 - [DPP9_HUMAN]				Yes	98.201	14.95	11	4.3056	2	30.9594	6.78763	2	35.9081	2.19021	2	20.7117	0.931857	3	38.4159	6.33041	6	19.3524	9.67858	2	133.565
139	0.755375	1556	-1.81499	1.54908	-0.096759	-1.80581	Q8IWC1	MAP7 domain-containing protein 3 OS=Homo sapiens GN=MAP7D3 PE=1 SV=2 - [MA7D3_HUMAN]				Yes	98.3682	7.76	6	0.607153	1		1.77671	4	38.2617	0.507977	1		0.475026	1		1.54795	3	146.885	0.442746	1
140	0.754349	92	0.24548	0.0318662	-0.0981853	0.66593	Q9UKV3	Apoptotic chromatin condensation inducer in the nucleus OS=Homo sapiens GN=ACIN1 PE=1 SV=2 - [ACINU_HUMAN]				Yes	151.771	25.88	27	0.116883	19	177.258	0.119494	16	51.3965	0.145289	23	86.426	0.13573	26	163.654	0.193769	21	120.197	0.307432	18	76.5308
141	0.744409	59	0.402373	0.166281	0.32165	0.601569	Q1KMD3	Heterogeneous nuclear ribonucleoprotein U-like protein 2 OS=Homo sapiens GN=HNRNPUL2 PE=1 SV=1 - [HNRL2_HUMAN]				Yes	85.0522	36.28	22	0.0682071	13	128.817	0.0765394	21	32.1307	0.0393975	14	25.8363	0.0492373	14	28.3033	0.079997	8	89.5414	0.121385	12	39.7183
142	0.744362			2.4879	-0.112056		P46013	Antigen KI-67 OS=Homo sapiens GN=MKI67 PE=1 SV=2 - [KI67_HUMAN]				Yes	358.474	36.52	83	0.0646863	6	278.351	0.362863	4	81.932	0.122729	6	236.25	0.113557	6	1266.18				0.202607	3	134.67
143	0.743841			0.751793	-0.11278		O75915	PRA1 family protein 3 OS=Homo sapiens GN=ARL6IP5 PE=1 SV=1 - [PRAF3_HUMAN]					21.6004	19.68	3	0.0439987	1		0.0740886	3	223.386	0.0225659	2	120.839	0.020869	1		0.0342872	1
144	0.736878	33	0.704221	0.452863	0.0152273	0.563769	Q15072	Zinc finger protein OZF OS=Homo sapiens GN=ZNF146 PE=1 SV=2 - [OZF_HUMAN]				Yes	33.2862	6.16	1	0.125549	1		0.171846	1		0.0919476	2	51.6402	0.0929232	1		0.149612	1		0.221145	1
145	0.728363	50	0.462034	0.217395	-0.0805874	0.586476	Q8WVV9	Heterogeneous nuclear ribonucleoprotein L-like OS=Homo sapiens GN=HNRPLL PE=1 SV=1 - [HNRLL_HUMAN]				Yes	60.0449	32.84	12	0.219169	7	10.2543	0.254813	12	31.3018	0.187931	8	17.6815	0.177721	7	8.28209	0.181715	8	30.3883	0.272858	5	22.8184
146	0.706875	1544	-1.73708	1.43595	-3.55864	0.566265	O43598	2'-deoxynucleoside 5'-phosphate N-hydrolase 1 OS=Homo sapiens GN=DNPH1 PE=1 SV=1 - [DNPH1_HUMAN]				Yes	19.0966	51.15	5	19.0324	2	0.229989	51.4943	5	55.1856	14.7441	2	92.7574	1.2513	5	6.96358	9.79094	2	1780.39	14.4973	3	95.9421
147	0.705235	199	0.0112969	0.846499	-0.166401	-0.0879971	P61244	Protein max OS=Homo sapiens GN=MAX PE=1 SV=1 - [MAX_HUMAN]				Yes	18.2639	23.75	4	0.227717	2	70.3411	0.409465	2	15.4972	0.22148	2	9.61009	0.197352	3	36.2228	0.34722	2	26.6501	0.326675	2	79.7977
148	0.704343			0.424989	0.664996		Q15014	Mortality factor 4-like protein 2 OS=Homo sapiens GN=MORF4L2 PE=1 SV=1 - [MO4L2_HUMAN]				Yes	32.2878	20.14	5	0.308701	2	23.1252	0.41445	3	32.4872	0.152529	3	75.7587	0.241845	3	1.42452				0.607424	1
149	0.704007	36	0.624211	0.356337	-0.168107	0.610311	Q9H6F5	Coiled-coil domain-containing protein 86 OS=Homo sapiens GN=CCDC86 PE=1 SV=1 - [CCD86_HUMAN]				Yes	40.2113	28.33	8	0.0344369	5	55.7547	0.0440852	5	25.2352	0.0225842	3	38.3268	0.0201002	3	40.469	0.0345597	6	39.6979	0.0527585	4	83.3828
150	0.701088	178	0.0386744	0.4222	0.501473	-0.0622458	P49792	E3 SUMO-protein ligase RanBP2 OS=Homo sapiens GN=RANBP2 PE=1 SV=2 - [RBP2_HUMAN]				Yes	357.974	24.44	42	0.115131	6	32.4572	0.154273	10	88.7813	0.112966	11	76.5595	0.159921	17	54.1343	0.203589	2	5.69785	0.194992	5	24.5473
151	0.686706	1203	-0.807838	-0.870547	0.935501	0.547294	O43663	Protein regulator of cytokinesis 1 OS=Homo sapiens GN=PRC1 PE=1 SV=2 - [PRC1_HUMAN]		++	–	Yes	71.5616	23.55	9	0.172812	2	36.3508	0.0945176	2	112.889	0.0356339	1		0.0681519	2	74.1713	0.118578	2	30.7291	0.173283	1
152	0.684387	1299	-0.932633	0.933316	-2.44131	0.545112	P25815	Protein S100-P OS=Homo sapiens GN=S100P PE=1 SV=2 - [S100P_HUMAN]		–	–	Yes	10.3932	51.58	5	2.29135	3	115.519	4.3757	2	334503	26.2677	2	18.7608	4.8363	5	19.7536	3.27776	3	9275.06	4.7827	2	569425
153	0.680118	179	0.0339405	0.430167	-0.201288	-0.0666985	Q9C0J8	pre-mRNA 3' end processing protein WDR33 OS=Homo sapiens GN=WDR33 PE=1 SV=2 - [WDR33_HUMAN]				Yes	145.799	12.35	12	0.0330295	3	100.397	0.0445037	6	16.2137	0.0616713	4	16.8817	0.0536401	5	34.778	0.0763947	6	34.3672	0.0729433	1
154	0.676254	76	0.326224	0.400924	-0.692828	0.799401	Q6NZI2	Polymerase I and transcript release factor OS=Homo sapiens GN=PTRF PE=1 SV=1 - [PTRF_HUMAN]				Yes	43.4498	29.74	12	0.119718	6	169.489	0.15807	9	30.4041	0.173488	8	63.1168	0.107327	8	86.3312	0.222087	4	65.6081	0.386515	5	38.7078
155	0.665608	42	0.542462	0.2863	0.208875	0.527449	Q9Y657	Spindlin-1 OS=Homo sapiens GN=SPIN1 PE=1 SV=3 - [SPIN1_HUMAN]		++	++	Yes	29.5818	11.07	2	0.366085	1		0.446444	3	5.33411	0.250759	2	10.2599	0.289824	3	1.3896	0.347967	1		0.501553	1
156	0.665536	1579	-2.28983	-2.14022	2.84141	0.527381	P35232	Prohibitin OS=Homo sapiens GN=PHB PE=1 SV=1 - [PHB_HUMAN]		–	–	Yes	29.7859	88.24	26	0.0505402	1		0.0114648	1		0.0160784	3	47.7239	0.115237	3	59.5061	0.056308	2	158.87	0.0811573	2	1629.74
157	0.659024	85	0.277475	2.7857	-0.230587	0.16237	Q5JRX3	Presequence protease, mitochondrial OS=Homo sapiens GN=PITRM1 PE=1 SV=3 - [PREP_HUMAN]					117.338	25.75	17	0.0386109	2	457.224	0.26625	2	82.7796	0.106637	2	54.9744	0.0908856	3	26.788	0.105099	1		0.117618	3	57.1283
158	0.65888	78	0.311469	0.586592	-0.713321	0.521121	Q15717	ELAV-like protein 1 OS=Homo sapiens GN=ELAVL1 PE=1 SV=2 - [ELAV1_HUMAN]		+	–	Yes	36.0692	57.06	18	0.0388072	7	22.5578	0.0582766	7	26.6346	0.040953	9	55.2941	0.0249779	5	34.4825	0.0442817	5	58.661	0.0635473	5	42.2314
159	0.650795	227	-0.029801	-0.203977	-0.242015	0.62907	Q96SI1	BTB/POZ domain-containing protein KCTD15 OS=Homo sapiens GN=KCTD15 PE=1 SV=1 - [KCD15_HUMAN]					31.9221	28.27	5	0.808647	4	71.9038	0.702031	2	26.7061	0.361451	4	16.402	0.305629	3	12.3741	0.353165	2	9.56251	0.546194	2	32.2965
160	0.644542	531	-0.274569	-0.413678	-0.2507	3.17088	Q8TDN6	Ribosome biogenesis protein BRX1 homolog OS=Homo sapiens GN=BRIX1 PE=1 SV=2 - [BRX1_HUMAN]				Yes	41.3749	59.77	19	0.018612	2	55.5427	0.0139722	3	31.2559	0.0135534	5	19.9543	0.0113915	3	5.73432	0.0257985	1		0.23234	2	23449.3
161	0.640388	1171	-0.771701	0.508867	-0.25647	-0.824486	Q96HH9	GRAM domain-containing protein 3 OS=Homo sapiens GN=GRAMD3 PE=1 SV=1 - [GRAM3_HUMAN]					47.8395	8.8	3	0.45931	1		0.653567	1		0.31006	1		0.259562	1		1.00904	2	37.7319	0.569787	2	45.0935
162	0.638521			0.368597	-0.237347		Q9NW64	Pre-mRNA-splicing factor RBM22 OS=Homo sapiens GN=RBM22 PE=1 SV=1 - [RBM22_HUMAN]				Yes	46.8654	8.33	3	1.47623	1		1.90595	2	28.3659	0.965871	2	24.0679	0.819352	3	10.1863	1.13471	1
163	0.638053	229	-0.0319372	0.368197	0.227047	-0.128663	Q6PJT7	Zinc finger CCCH domain-containing protein 14 OS=Homo sapiens GN=ZC3H14 PE=1 SV=1 - [ZC3HE_HUMAN]				Yes	82.8233	30.16	15	0.183017	3	10.26	0.236226	6	27.6866	0.130397	4	34.383	0.152622	5	18.5093	0.265887	2	115.896	0.243201	7	45.88
164	0.620431	245	-0.0543056	-0.22497	0.27636	0.484956	Q00610	Clathrin heavy chain 1 OS=Homo sapiens GN=CLTC PE=1 SV=5 - [CLH1_HUMAN]					191.493	44.18	62	0.0186732	3	25.4457	0.015977	7	53.4058	0.0424062	5	550.239	0.0513596	4	338.119	0.0141222	5	53.9063	0.0197647	3	126.771
165	0.619344	1593	-2.57381	0.352168	0.675481	-2.51955	Q14155	Rho guanine nucleotide exchange factor 7 OS=Homo sapiens GN=ARHGEF7 PE=1 SV=2 - [ARHG7_HUMAN]					89.9553	14.94	7	3.67596	3	60.5918	4.69229	1		3.28779	3	9.29116	5.25103	4	35.829	22.7856	2	349.825	3.97374	1
166	0.615922	101	0.211882	0.349236	-0.851642	0.675545	Q9H814	Phosphorylated adapter RNA export protein OS=Homo sapiens GN=PHAX PE=1 SV=1 - [PHAX_HUMAN]				Yes	44.3751	18.78	5	7.89218	1		10.0537	3	30.9722	3.04986	1		1.69009	3	16.2649	7.92543	1		12.6585	1
167	0.615624	528	-0.27091	-0.410542	-0.290866	0.573285	O75475	PC4 and SFRS1-interacting protein OS=Homo sapiens GN=PSIP1 PE=1 SV=1 - [PSIP1_HUMAN]				Yes	60.0667	41.7	19	0.193561	13	24.5906	0.145624	10	24.2984	0.1793	22	29.4683	0.146562	18	30.3796	0.158418	17	37.1778	0.235711	10	32.0124
168	0.615032	64	0.354323	0.348473	-0.653799	1.78251	P25705	ATP synthase subunit alpha, mitochondrial OS=Homo sapiens GN=ATP5A1 PE=1 SV=1 - [ATPA_HUMAN]					59.7136	65.28	40	0.0652693	1		0.0831017	2	150.914	0.0585389	2	278.307	0.0372076	1		0.0830332	1		0.285655	3	967.671
169	0.614301	882	-0.516063	-0.620573	-0.292704	0.507144	P30533	Alpha-2-macroglobulin receptor-associated protein OS=Homo sapiens GN=LRPAP1 PE=1 SV=1 - [AMRP_HUMAN]					41.4409	25.21	9	0.0587449	4	8.12559	0.0382084	2	44.0211	0.0303728	4	55.0821	0.0247954	1		0.04155	6	30.5552	0.0590523	3	54.4393
170	0.604291				0.781626	0.469774	Q9NR30	Nucleolar RNA helicase 2 OS=Homo sapiens GN=DDX21 PE=1 SV=5 - [DDX21_HUMAN]				Yes	87.2904	60.66	49				0.200752	2	69789.1	0.0709995	1		0.122053	1		0.0204716	2	100.89	0.028351	5	45.7242
171	0.603441				0.526406	0.468974	Q12931	Heat shock protein 75 kDa, mitochondrial OS=Homo sapiens GN=TRAP1 PE=1 SV=3 - [TRAP1_HUMAN]				Yes	80.0597	61.51	41				0.0201295	2	40.9909	0.0151024	1		0.0217526	4	22.6615	0.0251922	1		0.0348691	1
172	0.602525	586	-0.314162	0.788879	-0.30906	-0.394125	Q9Y305	Acyl-coenzyme A thioesterase 9, mitochondrial OS=Homo sapiens GN=ACOT9 PE=1 SV=2 - [ACOT9_HUMAN]					49.8695	47.15	21	0.0242335	2	83.9466	0.0418689	3	201.24	0.0509988	2	1383	0.0411646	3	756.289	0.0405077	2	191.39	0.0308244	1
173	0.596139	47	0.474768	1.60064	-0.486508	0.462106	O15042	U2 snRNP-associated SURP motif-containing protein OS=Homo sapiens GN=U2SURP PE=1 SV=2 - [SR140_HUMAN]				Yes	118.219	27.02	22	0.0222395	5	23.1803	0.0674474	1		0.0758565	5	52.2161	0.0541427	6	37.6386	0.0804339	5	84.9436	0.110802	2	89.2095
174	0.591344			0.328179	-0.209362		P53367	Arfaptin-1 OS=Homo sapiens GN=ARFIP1 PE=1 SV=2 - [ARFP1_HUMAN]					41.7126	32.98	8	35.144	1		44.1207	1		8.24407	2	222.922	7.13046	2	14.5517	32.6845	1
175	0.590115	1260	-0.881997	0.523202	-0.326297	-0.928231	O60220	Mitochondrial import inner membrane translocase subunit Tim8 A OS=Homo sapiens GN=TIMM8A PE=1 SV=1 - [TIM8A_HUMAN]					10.9913	44.33	4	0.0646267	1		0.0928777	1		0.097471	1		0.077741	1		0.136328	1		0.0716407	1
176	0.584296	488	-0.245644	-0.388896	-0.0443185	0.450966	Q9BV38	WD repeat-containing protein 18 OS=Homo sapiens GN=WDR18 PE=1 SV=2 - [WDR18_HUMAN]				Yes	47.375	15.97	5	0.514779	2	48.4676	0.393143	1		0.302017	3	53.8188	0.29288	2	17.1233	0.195299	2	486.572	0.266965	2	85.4645
177	0.583278	1382	-1.08391	0.321269	-2.65143	0.554449	P61221	ATP-binding cassette sub-family E member 1 OS=Homo sapiens GN=ABCE1 PE=1 SV=1 - [ABCE1_HUMAN]					67.271	41.9	18	6.11569	8	38.0977	7.64112	5	39.7622	3.48459	11	34.9716	0.554613	10	20.6314	9.79471	3	18.3012	14.3846	5	74.4425
178	0.574602	297	-0.10155	-0.265447	-0.347844	0.685118	Q9NQ29	Putative RNA-binding protein Luc7-like 1 OS=Homo sapiens GN=LUC7L PE=1 SV=1 - [LUC7L_HUMAN]				Yes	43.7013	31.27	6	3.0957	7	24.2126	2.57544	7	26.9299	2.39052	10	29.615	1.87837	10	34.4518	2.79105	6	14.1256	4.48755	5	41.7249
179	0.573932	794	-0.454857	-0.568136	-0.00905101	0.441218	Q8TAQ2	SWI/SNF complex subunit SMARCC2 OS=Homo sapiens GN=SMARCC2 PE=1 SV=1 - [SMRC2_HUMAN]				Yes	132.797	27.18	18	0.175126	3	20.4441	0.11812	9	104.439	0.0913014	6	38.497	0.0907304	4	61.5434	0.181464	4	24.6137	0.246382	4	30.5859
180	0.572703	44	0.524944	0.312209	-0.0885399	0.39514	P17096	High mobility group protein HMG-I/HMG-Y OS=Homo sapiens GN=HMGA1 PE=1 SV=3 - [HMGA1_HUMAN]		++	–	Yes	11.6691	59.81	6	0.328026	5	14.7161	0.40728	8	14.6593	0.317293	7	47.3683	0.298406	7	20.8299	0.367141	8	14.8705	0.482817	6	32.9621
181	0.572109	71	0.332974	0.3117	0.668642	0.214573	Q96AE4	Far upstream element-binding protein 1 OS=Homo sapiens GN=FUBP1 PE=1 SV=3 - [FUBP1_HUMAN]				Yes	67.5185	43.94	20	0.0479579	8	43.302	0.0595239	7	38.3664	0.0238273	3	7.55134	0.0378753	2	373.199	0.0474242	4	71.6018	0.0550292	4	47.2674
182	0.559309	887	-0.518851	-0.622962	-0.369085	1.01597	Q9NTI5	Sister chromatid cohesion protein PDS5 homolog B OS=Homo sapiens GN=PDS5B PE=1 SV=1 - [PDS5B_HUMAN]				Yes	164.563	19.56	16	0.0534365	5	17.8374	0.0346983	6	32.3196	0.0677187	8	55.0619	0.0524328	6	56.8505	0.0593611	4	16.5838	0.120044	1
183	0.559013	88	0.268856	0.30048	-0.772509	0.453746	Q96G46	tRNA-dihydrouridine(47) synthase [NAD(P)(+)]-like OS=Homo sapiens GN=DUS3L PE=1 SV=2 - [DUS3L_HUMAN]					72.5479	27.23	15	0.195312	3	56.9901	0.240537	2	98.9346	0.101204	5	27.1655	0.0592449	1		0.237827	5	38.394	0.325726	2	10.1044
184	0.559005	926	-0.543636	-0.644196	0.531254	0.427178	O00161	Synaptosomal-associated protein 23 OS=Homo sapiens GN=SNAP23 PE=1 SV=1 - [SNP23_HUMAN]				Yes	23.3395	36.49	5	0.245408	1		0.157024	2	39.8731	0.063418	1		0.0916507	1		0.268679	1		0.361266	1
185	0.558634	48	0.464928	0.219874	0.269656	0.426829	O14776	Transcription elongation regulator 1 OS=Homo sapiens GN=TCERG1 PE=1 SV=2 - [TCRG1_HUMAN]				Yes	123.823	24.32	28	0.443761	19	26.3639	0.516819	27	21.4639	0.341654	28	19.5556	0.411871	32	17.7907	0.490638	21	17.759	0.659553	27	25.2423
186	0.557303	1028	-0.632134	-0.720015	1.30015	0.425577	P42765	3-ketoacyl-CoA thiolase, mitochondrial OS=Homo sapiens GN=ACAA2 PE=1 SV=2 - [THIM_HUMAN]					41.8976	75.31	27	0.034026	4	35.8797	0.0206569	7	100.166	0.0574783	2	315.921	0.141543	5	49.769	0.027534	6	113.865	0.0369812	6	85.2737
187	0.556096	1090	-0.688288	-0.768125	-0.0926866	0.424442	Q8N684	Cleavage and polyadenylation specificity factor subunit 7 OS=Homo sapiens GN=CPSF7 PE=1 SV=1 - [CPSF7_HUMAN]				Yes	52.0183	30.36	10	0.323475	6	20.7458	0.189938	9	10.5179	0.26875	9	7.59764	0.252027	8	26.1999	0.395033	6	28.1054	0.530155	4	7.48019
188	0.552606	52	0.438312	0.294991	-0.00428409	0.313654	Q15651	High mobility group nucleosome-binding domain-containing protein 3 OS=Homo sapiens GN=HMGN3 PE=1 SV=2 - [HMGN3_HUMAN]		++	–	Yes	10.6595	43.43	4	1.83575	10	12.1446	2.25224	9	3.25233	1.64646	9	21.5514	1.64158	10	19.3341	2.01569	9	12.1258	2.5052	4	12.6919
189	0.550129	49	0.464239	0.561227	-0.501132	0.418829	O00541	Pescadillo homolog OS=Homo sapiens GN=PES1 PE=1 SV=1 - [PESC_HUMAN]				Yes	67.96	32.14	23	0.0143532	3	0.278622	0.0211785	10	54.233	0.0172384	2	1.70596	0.0121798	3	2.94061	0.0305368	5	62.7221	0.0408229	2	33.2889
190	0.548736	1134	-0.739382	-0.811898	0.356971	0.417519	Q01081	Splicing factor U2AF 35 kDa subunit OS=Homo sapiens GN=U2AF1 PE=1 SV=3 - [U2AF1_HUMAN]		–	–	Yes	27.8545	39.58	7	0.247261	6	25.908	0.140848	8	56.8293	0.192902	6	12.5744	0.247056	6	22.045	0.326517	6	9.4959	0.436105	3	11.035
191	0.547645	55	0.431015	0.19082	-0.385285	0.667335	Q8NBJ7	Sulfatase-modifying factor 2 OS=Homo sapiens GN=SUMF2 PE=1 SV=2 - [SUMF2_HUMAN]					33.8218	34.22	9	0.0367189	3	27.0454	0.0419114	2	48.4029	0.0198999	2	27.5965	0.0152359	1		0.0392553	3	98.5151	0.0623428	1
192	0.545017	1410	-1.14506	0.288489	-2.73636	0.634457	O60841	Eukaryotic translation initiation factor 5B OS=Homo sapiens GN=EIF5B PE=1 SV=4 - [IF2P_HUMAN]					138.742	13.36	12	6.64576	3	164.506	8.11687	5	127.608	3.83966	5	86.6206	0.576192	4	20.8278	4.81663	1		7.47712	2	34.8829
193	0.54371	524	-0.266492	-0.406758	0.170259	0.412791	P53999	Activated RNA polymerase II transcriptional coactivator p15 OS=Homo sapiens GN=SUB1 PE=1 SV=3 - [TCP4_HUMAN]		++	–	Yes	14.3864	70.87	13	0.65975	20	11.1727	0.49766	20	14.8637	0.68088	22	17.0542	0.766167	24	15.9491	1.11788	20	15.2085	1.48819	18	13.3683
194	0.543128	558	-0.294376	-0.430647	-0.39156	0.48548	Q92917	G patch domain and KOW motifs-containing protein OS=Homo sapiens GN=GPKOW PE=1 SV=2 - [GPKOW_HUMAN]				Yes	52.1966	56.93	17	0.982152	20	14.5377	0.728687	18	15.9596	0.466565	20	20.9093	0.355664	14	13.2655	0.890823	17	21.5358	1.2472	13	22.4906
195	0.542423			1.09411	-0.392538		O14519	Cyclin-dependent kinase 2-associated protein 1 OS=Homo sapiens GN=CDK2AP1 PE=1 SV=1 - [CDKA1_HUMAN]				Yes	12.3573	20	2	0.032016	1		0.0683483	1		0.0556802	1		0.0424165	1
196	0.541131	1068	-0.663613	0.28516	-2.06766	0.464182	P30086	Phosphatidylethanolamine-binding protein 1 OS=Homo sapiens GN=PEBP1 PE=1 SV=3 - [PEBP1_HUMAN]				Yes	21.0437	89.84	17	17.7934	15	33.9911	21.6821	16	65.6115	5.99433	21	24.2856	1.42993	29	12.6951	23.0824	15	33.9176	31.843	18	102.915
197	0.540486			0.284607	5.21743		O75340	Programmed cell death protein 6 OS=Homo sapiens GN=PDCD6 PE=1 SV=1 - [PDCD6_HUMAN]				Yes	21.8548	40.84	6	14.5	1		17.6622	1		0.253155	1		9.41865	1
198	0.533009	163	0.0588851	-0.127996	-0.153639	0.402726	P49959	Double-strand break repair protein MRE11A OS=Homo sapiens GN=MRE11A PE=1 SV=3 - [MRE11_HUMAN]				Yes	80.5433	30.79	14	0.218485	5	57.3528	0.199936	9	30.9331	0.137709	12	48.4472	0.123798	3	24.1365	0.153158	5	35.2671	0.202476	6	33.2452
199	0.532753	806	-0.464422	-0.576331	0.543954	0.402485	Q99590	Protein SCAF11 OS=Homo sapiens GN=SCAF11 PE=1 SV=2 - [SCAFB_HUMAN]				Yes	164.551	13.19	12	0.521858	5	70.4678	0.349993	4	50.1317	0.388631	7	44.3126	0.56661	7	68.3891	0.764115	5	61.0489	1.00999	2	1.9774
200	0.528342	1169	-0.770868	-0.838873	-0.412097	0.882151	Q8IZL8	Proline-, glutamic acid- and leucine-rich protein 1 OS=Homo sapiens GN=PELP1 PE=1 SV=2 - [PELP1_HUMAN]				Yes	119.624	17.17	13	0.0323788	2	25.7908	0.0181023	1		0.0188925	4	2.94706	0.0141983	1		0.0332669	3	14.8132	0.0613149	1
201	0.527927	104	0.199094	0.328827	-0.869405	0.397946	O75940	Survival of motor neuron-related-splicing factor 30 OS=Homo sapiens GN=SMNDC1 PE=1 SV=1 - [SPF30_HUMAN]				Yes	26.6945	18.91	4	1.30405	2	8.05983	1.63788	1		1.14653	2	13.9926	0.627578	3	15.8948	1.78089	3	5.38856	2.34656	2	21.8223
202	0.524694	170	0.0483309	-0.137038	-0.323131	0.394905	Q9UQ35	Serine/arginine repetitive matrix protein 2 OS=Homo sapiens GN=SRRM2 PE=1 SV=2 - [SRRM2_HUMAN]				Yes	299.438	21.84	42	0.0592257	8	123.925	0.0538589	5	10.2457	0.0807519	10	547.421	0.0645477	4	115.345	0.0701205	9	113.349	0.0921983	8	199.697
203	0.521396	1012	-0.620835	-0.710335	0.404751	0.391803	Q9Y3C1	Nucleolar protein 16 OS=Homo sapiens GN=NOP16 PE=1 SV=2 - [NOP16_HUMAN]				Yes	21.1751	41.57	9	0.0380562	4	36.2063	0.0232591	4	65.7912	0.0237751	4	31.5254	0.0314749	3	271.552	0.0381292	1		0.0500267	3	44.4206
204	0.519335	489	-0.247039	-0.390091	0.330367	0.389865	P61218	DNA-directed RNA polymerases I, II, and III subunit RPABC2 OS=Homo sapiens GN=POLR2F PE=1 SV=1 - [RPAB2_HUMAN]				Yes	14.469	12.6	4	0.30474	2	3.63239	0.232541	1		0.164987	3	170.948	0.207443	2	107.68	0.370316	2	7.85382	0.485214	2	42.2426
205	0.519039	75	0.327026	0.793484	-0.691714	0.389586	Q71RC2	La-related protein 4 OS=Homo sapiens GN=LARP4 PE=1 SV=3 - [LARP4_HUMAN]					80.5458	14.64	8	0.127542	3	41.4246	0.221063	1		0.0892023	4	51.8066	0.0552268	1		0.158022	2	62.255	0.207011	2	37.1938
206	0.517556	1594	-2.59646	-2.40292	-0.0469965	0.388191	Q9H307	Pinin OS=Homo sapiens GN=PNN PE=1 SV=4 - [PININ_HUMAN]				Yes	81.565	20.64	14	0.187322	5	17.891	0.0354191	4	32.9376	0.0691987	3	180.814	0.0669808	4	210.714	0.0628977	4	72.7662	0.0823174	6	113.26
207	0.516353	957	-0.566563	-0.663838	0.828083	0.387059	Q92841	Probable ATP-dependent RNA helicase DDX17 OS=Homo sapiens GN=DDX17 PE=1 SV=2 - [DDX17_HUMAN]				Yes	80.222	51.17	34	0.025578	5	79.2886	0.0161448	8	61.2899	0.0219471	13	122.186	0.0389633	7	744.915	0.0158638	5	27.4713	0.0207455	6	44.9496
208	0.515816	192	0.0151432	-0.165471	-0.226861	0.386554	P61289	Proteasome activator complex subunit 3 OS=Homo sapiens GN=PSME3 PE=1 SV=1 - [PSME3_HUMAN]				Yes	29.4876	55.91	18	0.73888	19	15.0118	0.658813	26	16.2702	0.318538	22	13.427	0.272188	22	26.0874	0.800691	21	9.35905	1.04672	24	11.6004
209	0.511514				3.72906	0.382508	P21127	Cyclin-dependent kinase 11B OS=Homo sapiens GN=CDK11B PE=1 SV=3 - [CD11B_HUMAN]					92.6503	13.58	10				1.46099	1		0.0232549	3	192.66	0.308371	2	9393.12	0.221807	1		0.289148	1
210	0.509109	308	-0.107428	-0.270482	-0.43881	0.529329	O43719	HIV Tat-specific factor 1 OS=Homo sapiens GN=HTATSF1 PE=1 SV=1 - [HTSF1_HUMAN]				Yes	85.8006	17.75	13	0.279561	4	77.7288	0.231768	9	50.3337	0.154069	2	19.4165	0.113663	6	42.3499	0.703182	2	728.784	1.01487	2	292.23
211	0.508049	354	-0.15295	-0.309483	-0.149313	0.379249	P38159	RNA-binding motif protein, X chromosome OS=Homo sapiens GN=RBMX PE=1 SV=3 - [RBMX_HUMAN]				Yes	42.3063	53.2	27	0.0263619	10	146.391	0.0212722	7	101.15	0.0213676	10	90.731	0.0192667	8	95.2301	0.0186015	9	78.784	0.0241943	11	14.9129
212	0.50711	87	0.270588	0.256013	-0.317626	0.155893	Q9H1D9	DNA-directed RNA polymerase III subunit RPC6 OS=Homo sapiens GN=POLR3F PE=1 SV=1 - [RPC6_HUMAN]				Yes	35.6611	3.48	1	0.435147	1		0.519641	2	20.5187	0.230843	2	3.36313	0.185226	2	9.25174	0.638191	1		0.711015	1
213	0.506803			1.16029	-0.442013		Q9BTD8	RNA-binding protein 42 OS=Homo sapiens GN=RBM42 PE=1 SV=1 - [RBM42_HUMAN]				Yes	50.382	12.5	5	0.0513115	1		0.114682	1		0.0766541	2	0.0579507	0.0564256	2	12.9831
214	0.506097	115	0.169845	-0.0329332	-0.442993	0.659327	Q96MU7	YTH domain-containing protein 1 OS=Homo sapiens GN=YTHDC1 PE=1 SV=3 - [YTDC1_HUMAN]				Yes	84.6493	12.24	8	0.185597	3	103.522	0.181409	3	9.22624	0.179303	3	51.436	0.131896	2	10.2765	0.176464	2	8.35603	0.278697	2	116.666
215	0.504748	303	-0.105448	-0.268786	-0.444867	0.380702	P17706	Tyrosine-protein phosphatase non-receptor type 2 OS=Homo sapiens GN=PTPN2 PE=1 SV=2 - [PTN2_HUMAN]				Yes	48.4424	31.33	12	2.64397	10	24.9831	2.19454	7	4.22157	1.58767	7	8.95057	1.16638	8	11.5781	3.22091	8	24.0702	4.19355	8	17.1892
216	0.501173	1136	-0.745206	-0.816888	-0.0503615	0.372781	Q8IX12	Cell division cycle and apoptosis regulator protein 1 OS=Homo sapiens GN=CCAR1 PE=1 SV=2 - [CCAR1_HUMAN]				Yes	132.739	21.39	23	0.0529834	4	51.3958	0.0300768	5	25.5576	0.0236998	5	73.8383	0.0228868	6	41.6565	0.0519631	3	17.4987	0.0672843	7	148.587
217	0.499778	93	0.244874	0.249732	0.579894	0.131706	Q86YP4	Transcriptional repressor p66-alpha OS=Homo sapiens GN=GATAD2A PE=1 SV=1 - [P66A_HUMAN]				Yes	68.0205	18.64	7	0.0953143	2	23.8828	0.113327	3	44.6794	0.0527277	2	101.419	0.0788142	1		0.134954	1		0.147854	2	8.81635
218	0.492857	1494	-1.35539	0.243802	-3.02849	0.550124	Q9ULC4	Malignant T-cell-amplified sequence 1 OS=Homo sapiens GN=MCTS1 PE=1 SV=1 - [MCTS1_HUMAN]					20.5418	64.64	9	17.66	6	52.437	20.9114	7	43.9805	11.1522	11	57.7923	1.36677	13	20.2351	36.4857	7	69.1364	53.4228	4	14.7669
219	0.490648	60	0.397282	0.161919	-0.464451	0.906885	Q9NZ63	Uncharacterized protein C9orf78 OS=Homo sapiens GN=C9orf78 PE=1 SV=1 - [CI078_HUMAN]				Yes	33.6671	39.45	9	7.18567	5	42.2132	8.03915	2	10.7388	3.02137	3	69.6149	2.18973	5	109.459	6.60299	4	2.04248	12.3806	5	16.931
220	0.487973	97	0.23799	0.272677	-0.81538	0.360366	P35637	RNA-binding protein FUS OS=Homo sapiens GN=FUS PE=1 SV=1 - [FUS_HUMAN]				Yes	53.3938	23.95	9	0.179243	15	42.4779	0.216534	14	34.4835	0.14646	18	20.7076	0.0832274	15	25.7969	0.220654	12	25.7387	0.283265	14	22.9713
221	0.486761	1436	-1.19578	-1.20291	0.253323	0.359225	Q7L014	Probable ATP-dependent RNA helicase DDX46 OS=Homo sapiens GN=DDX46 PE=1 SV=2 - [DDX46_HUMAN]				Yes	117.29	35.4	35	0.455268	34	34.8321	0.197768	22	29.0278	0.437752	30	63.9453	0.521778	31	39.346	0.865482	26	40.2877	1.11019	30	39.8283
222	0.485241	56	0.427094	0.18746	-0.189311	0.357795	O14979	Heterogeneous nuclear ribonucleoprotein D-like OS=Homo sapiens GN=HNRPDL PE=1 SV=3 - [HNRDL_HUMAN]				Yes	46.4091	34.29	11	0.054605	8	20.0501	0.0621819	9	19.548	0.0402179	8	17.4132	0.0352721	6	18.4343	0.0540295	7	24.0465	0.069237	4	11.3008
223	0.482397	364	-0.158697	0.258606	-0.475912	-0.247893	O43709	Uncharacterized methyltransferase WBSCR22 OS=Homo sapiens GN=WBSCR22 PE=1 SV=2 - [WBS22_HUMAN]				Yes	31.8601	8.19	2	2.01893	2	47.5629	2.41529	1		2.00432	2	63.7695	1.44113	3	13.1893	2.76284	3	20.6962	2.32666	2	10.8604
224	0.482195	107	0.193872	0.234668	-0.876657	0.675635	O95400	CD2 antigen cytoplasmic tail-binding protein 2 OS=Homo sapiens GN=CD2BP2 PE=1 SV=1 - [CD2B2_HUMAN]				Yes	37.6232	28.45	6	0.108312	3	55.3998	0.127444	2	36.1229	0.125508	4	56.7095	0.0683552	1		0.0913197	2	2.28741	0.145865	3	4.10016
225	0.480819	57	0.424659	0.233489	-0.556107	0.535225	Q92804	TATA-binding protein-associated factor 2N OS=Homo sapiens GN=TAF15 PE=1 SV=1 - [RBP56_HUMAN]				Yes	61.7931	36.66	10	0.0968067	10	31.1817	0.113813	9	15.9943	0.0852858	8	16.6145	0.0580058	10	13.8547	0.0941634	7	30.7934	0.136459	5	23.1158
226	0.478442	95	0.241663	0.694855	-0.810278	0.3514	Q9H2U1	Probable ATP-dependent RNA helicase DHX36 OS=Homo sapiens GN=DHX36 PE=1 SV=2 - [DHX36_HUMAN]				Yes	114.688	23.61	15	0.790564	4	11.1908	1.2797	8	12.6381	0.735527	6	21.9798	0.419451	9	34.8911	0.729734	2	12.7004	0.930993	2	7.93093
227	0.47497	202	0.00773795	0.228478	0.587884	-0.0913447	P09038	Fibroblast growth factor 2 OS=Homo sapiens GN=FGF2 PE=1 SV=3 - [FGF2_HUMAN]				Yes	30.751	13.54	5	0.326894	4	103.432	0.382988	2	36.1562	0.262393	4	5.49778	0.394387	3	82.2947	0.296537	2	3.78391	0.278344	1
228	0.474533	1053	-0.655086	1.34896	-0.486834	-0.714798	P31040	Succinate dehydrogenase [ubiquinone] flavoprotein subunit, mitochondrial OS=Homo sapiens GN=SDHA PE=1 SV=2 - [DHSA_HUMAN]					72.6453	60.84	30	0.0320914	7	213.026	0.081746	3	7.33729	0.0767287	3	83.7043	0.0547528	3	35.9555	0.085059	2	60.8134	0.0518257	6	57.0281
229	0.47092			0.327717	-0.491852		Q9UBD5	Origin recognition complex subunit 3 OS=Homo sapiens GN=ORC3 PE=1 SV=1 - [ORC3_HUMAN]				Yes	82.2015	12.8	6	0.13106	1		0.164483	2	5.07276	0.135493	3	42.1478	0.0963505	1		0.106026	2	35.0681
230	0.467733	315	-0.116263	-0.278052	-0.0195394	0.341328	Q69YN2	CWF19-like protein 1 OS=Homo sapiens GN=CWF19L1 PE=1 SV=2 - [C19L1_HUMAN]					60.5808	13.2	6	1.05675	3	10.7729	0.871504	2	3.24474	0.37886	3	14.8739	0.373763	5	57.9778	1.26118	1		1.59781	2	16.984
231	0.46537			0.220253	0.1254		Q6YHK3	CD109 antigen OS=Homo sapiens GN=CD109 PE=1 SV=2 - [CD109_HUMAN]					161.587	10.24	10	0.121864	1		0.141964	6	28.5196	0.0921849	5	104.961	0.100556	5	75.437	0.389636	1
232	0.463854	384	-0.171409	0.542502	-0.501667	-0.25985	Q13636	Ras-related protein Rab-31 OS=Homo sapiens GN=RAB31 PE=1 SV=1 - [RAB31_HUMAN]					21.5549	34.54	3	0.84367	3	9.35891	1.2288	5	9.01162	0.843573	5	1.85448	0.595807	5	2.18197	1.51418	2	66.0478	1.2646	4	20.3202
233	0.461714			0.217121	0.318161		Q13112	Chromatin assembly factor 1 subunit B OS=Homo sapiens GN=CHAF1B PE=1 SV=1 - [CAF1B_HUMAN]				Yes	61.4542	8.59	4	0.52364	2	51.6415	0.608685	3	35.3095	0.366037	3	49.1446	0.456352	2	85.2396	0.682012	2	55.9664
234	0.459967	267	-0.0688158	1.64298	-0.507065	-0.163351	Q10471	Polypeptide N-acetylgalactosaminyltransferase 2 OS=Homo sapiens GN=GALNT2 PE=1 SV=1 - [GALT2_HUMAN]					64.6915	30.3	14	0.0305043	2	41.6864	0.0952681	4	269.8	0.0351498	2	1.80059	0.0247333	3	50.3046	0.0541	3	17.0854	0.0483085	2	1.4909
235	0.45487			0.211257	0.310344		Q9Y2X9	Zinc finger protein 281 OS=Homo sapiens GN=ZNF281 PE=1 SV=1 - [ZN281_HUMAN]				Yes	96.8547	7.04	3	0.608137	3	21.4786	0.704038	2	10.0975	0.321957	3	18.8133	0.399228	3	6.88328	0.470504	2	40.5285
236	0.453534	1591	-2.52468	0.797352	-0.516	-2.47334	P50416	Carnitine O-palmitoyltransferase 1, liver isoform OS=Homo sapiens GN=CPT1A PE=1 SV=2 - [CPT1A_HUMAN]					88.3107	34.8	22	0.0517529	2	24.6603	0.0899419	2	202.309	0.147386	2	95.3982	0.103068	1		0.198453	2	614.205	0.0357361	1
237	0.452233			1.29682	-0.517807		P46087	Putative ribosomal RNA methyltransferase NOP2 OS=Homo sapiens GN=NOP2 PE=1 SV=2 - [NOP2_HUMAN]				Yes	89.2471	37.44	24	0.0164922	2	78.2443	0.0405191	4	17.7727	0.0255267	1		0.0178287	1		0.0111286	1
238	0.451303	351	-0.150335	0.208201	-1.35474	0.596589	P42166	Lamina-associated polypeptide 2, isoform alpha OS=Homo sapiens GN=TMPO PE=1 SV=2 - [LAP2A_HUMAN]		++	–	Yes	75.4456	58.21	24	0.209419	4	93.6075	0.241931	4	124.229	0.166456	4	32.8141	0.065085	4	177.36	0.322378	2	47.4116	0.487479	1
239	0.450102	162	0.0590406	0.207173	0.0231722	-0.0430893	Q92979	Ribosomal RNA small subunit methyltransferase NEP1 OS=Homo sapiens GN=EMG1 PE=1 SV=4 - [NEP1_HUMAN]				Yes	26.7032	65.16	12	0.270904	9	34.1183	0.312738	12	14.701	0.222933	11	35.0845	0.226543	14	28.2966	0.374282	9	24.7873	0.363269	8	28.8949
240	0.447496			0.978833	-0.524387		P10606	Cytochrome c oxidase subunit 5B, mitochondrial OS=Homo sapiens GN=COX5B PE=1 SV=2 - [COX5B_HUMAN]					13.6869	34.88	5	0.0188475	1		0.0371459	1		0.0157442	1		0.0109462	1					0.0108303	1
241	0.446044	124	0.126471	0.550418	-0.970273	0.320926	Q9NR56	Muscleblind-like protein 1 OS=Homo sapiens GN=MBNL1 PE=1 SV=2 - [MBNL1_HUMAN]				Yes	41.79	24.48	8	5.27762	2	41.0795	7.72913	4	60.9214	3.15484	2	5.9809	1.61026	2	14.9691	4.35868	1		5.44457	2	22.8407
242	0.445198	69	0.333755	0.107494	-0.249121	0.320131	P51946	Cyclin-H OS=Homo sapiens GN=CCNH PE=1 SV=1 - [CCNH_HUMAN]				Yes	37.6192	15.48	4	0.548886	4	11.8058	0.591345	3	7.13551	0.341362	4	5.15283	0.287225	3	0.20636	0.590076	1		0.736676	4	6.05772
243	0.442131	561	-0.296827	-0.432747	-0.138109	0.317246	O15460	Prolyl 4-hydroxylase subunit alpha-2 OS=Homo sapiens GN=P4HA2 PE=1 SV=1 - [P4HA2_HUMAN]				Yes	60.8636	30.84	12	0.143038	2	176.004	0.105969	2	196.825	0.0901596	4	268.469	0.0819289	4	137.511	0.192284	2	653.726	0.239577	3	71.6925
244	0.441556	377	-0.166612	0.445373	-1.37735	0.316705	Q96EK6	Glucosamine 6-phosphate N-acetyltransferase OS=Homo sapiens GN=GNPNAT1 PE=1 SV=1 - [GNA1_HUMAN]					20.7356	66.3	11	10.6007	8	59.1498	14.4346	3	14.2197	5.71941	5	36.7776	2.20154	9	24.7316	14.5408	6	10.0027	18.1103	6	20.7703
245	0.440366	72	0.331864	0.198832	-0.40451	0.213529	P09651	Heterogeneous nuclear ribonucleoprotein A1 OS=Homo sapiens GN=HNRNPA1 PE=1 SV=5 - [ROA1_HUMAN]				Yes	38.7231	73.39	30	0.0560342	46	35.9971	0.0643143	60	28.901	0.0567272	50	22.1221	0.042857	46	21.9917	0.0557299	48	36.2965	0.06462	43	28.2694
246	0.436499	99	0.22212	0.0118528	-0.199312	0.311949	Q5T1J5	Putative coiled-coil-helix-coiled-coil-helix domain-containing protein CHCHD2P9, mitochondrial OS=Homo sapiens GN=CHCHD2P9 PE=5 SV=1 - [CHCH9_HUMAN]					15.4797	27.15	2	0.333583	3	74.3769	0.336334	2	87.5987	0.417095	3	4.97355	0.363275	2	9.41243	0.520125	3	12.2971	0.645675	4	30.9667
247	0.436118	102	0.20633	-0.00167481	1.71448	0.311591	Q13151	Heterogeneous nuclear ribonucleoprotein A0 OS=Homo sapiens GN=HNRNPA0 PE=1 SV=1 - [ROA0_HUMAN]				Yes	30.8218	46.56	12	0.0352869	5	65.899	0.0352459	5	7.59574	0.0240447	8	52.7589	0.0789093	6	556.377	0.0291841	4	31.5968	0.0362197	4	11.9215
248	0.435858	992	-0.601602	-0.693858	-0.394872	0.311345	Q8IWS0	PHD finger protein 6 OS=Homo sapiens GN=PHF6 PE=1 SV=1 - [PHF6_HUMAN]		++	–	Yes	41.264	19.18	5	0.334442	4	11.0781	0.206752	7	22.8822	0.275208	3	2.59545	0.209311	4	37.2544	0.431915	3	13.1212	0.535948	3	6.21798
249	0.435277	970	-0.576593	0.194472	-1.94679	2.01768	Q8WXX5	DnaJ homolog subfamily C member 9 OS=Homo sapiens GN=DNAJC9 PE=1 SV=1 - [DNJC9_HUMAN]				Yes	29.8911	38.08	8	5.09789	5	97.1675	5.83355	3	81.5834	2.65266	7	34.1083	0.688079	5	23.5936	2.3269	4	47.3854	9.42235	5	105.47
250	0.434212	66	0.344802	0.26306	-0.667023	0.309797	Q8TAP9	M-phase-specific PLK1-interacting protein OS=Homo sapiens GN=MPLKIP PE=1 SV=1 - [MPLKI_HUMAN]				Yes	19.1351	13.97	1	2.29965	2	31.5304	2.75963	2	1.15887	1.48215	2	0.194945	0.933466	1		3.08212	2	3.16492	3.82039	1
251	0.43375	526	-0.267941	0.193163	0.44889	-0.350649	O95232	Luc7-like protein 3 OS=Homo sapiens GN=LUC7L3 PE=1 SV=2 - [LC7L3_HUMAN]				Yes	51.4351	21.76	9	0.21902	4	37.082	0.250399	6	30.149	0.240529	7	15.1884	0.32832	11	17.5568	0.506623	3	4.84779	0.39731	4	12.2482
252	0.431071			0.190868	5.33395		P53701	Cytochrome c-type heme lyase OS=Homo sapiens GN=HCCS PE=1 SV=1 - [CCHL_HUMAN]					30.5818	33.96	8	0.349608	1		0.39906	1		0.0188942	1		0.762093	1		0.0817389	1
253	0.429483	694	-0.378252	-0.502506	-0.5445	0.30535	Q92733	Proline-rich protein PRCC OS=Homo sapiens GN=PRCC PE=1 SV=1 - [PRCC_HUMAN]				Yes	52.3855	13.03	6	1.27285	4	63.9144	0.898482	4	9.24305	0.569638	4	37.2914	0.390561	4	66.3274	1.27729	4	39.874	1.57837	5	27.5895
254	0.428251	514	-0.262743	0.188452	-1.51087	1.58656	Q9UNW1	Multiple inositol polyphosphate phosphatase 1 OS=Homo sapiens GN=MINPP1 PE=1 SV=1 - [MINP1_HUMAN]					55.0161	9.03	5	0.0889299	1		0.101339	1		0.0508145	1		0.0178308	1		0.0368785	1		0.110758	2	57.6913
255	0.426596	125	0.125183	0.187034	-0.163529	0.0191243	O75530	Polycomb protein EED OS=Homo sapiens GN=EED PE=1 SV=2 - [EED_HUMAN]				Yes	50.1656	24.26	10	0.267935	6	3.87727	0.305023	9	13.8398	0.191261	10	33.5339	0.170765	9	37.0829	0.310952	6	16.2672	0.315101	6	15.0497
256	0.426562	1614	-6.53984	-5.78134	-0.553464	0.688759	P30084	Enoyl-CoA hydratase, mitochondrial OS=Homo sapiens GN=ECHS1 PE=1 SV=4 - [ECHM_HUMAN]					31.3671	61.03	17	3.19427	1		0.0580784	5	1026.1	0.125321	5	4280.77	0.0853917	4	538.792	0.19483	2	744962	0.314046	2	70869.6
257	0.424054	995	-0.605255	0.184856	-1.9866	1.19076	O95394	Phosphoacetylglucosamine mutase OS=Homo sapiens GN=PGM3 PE=1 SV=1 - [AGM1_HUMAN]					59.8143	26.38	11	7.95727	2	89.1725	9.04506	1		6.26577	3	5.68879	1.58106	4	32.8462	8.14689	1		18.5972	2	880.832
258	0.42261	791	-0.452981	0.846258	-0.558953	-0.524698	Q9Y3B2	Exosome complex component CSL4 OS=Homo sapiens GN=EXOSC1 PE=1 SV=1 - [EXOS1_HUMAN]				Yes	21.438	47.69	5	0.304195	3	22.1961	0.546892	3	132.344	0.303872	2	0.456173	0.206267	3	11.8933	0.476116	3	18.6234	0.330951	2	25.7767
259	0.421968	234	-0.0405867	-0.213217	-0.559844	0.436961	Q8IZ73	RNA pseudouridylate synthase domain-containing protein 2 OS=Homo sapiens GN=RPUSD2 PE=1 SV=2 - [RUSD2_HUMAN]		++	++		61.2732	29.91	11	0.905023	4	41.9934	0.780684	6	22.0346	0.3249	4	38.3067	0.220404	5	19.2785	1.07841	4	25.7507	1.45989	7	18.6925
260	0.421104	1576	-2.21541	-2.07646	-0.561044	0.331415	Q9Y697	Cysteine desulfurase, mitochondrial OS=Homo sapiens GN=NFS1 PE=1 SV=3 - [NFS1_HUMAN]				Yes	50.1639	43.33	17	0.497692	1		0.118001	1		0.241213	2	119.347	0.163497	1		0.0739249	1		0.0930157	1
261	0.421065	569	-0.300532	-0.435921	0.319018	0.297432	P26368	Splicing factor U2AF 65 kDa subunit OS=Homo sapiens GN=U2AF2 PE=1 SV=4 - [U2AF2_HUMAN]				Yes	53.4672	56.21	19	0.721223	14	37.728	0.533144	19	11.478	0.564337	20	24.7973	0.704	23	12.0878	1.01048	13	27.579	1.24183	15	16.4148
262	0.419898				0.444482	0.296334	P05114	Non-histone chromosomal protein HMG-14 OS=Homo sapiens GN=HMGN1 PE=1 SV=3 - [HMGN1_HUMAN]				Yes	10.6526	43	4	0.523315	2	13.6825				0.394885	2	0.172354	0.53737	3	12.1688	0.467987	1		0.574697	1
263	0.419293	58	0.418185	0.179828	-0.451348	0.295765	O60832	H/ACA ribonucleoprotein complex subunit 4 OS=Homo sapiens GN=DKC1 PE=1 SV=3 - [DKC1_HUMAN]				Yes	57.6378	49.03	25	0.0459402	11	21.8106	0.0520387	15	42.6716	0.036217	14	29.5679	0.0264876	14	39.8589	0.0429456	10	12.2434	0.0527173	9	57.3934
264	0.419083			0.180597	-0.536031		O75691	Small subunit processome component 20 homolog OS=Homo sapiens GN=UTP20 PE=1 SV=3 - [UTP20_HUMAN]				Yes	318.182	13.11	31	0.132109	1		0.149727	4	282.144	0.0598445	2	10.8135	0.0412727	3	28.7697				0.0670706	1
265	0.417398	116	0.162032	0.179154	0.190602	0.0537845	O43660	Pleiotropic regulator 1 OS=Homo sapiens GN=PLRG1 PE=1 SV=1 - [PLRG1_HUMAN]				Yes	57.1581	46.89	17	0.101306	8	19.7661	0.114701	10	21.8406	0.0971318	8	28.6579	0.110851	9	60.6439	0.121755	11	40.6441	0.12638	3	4.95987
266	0.416903	1508	-1.42831	0.65385	-3.12978	0.293517	Q9UKY7	Protein CDV3 homolog OS=Homo sapiens GN=CDV3 PE=1 SV=1 - [CDV3_HUMAN]				Yes	27.3184	49.22	8	12.2756	5	76.7778	19.314	2	55.5771	7.64276	9	35.8592	0.873155	7	23.4404	31.7995	2	21.0395	38.9742	2	21.3479
267	0.412204	318	-0.117404	-0.279029	-0.282912	0.289097	P07203	Glutathione peroxidase 1 OS=Homo sapiens GN=GPX1 PE=1 SV=4 - [GPX1_HUMAN]					22.0751	33.99	5	0.448121	1		0.369317	4	22.5565	0.211255	2	20.5366	0.173637	3	5.06844	0.498675	3	10.1057	0.609319	3	2.74229
268	0.411805			0.174362	0.206359		P05204	Non-histone chromosomal protein HMG-17 OS=Homo sapiens GN=HMGN2 PE=1 SV=3 - [HMGN2_HUMAN]				Yes	9.38706	51.11	4	0.770139	9	4.47007	0.869075	10	4.7314	0.611956	13	22.3042	0.706059	11	10.7839	0.829399	10	8.26815
269	0.411443	139	0.0968776	0.545565	-1.01138	0.288381	Q15004	PCNA-associated factor OS=Homo sapiens GN=KIAA0101 PE=1 SV=1 - [PAF15_HUMAN]				Yes	11.9792	64.86	6	3.57165	10	25.101	5.21316	8	22.7699	2.72461	11	11.7044	1.35161	12	17.9446	4.77023	10	36.5323	5.82573	9	24.4759
270	0.410785	82	0.289644	0.0697024	-0.108428	0.287762	P82979	SAP domain-containing ribonucleoprotein OS=Homo sapiens GN=SARNP PE=1 SV=3 - [SARNP_HUMAN]				Yes	23.6564	45.71	11	0.48252	11	18.2777	0.506405	15	17.9669	0.354681	16	16.8127	0.329001	16	24.7254	0.478857	13	24.2218	0.584562	15	18.6803
271	0.410775	145	0.0913997	-0.10014	-0.575391	0.497511	P78406	mRNA export factor OS=Homo sapiens GN=RAE1 PE=1 SV=1 - [RAE1L_HUMAN]				Yes	40.9419	44.84	12	0.369854	3	0.624184	0.345052	6	28.3696	0.232824	5	8.20392	0.156249	6	14.9122	0.24598	4	3.05384	0.347268	3	30.7465
272	0.409605	211	-0.0033319	0.6172	-1.15056	0.286652	Q99541	Perilipin-2 OS=Homo sapiens GN=PLIN2 PE=1 SV=2 - [PLIN2_HUMAN]				Yes	48.0454	16.48	5	1.67673	2	23.2894	2.57193	2	6.46632	1.59899	3	6.26251	0.720266	1		3.48445	2	52.3603	4.25036	1
273	0.409491			1.04459		0.286545	O43768	Alpha-endosulfine OS=Homo sapiens GN=ENSA PE=1 SV=1 - [ENSA_HUMAN]				Yes	13.3808	38.84	3	4.01946	2	124.851	8.29127	1					1.12011	1		9.04512	1		11.0325	1
274	0.409319	180	0.033641	-0.149624	0.124847	0.286383	P84103	Serine/arginine-rich splicing factor 3 OS=Homo sapiens GN=SRSF3 PE=1 SV=1 - [SRSF3_HUMAN]				Yes	19.3179	51.83	9	0.0552952	15	30.7288	0.0498479	10	31.0971	0.043813	14	25.9417	0.0477734	14	35.1454	0.0665822	17	41.1674	0.0812022	10	25.6844
275	0.40716	1199	-0.801732	0.899556	-2.2595	0.284352	O75822	Eukaryotic translation initiation factor 3 subunit J OS=Homo sapiens GN=EIF3J PE=1 SV=2 - [EIF3J_HUMAN]					29.0445	41.86	12	6.61842	4	49.6105	12.3466	7	122.363	6.64912	3	55.5375	1.38863	7	21.8458	12.2926	5	28.7343	14.9707	5	39.0516
276	0.406287			0.169635	0.0175288		Q9GZR2	RNA exonuclease 4 OS=Homo sapiens GN=REXO4 PE=1 SV=2 - [REXO4_HUMAN]		++	–	Yes	46.6428	22.51	7	0.017092	1		0.0192246	2	7.2363	0.0374775	2	16.7015	0.0379357	1					0.039565	1
277	0.405047	454	-0.223899	-0.370267	0.00750666	0.282365	Q7KZ85	Transcription elongation factor SPT6 OS=Homo sapiens GN=SUPT6H PE=1 SV=2 - [SPT6H_HUMAN]				Yes	198.949	34.07	42	0.0680331	11	50.1241	0.0526331	9	18.5566	0.0345931	8	30.8422	0.0347736	4	22.7391	0.0676333	8	25.3286	0.0822547	7	36.0991
278	0.404987	535	-0.27957	-0.417962	-0.583429	1.23883	Q9Y2R4	Probable ATP-dependent RNA helicase DDX52 OS=Homo sapiens GN=DDX52 PE=1 SV=3 - [DDX52_HUMAN]				Yes	67.4559	16.86	7	0.0948361	1		0.0709831	1		0.0578773	1		0.0386259	1		0.0404463	1		0.0954563	1
279	0.404282	386	-0.173196	0.234876	-1.3865	0.281645	P21266	Glutathione S-transferase Mu 3 OS=Homo sapiens GN=GSTM3 PE=1 SV=3 - [GSTM3_HUMAN]				Yes	26.5421	56.89	12	0.574817	3	10.0675	0.676448	4	9.81204	0.190391	2	70.0755	0.0728231	7	15.3121	0.909713	4	17.1495	1.10583	3	27.4005
280	0.403563	274	-0.0735182	-0.24143	-0.585407	0.936903	Q9H3P2	Negative elongation factor A OS=Homo sapiens GN=NELFA PE=1 SV=3 - [NELFA_HUMAN]				Yes	57.2408	19.89	7	0.190977	3	10.413	0.161548	3	14.5044	0.143867	6	56.6215	0.095882	6	62.1143	0.156948	1		0.300464	1
281	0.402056	765	-0.431248	-0.54791	0.35458	0.279551	Q16630	Cleavage and polyadenylation specificity factor subunit 6 OS=Homo sapiens GN=CPSF6 PE=1 SV=2 - [CPSF6_HUMAN]				Yes	59.1734	22.87	13	0.492092	22	22.7205	0.336596	25	24.2886	0.35794	32	31.2836	0.457666	28	23.9124	0.564366	23	29.291	0.685037	24	21.3829
282	0.399655	84	0.27879	0.060404	-0.432921	0.277293	Q96CN7	Isochorismatase domain-containing protein 1 OS=Homo sapiens GN=ISOC1 PE=1 SV=3 - [ISOC1_HUMAN]					32.2161	48.32	15	41.7174	12	20.4513	43.5011	17	46.6273	25.0659	12	14.6661	18.5678	18	48.128	46.1639	10	28.2667	55.9469	10	20.5618
283	0.396787			0.161496	-0.365075		Q9Y6I4	Ubiquitin carboxyl-terminal hydrolase 3 OS=Homo sapiens GN=USP3 PE=1 SV=2 - [UBP3_HUMAN]				Yes	58.8589	8.08	3	0.511398	1		0.571972	1		0.500412	2	15.0685	0.388534	2	8.03226	0.652159	1
284	0.395432	65	0.352012	0.123135	-0.20516	0.273321	Q9P258	Protein RCC2 OS=Homo sapiens GN=RCC2 PE=1 SV=2 - [RCC2_HUMAN]				Yes	56.0492	68.58	32	1.83459	61	13.0986	1.99804	67	12.5862	1.39964	77	14.0567	1.2141	71	10.6247	2.46246	69	14.5436	2.97609	60	15.7513
285	0.3949	106	0.19698	-0.00968547	-0.59744	0.591957	Q7Z3K3	Pogo transposable element with ZNF domain OS=Homo sapiens GN=POGZ PE=1 SV=2 - [POGZ_HUMAN]				Yes	155.245	12.7	12	0.0738613	5	58.4583	0.0733671	5	25.4374	0.0644509	4	36.5811	0.0425973	4	14.9309	0.0455334	4	33.4816	0.0686321	3	4.87759
286	0.390274	143	0.0933272	-0.0984885	-0.603866	0.271424	Q13362	Serine/threonine-protein phosphatase 2A 56 kDa regulatory subunit gamma isoform OS=Homo sapiens GN=PPP2R5C PE=1 SV=3 - [2A5G_HUMAN]				Yes	61.0216	14.89	4	1.9942	1		1.8626	1		1.03079	3	9.03349	0.678247	2	108.988	1.81794	2	42.0605	2.19426	1
287	0.390014	127	0.121513	-0.0743412	-0.154654	0.268225	P27695	DNA-(apurinic or apyrimidinic site) lyase OS=Homo sapiens GN=APEX1 PE=1 SV=2 - [APEX1_HUMAN]				Yes	35.5322	71.7	19	1.09412	33	11.0722	1.03917	35	14.1288	0.891365	38	12.5222	0.800756	36	11.604	1.37536	39	11.8346	1.65638	34	7.83249
288	0.388916			1.14168	-0.605751		Q9Y5N6	Origin recognition complex subunit 6 OS=Homo sapiens GN=ORC6 PE=1 SV=1 - [ORC6_HUMAN]				Yes	28.0887	13.89	4	11.26	2	34.8607	24.8437	1		6.36537	2	8.11148	4.18287	2	32.0269	10.6632	3	61.271
289	0.388703	1196	-0.79891	0.864624	-2.25558	0.266992	P36543	V-type proton ATPase subunit E 1 OS=Homo sapiens GN=ATP6V1E1 PE=1 SV=1 - [VATE1_HUMAN]					26.1288	34.96	10	3.3774	2	246.492	6.14979	4	42.7834	4.35339	4	6.3854	0.911657	6	2.92646	5.05054	3	197.386	6.07729	2	76.46
290	0.388185	747	-0.419676	0.503909	-0.606767	-0.493371	P08174	Complement decay-accelerating factor OS=Homo sapiens GN=CD55 PE=1 SV=4 - [DAF_HUMAN]					41.3736	44.09	14	0.0229688	7	64.7267	0.0325709	5	34.7754	0.0225197	7	12.2952	0.014788	5	9.88399	0.0338218	8	46.1552	0.0240258	5	4.40928
291	0.387334	300	-0.103784	-0.26736	0.0524574	0.265704	Q9Y383	Putative RNA-binding protein Luc7-like 2 OS=Homo sapiens GN=LUC7L2 PE=1 SV=2 - [LC7L2_HUMAN]				Yes	46.4856	41.33	12	2.26532	16	9.78823	1.88212	16	14.4609	1.84015	13	8.94718	1.90829	17	6.84007	3.03288	17	9.70992	3.6462	16	10.0868
292	0.385396	161	0.0598636	-0.127158	-0.412036	0.263881	Q99459	Cell division cycle 5-like protein OS=Homo sapiens GN=CDC5L PE=1 SV=2 - [CDC5L_HUMAN]				Yes	92.1937	36.03	21	0.0650179	14	56.0462	0.0595326	11	26.2881	0.0720428	15	49.8458	0.0541447	17	57.4591	0.0683502	9	44.5842	0.0820684	9	94.6469
293	0.385315	146	0.0902567	-0.101119	2.75583	0.263805	Q9HCC0	Methylcrotonoyl-CoA carboxylase beta chain, mitochondrial OS=Homo sapiens GN=MCCC2 PE=1 SV=1 - [MCCB_HUMAN]					61.2944	43.16	23	0.294746	3	442.337	0.274794	3	363.304	0.0172355	3	19.2485	0.116416	3	59.9652	0.141666	1		0.17009	1
294	0.383213	797	-0.455887	0.149867	-0.530112	-0.527431	P09543	2',3'-cyclic-nucleotide 3'-phosphodiesterase OS=Homo sapiens GN=CNP PE=1 SV=2 - [CN37_HUMAN]				Yes	47.5487	40.38	13	0.22188	4	22.2545	0.246169	4	7.22309	0.224052	6	15.0633	0.155156	5	8.14253	0.333154	1		0.231138	3	21.8208
295	0.379283	169	0.0491563	0.146499	0.728176	-0.0523865	O00629	Importin subunit alpha-4 OS=Homo sapiens GN=KPNA4 PE=1 SV=1 - [IMA4_HUMAN]				Yes	57.8506	46.07	13	14.0146	4	127.951	15.5125	8	50.0509	5.65111	2	31.0344	9.36131	15	10.7633	33.2386	1		32.0533	4	48.3561
296	0.376717	299	-0.1027	-0.266431	-0.114661	0.255718	P49458	Signal recognition particle 9 kDa protein OS=Homo sapiens GN=SRP9 PE=1 SV=2 - [SRP09_HUMAN]					10.1051	59.3	7	0.668132	7	12.8415	0.555467	6	9.51156	0.506289	8	10.2164	0.467608	8	7.79307	0.75064	7	9.25881	0.896211	4	5.92832
297	0.375735	500	-0.253336	-0.395486	0.0970196	0.254794	Q8N1F7	Nuclear pore complex protein Nup93 OS=Homo sapiens GN=NUP93 PE=1 SV=2 - [NUP93_HUMAN]				Yes	93.4296	31.62	23	0.272465	6	67.763	0.207137	12	18.2597	0.178031	10	44.3377	0.190415	7	49.4734	0.241873	7	18.9787	0.288595	3	76.6437
298	0.374606	1118	-0.725498	0.548173	-0.625628	-0.781027	P13674	Prolyl 4-hydroxylase subunit alpha-1 OS=Homo sapiens GN=P4HA1 PE=1 SV=2 - [P4HA1_HUMAN]					61.011	30.9	14	0.0387544	5	62.104	0.0566679	8	50.9983	0.0691181	7	72.8516	0.0447981	3	14.1587	0.0981306	3	32.208	0.0571073	4	60.8108
299	0.374085	1542	-1.70929	0.142046	-3.52005	0.627387	P40818	Ubiquitin carboxyl-terminal hydrolase 8 OS=Homo sapiens GN=USP8 PE=1 SV=1 - [UBP8_HUMAN]				Yes	127.444	12.25	8	12.6788	3	12.3033	13.9907	2	9.97706	6.80501	2	58.983	0.593183	4	80.7496	17.3145	2	14.3513	26.7467	1
300	0.373707	154	0.0749183	0.141722	-0.373451	-0.0281547	Q8WXI9	Transcriptional repressor p66-beta OS=Homo sapiens GN=GATAD2B PE=1 SV=1 - [P66B_HUMAN]				Yes	65.22	30.35	12	0.100595	5	53.237	0.110979	7	18.4442	0.0939072	4	146.792	0.0724901	5	25.524	0.153832	7	27.1153	0.150859	4	20.7074
301	0.372934	159	0.0627335	0.14106	-0.426506	-0.0396158	P22626	Heterogeneous nuclear ribonucleoproteins A2/B1 OS=Homo sapiens GN=HNRNPA2B1 PE=1 SV=2 - [ROA2_HUMAN]				Yes	37.4067	77.9	29	0.0657814	58	23.1531	0.0725382	59	21.0942	0.0619767	61	22.8161	0.0461145	64	22.9153	0.0688757	52	21.8191	0.0670101	53	30.3399
302	0.372736	1153	-0.755955	-0.826097	-0.628224	1.7743	O95573	Long-chain-fatty-acid--CoA ligase 3 OS=Homo sapiens GN=ACSL3 PE=1 SV=3 - [ACSL3_HUMAN]					80.3683	41.53	18	0.165223	2	291.161	0.0931948	2	69.5643	0.094293	3	3510.14	0.061005	3	1775.37	0.0461923	1		0.158011	2	390.011
303	0.370708	90	0.265084	0.139153	0.636187	0.150716	P08621	U1 small nuclear ribonucleoprotein 70 kDa OS=Homo sapiens GN=SNRNP70 PE=1 SV=2 - [RU17_HUMAN]				Yes	51.5258	39.36	20	0.0490288	12	66.9167	0.0539934	16	31.0051	0.0380729	14	77.6644	0.0591735	15	54.0431	0.0529396	13	26.2522	0.0587694	11	70.8954
304	0.367095			3.42846	-0.63606		Q8NEM2	SHC SH2 domain-binding protein 1 OS=Homo sapiens GN=SHCBP1 PE=1 SV=3 - [SHCBP_HUMAN]		–	–		75.6422	7.74	3	0.324094	1		3.48931	1		1.11088	2	539.347	0.714813	2	3428.61
305	0.366548	743	-0.415012	-0.534	1	0.246153	Q8WVK2	U4/U6.U5 small nuclear ribonucleoprotein 27 kDa protein OS=Homo sapiens GN=SNRNP27 PE=1 SV=1 - [SNR27_HUMAN]				Yes	18.8489	26.45	3	2.49283	1		1.72164	2	5.55439	0.843999	2	79.3618	1.688	3	11.2708	3.13968	3	2.16036	3.72379	2	23.6421
306	0.366027			0.794976	-0.637543		Q9BY77	Polymerase delta-interacting protein 3 OS=Homo sapiens GN=POLDIP3 PE=1 SV=2 - [PDIP3_HUMAN]				Yes	46.0605	27.55	8	0.0817207	1		0.141789	3	69.7493	0.179998	2	457.073	0.115704	1		0.108463	1
307	0.365981			0.135103	0.163786		Q96EZ8	Microspherule protein 1 OS=Homo sapiens GN=MCRS1 PE=1 SV=1 - [MCRS1_HUMAN]				Yes	51.7712	2.6	1	0.315324	1		0.34628	1		0.238155	1		0.266787	1					0.531855	1
308	0.364634	1317	-0.959946	-1.00086	-0.639478	0.343913	Q6UX04	Peptidyl-prolyl cis-trans isomerase CWC27 homolog OS=Homo sapiens GN=CWC27 PE=1 SV=1 - [CWC27_HUMAN]				Yes	53.8142	20.76	6	1.65469	5	14.049	0.82685	3	42.0616	0.771106	4	25.4923	0.495008	3	1.03837	1.42369	2	64.9097	1.80694	3	177.08
309	0.364503	74	0.3292	0.310615	-0.63966	0.211023	P61927	60S ribosomal protein L37 OS=Homo sapiens GN=RPL37 PE=1 SV=2 - [RL37_HUMAN]					11.0709	16.49	2	0.121857	1		0.151131	2	51.1964	0.09855	2	10.8357	0.0632557	3	42.747	0.229839	2	25.5428	0.26604	2	37.2626
310	0.363164	997	-0.605905	-0.697544	-0.35756	0.24297	Q14980	Nuclear mitotic apparatus protein 1 OS=Homo sapiens GN=NUMA1 PE=1 SV=2 - [NUMA1_HUMAN]				Yes	238.115	48.04	87	0.19025	44	49.7279	0.117312	42	45.0662	0.0947496	40	37.5488	0.0739505	40	38.3452	0.202627	38	27.8631	0.239794	26	40.2988
311	0.355075	661	-0.358827	0.12576	0.0217527	-0.436136	Q7Z4V5	Hepatoma-derived growth factor-related protein 2 OS=Homo sapiens GN=HDGFRP2 PE=1 SV=1 - [HDGR2_HUMAN]				Yes	74.2722	14.61	8	0.121396	3	0.772681	0.132453	3	149.088	0.0499287	3	28.4802	0.0506872	2	23.2946	0.11392	2	30.7509	0.0841996	1
312	0.353937	109	0.181941	-0.0225697	-0.489501	0.234291	Q8IY67	Ribonucleoprotein PTB-binding 1 OS=Homo sapiens GN=RAVER1 PE=1 SV=1 - [RAVR1_HUMAN]				Yes	63.8372	25.91	9	0.679364	5	48.3687	0.668819	6	13.2894	0.484751	6	25.2068	0.345274	7	21.6792	0.778137	1		0.915345	2	17.4271
313	0.352206	73	0.331147	0.10526	0.156641	0.232663	Q2TAY7	WD40 repeat-containing protein SMU1 OS=Homo sapiens GN=SMU1 PE=1 SV=2 - [SMU1_HUMAN]				Yes	57.5072	42.69	16	0.0223999	3	35.4942	0.0240954	5	38.1589	0.021469	4	4.98464	0.0239312	5	25.9203	0.0267592	4	7.27414	0.0314421	4	39.6734
314	0.351602	1065	-0.662152	-0.745733	-0.112395	0.232094	P40692	DNA mismatch repair protein Mlh1 OS=Homo sapiens GN=MLH1 PE=1 SV=1 - [MLH1_HUMAN]				Yes	84.548	4.23	2	0.580652	1		0.34628	2	37.6714	0.234112	2	18.3312	0.216565	2	73.9854	0.588363	1		0.691055	1
315	0.350305	160	0.0611843	0.711771	-1.06095	0.230874	P19174	1-phosphatidylinositol 4,5-bisphosphate phosphodiesterase gamma-1 OS=Homo sapiens GN=PLCG1 PE=1 SV=1 - [PLCG1_HUMAN]				Yes	148.438	6.67	6	7.17103	2	137.581	11.7448	3	133.721	2.37323	2	62.3017	1.13753	1		9.83653	1		11.5436	1
316	0.350116	117	0.16167	-0.0399371	0.00642824	0.230697	Q01105	Protein SET OS=Homo sapiens GN=SET PE=1 SV=3 - [SET_HUMAN]				Yes	33.4687	68.62	23	1.06103	53	28.6831	1.03206	43	21.8589	0.520816	49	21.4826	0.523141	47	19.191	1.22625	50	19.9723	1.43889	45	21.9839
317	0.348889			1.4031	-0.661347		P54886	Delta-1-pyrroline-5-carboxylate synthase OS=Homo sapiens GN=ALDH18A1 PE=1 SV=2 - [P5CS_HUMAN]					87.2475	47.42	35	0.0416093	3	279.757	0.110044	2	153.118	0.0539238	2	378.311	0.0340954	4	281.665
318	0.347435	67	0.341337	0.119214	-0.217672	0.222439	Q96DI7	U5 small nuclear ribonucleoprotein 40 kDa protein OS=Homo sapiens GN=SNRNP40 PE=1 SV=1 - [SNR40_HUMAN]				Yes	39.2857	61.06	17	0.154146	6	18.5851	0.167425	15	21.3434	0.158712	12	34.6313	0.136485	9	27.6155	0.186624	8	65.953	0.217735	6	19.9321
319	0.346488			0.522213	-0.664682		Q96QR8	Transcriptional activator protein Pur-beta OS=Homo sapiens GN=PURB PE=1 SV=3 - [PURB_HUMAN]				Yes	33.2205	26.92	7	3.38126	1		4.85601	2	130.565	1.88219	1		1.18734	3	5.44659
320	0.345169	1457	-1.25216	-1.25122	-0.00297558	0.226044	P52948	Nuclear pore complex protein Nup98-Nup96 OS=Homo sapiens GN=NUP98 PE=1 SV=4 - [NUP98_HUMAN]				Yes	197.457	13.48	19	0.276116	2	59.4788	0.115995	3	11.9114	0.161932	5	144.901	0.161599	9	27.7408	0.295892	2	58.5739	0.346082	5	46.9643
321	0.343382	1509	-1.44779	0.115742	-3.15684	11.8419	P78318	Immunoglobulin-binding protein 1 OS=Homo sapiens GN=IGBP1 PE=1 SV=1 - [IGBP1_HUMAN]					39.1975	41.89	10	32.6757	3	45.3178	35.4052	2	39.9844	12.3358	1		1.38313	5	43.5551	0.0216267	1		79.388	1
322	0.34332	1297	-0.928625	-0.974029	0.223948	0.224304	P07996	Thrombospondin-1 OS=Homo sapiens GN=THBS1 PE=1 SV=2 - [TSP1_HUMAN]					129.3	15.04	15	3.24919	6	34.8129	1.65411	3	17.6091	1.59024	9	24.7875	1.85728	5	31.3283	2.34315	7	6.73626	2.7373	4	14.8388
323	0.343016	1537	-1.61546	-1.56246	0.162772	0.224018	Q9UPT8	Zinc finger CCCH domain-containing protein 4 OS=Homo sapiens GN=ZC3H4 PE=1 SV=3 - [ZC3H4_HUMAN]					140.169	9.98	7	0.472118	2	68.318	0.159847	8	59.3863	0.184606	6	69.3605	0.206655	6	43.5412	0.349799	5	25.1426	0.408559	8	46.7949
324	0.341117	112	0.176314	-0.0273907	0.16515	0.222232	P99999	Cytochrome c OS=Homo sapiens GN=CYCS PE=1 SV=2 - [CYC_HUMAN]				Yes	11.7411	59.05	9	0.083267	2	76.1784	0.081701	2	15.9844	0.0711229	1		0.0797488	2	44.2443	0.0700029	3	3.43284	0.081661	5	54.3719
325	0.337644	899	-0.527283	-0.630186	-0.674018	0.218965	Q9H410	Kinetochore-associated protein DSN1 homolog OS=Homo sapiens GN=DSN1 PE=1 SV=2 - [DSN1_HUMAN]				Yes	40.0421	25.84	6	0.591259	3	38.933	0.382008	2	23.0928	0.289587	4	37.6498	0.181501	1		0.593792	2	29.0485	0.691114	2	42.464
326	0.336303	931	-0.545945	-0.646175	-0.678828	0.390921	Q8N543	2-oxoglutarate and iron-dependent oxygenase domain-containing protein 1 OS=Homo sapiens GN=OGFOD1 PE=1 SV=1 - [OGFD1_HUMAN]				Yes	63.2061	22.14	11	1.09426	9	13.5325	0.6992	9	13.8094	0.425205	7	29.4601	0.265614	9	21.1407	1.21229	7	8.59813	1.5896	4	33.8068
327	0.335523	138	0.0970179	2.35496	-0.679911	-0.00736777	Q9H0D6	5'-3' exoribonuclease 2 OS=Homo sapiens GN=XRN2 PE=1 SV=1 - [XRN2_HUMAN]				Yes	108.513	36.11	28	0.0705488	3	39.2589	0.360915	5	33.1111	0.0554402	5	169.946	0.034606	3	34.5837	0.0608172	6	123.891	0.0605074	6	19.0091
328	0.335023	915	-0.539004	0.229529	-1.89458	0.216501	O75083	WD repeat-containing protein 1 OS=Homo sapiens GN=WDR1 PE=1 SV=4 - [WDR1_HUMAN]					66.1519	66.34	30	10.8127	25	34.3788	12.6774	22	35.9716	4.40557	22	15.5825	1.18489	29	20.9109	15.3438	19	44.7183	17.8281	17	38.8289
329	0.334776	119	0.155091	-0.045573	-0.522707	0.216268	Q9NQT4	Exosome complex component RRP46 OS=Homo sapiens GN=EXOSC5 PE=1 SV=1 - [EXOS5_HUMAN]				Yes	25.2329	35.32	4	0.232872	4	17.4776	0.225631	6	16.1771	0.238348	3	21.2875	0.165905	4	22.7099	0.244872	2	15.5886	0.284474	4	11.7299
330	0.33418	1204	-0.810283	0.107859	-2.27137	0.855015	Q13951	Core-binding factor subunit beta OS=Homo sapiens GN=CBFB PE=1 SV=2 - [PEBB_HUMAN]				Yes	21.4947	34.07	6	8.59207	1		9.25905	2	1.74937	3.25972	2	5.20212	0.675193	4	33.6477	13.4256	2	80.1518	24.284	1
331	0.327829	730	-0.399267	0.102417	-0.560434	-0.474174	P51970	NADH dehydrogenase [ubiquinone] 1 alpha subcomplex subunit 8 OS=Homo sapiens GN=NDUFA8 PE=1 SV=3 - [NDUA8_HUMAN]					20.0921	30.23	4	0.193095	5	29.8375	0.207301	4	25.3267	0.167413	6	14.0595	0.113522	5	14.4697	0.237695	4	24.5511	0.171111	5	6.08167
332	0.326575	649	-0.351447	0.124573	-0.69234	-0.429195	Q96I24	Far upstream element-binding protein 3 OS=Homo sapiens GN=FUBP3 PE=1 SV=2 - [FUBP3_HUMAN]				Yes	61.6022	29.9	11	0.0624524	1		0.0680847	2	73.9037	0.0831474	5	28.7657	0.0514557	4	38.3676	0.0550812	1		0.0409075	1
333	0.32613			0.100962	0.263738		O95059	Ribonuclease P protein subunit p14 OS=Homo sapiens GN=RPP14 PE=1 SV=3 - [RPP14_HUMAN]				Yes	13.6842	23.39	2	0.489171	1		0.52463	2	10.8733	0.150042	1		0.180139	1
334	0.325703	198	0.012626	-0.167628	-0.693551	1.09505	P02786	Transferrin receptor protein 1 OS=Homo sapiens GN=TFRC PE=1 SV=2 - [TFR1_HUMAN]					84.8179	54.21	42	0.0191423	6	56.2236	0.0170425	7	40.925	0.0385873	8	173.602	0.0238597	5	182.395	0.0140194	5	33.2705	0.0299485	2	12.2192
335	0.325347	122	0.138667	-0.0596442	-0.694046	0.233415	Q9UK59	Lariat debranching enzyme OS=Homo sapiens GN=DBR1 PE=1 SV=2 - [DBR1_HUMAN]				Yes	61.5163	22.43	10	0.681656	8	25.0815	0.654049	12	32.1077	0.37696	9	12.583	0.233006	11	29.7568	0.912097	8	17.6115	1.07227	5	32.2938
336	0.324981	305	-0.106307	-0.269522	0.361117	0.207055	Q7L4I2	Arginine/serine-rich coiled-coil protein 2 OS=Homo sapiens GN=RSRC2 PE=1 SV=1 - [RSRC2_HUMAN]					50.5293	16.13	5	0.950904	4	35.2301	0.788865	3	1.18796	0.704429	3	1.46853	0.904782	5	20.6999	1.56914	6	15.1371	1.81131	1
337	0.324256	1215	-0.822659	0.472021	-2.28856	0.206373	P40121	Macrophage-capping protein OS=Homo sapiens GN=CAPG PE=1 SV=2 - [CAPG_HUMAN]				Yes	38.4745	48.85	14	22.7776	6	20.7427	31.5937	4	31.1509	11.249	9	30.6968	2.30243	14	49.4859	46.6519	2	72.4191	53.8262	4	30.2511
338	0.323308	1610	-4.1178	-3.7063	0.321757	0.205481	O00567	Nucleolar protein 56 OS=Homo sapiens GN=NOP56 PE=1 SV=4 - [NOP56_HUMAN]				Yes	66.0087	59.09	30	0.218671	4	26.2398	0.0167527	7	34.3725	0.0383274	6	213.06	0.0479036	3	20.2699	0.0874617	4	266.9	0.10085	4	144.921
339	0.32174	80	0.294294	0.0972007	-0.737177	0.247219	O76021	Ribosomal L1 domain-containing protein 1 OS=Homo sapiens GN=RSL1D1 PE=1 SV=3 - [RL1D1_HUMAN]				Yes	54.9389	34.49	18	0.0169337	7	40.5393	0.0181139	12	37.7247	0.0220146	10	23.2286	0.0132068	9	32.5403	0.019227	4	19.5468	0.0228209	2	39.9231
340	0.319897	594	-0.319077	-0.451809	-0.701615	0.612404	O94906	Pre-mRNA-processing factor 6 OS=Homo sapiens GN=PRPF6 PE=1 SV=1 - [PRP6_HUMAN]				Yes	106.858	46.12	36	0.0262695	6	21.7235	0.0192063	7	33.6153	0.0511884	3	95.2804	0.0314749	2	81.9059	0.0254528	4	28.9328	0.0389124	3	35.2144
341	0.318834	233	-0.0354796	-0.208842	-0.591597	0.201273	P39748	Flap endonuclease 1 OS=Homo sapiens GN=FEN1 PE=1 SV=1 - [FEN1_HUMAN]				Yes	42.5661	60	22	0.685501	25	16.0169	0.593117	23	14.4704	0.564395	30	11.9077	0.374537	27	20.1354	0.861705	22	14.3665	0.990712	25	23.004
342	0.317637	81	0.29027	0.070239	-0.704755	0.620483	Q00765	Receptor expression-enhancing protein 5 OS=Homo sapiens GN=REEP5 PE=1 SV=3 - [REEP5_HUMAN]					21.479	22.22	4	0.171798	3	4.47897	0.180369	2	35.8328	0.174961	3	45.5007	0.107347	2	45.6517	0.156456	2	4.42366	0.240533	1
343	0.317582	778	-0.443185	-0.558136	-0.603661	0.200096	Q9Y3C4	TP53RK-binding protein OS=Homo sapiens GN=TPRKB PE=1 SV=1 - [TPRKB_HUMAN]				Yes	19.6485	32	4	1.70445	5	13.7478	1.15763	4	13.3241	0.782846	2	13.7024	0.515177	2	27.2291	2.07376	4	16.2926	2.38229	4	21.3746
344	0.315295	103	0.202866	0.0916785	-0.423999	0.0921929	P26599	Polypyrimidine tract-binding protein 1 OS=Homo sapiens GN=PTBP1 PE=1 SV=1 - [PTBP1_HUMAN]				Yes	57.1856	71.75	21	0.474929	43	13.6941	0.506089	52	19.2573	0.46433	65	13.4286	0.346091	53	13.5317	0.441053	38	15.8524	0.470158	44	19.2947
345	0.313233	1182	-0.779362	0.0899123	-0.0289401	-0.831692	Q92922	SWI/SNF complex subunit SMARCC1 OS=Homo sapiens GN=SMARCC1 PE=1 SV=3 - [SMRC1_HUMAN]				Yes	122.79	29.86	22	0.0861337	7	84.0425	0.0916726	7	44.6722	0.0575789	7	33.9282	0.0564354	6	20.0517	0.108441	9	42.0344	0.0609298	5	139.265
346	0.313013	120	0.141959	0.0897237	-0.566008	0.0349036	Q6DD88	Atlastin-3 OS=Homo sapiens GN=ATL3 PE=1 SV=1 - [ATLA3_HUMAN]					60.5034	52.68	18	0.097993	6	27.5745	0.104281	9	32.0629	0.0884946	12	35.7935	0.0597766	7	20.6984	0.129764	7	39.8256	0.132942	7	31.303
347	0.311981	89	0.266866	0.050188	-0.706414	0.194827	O95602	DNA-directed RNA polymerase I subunit RPA1 OS=Homo sapiens GN=POLR1A PE=1 SV=2 - [RPA1_HUMAN]				Yes	194.687	21.34	25	0.144775	2	61.4277	0.1499	3	65.9004	0.0516434	4	56.1966	0.0316492	3	32.0827	0.597451	2	424.611	0.683835	1
348	0.31096	118	0.156034	-0.0447655	-0.0339024	0.193866	P61604	10 kDa heat shock protein, mitochondrial OS=Homo sapiens GN=HSPE1 PE=1 SV=2 - [CH10_HUMAN]					10.9249	93.14	15	0.0152806	8	20.2654	0.0148138	7	28.7689	0.0113206	5	17.9907	0.0110577	4	4.23117	0.016441	10	37.4295	0.0188057	9	15.3444
349	0.307828	596	-0.319436	0.0852814	-1.58961	0.23209	Q15369	Transcription elongation factor B polypeptide 1 OS=Homo sapiens GN=TCEB1 PE=1 SV=1 - [ELOC_HUMAN]				Yes	12.465	66.07	7	4.10539	6	18.8797	4.35539	7	39.8027	2.77976	8	33.0366	0.923604	8	18.1055	5.14829	5	9.65644	6.04685	7	53.9175
350	0.306898	748	-0.420422	-0.538635	0.9783	0.190046	Q96AY3	Peptidyl-prolyl cis-trans isomerase FKBP10 OS=Homo sapiens GN=FKBP10 PE=1 SV=1 - [FKB10_HUMAN]					64.2042	30.07	17	0.0413998	4	36.9638	0.0285006	3	32.4833	0.0449221	3	209.404	0.088503	1		0.0396034	8	118.029	0.0451795	5	44.7324
351	0.304031	286	-0.0928517	-0.257994	0.080864	0.187349	Q9NYJ1	Cytochrome c oxidase assembly factor 4 homolog, mitochondrial OS=Homo sapiens GN=COA4 PE=1 SV=2 - [COA4_HUMAN]					10.1277	45.98	2	0.208891	4	32.3196	0.174685	5	14.2648	0.0588136	3	21.0215	0.0622042	1		0.230285	4	21.8133	0.262219	4	1.65633
352	0.300714	948	-0.558253	-0.656719	0.106209	0.184229	P00505	Aspartate aminotransferase, mitochondrial OS=Homo sapiens GN=GOT2 PE=1 SV=3 - [AATM_HUMAN]					47.4873	65.81	31	0.0215568	12	124.855	0.0136739	7	32.2728	0.0649939	5	3385.56	0.0699592	7	82.6727	0.0180797	12	68.2336	0.0205423	12	52.071
353	0.300537	679	-0.370109	-0.49553	-0.152643	0.184063	Q96J01	THO complex subunit 3 OS=Homo sapiens GN=THOC3 PE=1 SV=1 - [THOC3_HUMAN]				Yes	38.7468	18.52	5	0.637932	5	139.714	0.452486	9	56.8997	0.329932	5	70.8387	0.296807	4	50.7466	0.657167	3	1.39201	0.746593	4	3.40621
354	0.299197	436	-0.20656	0.0778868	-0.338923	-0.292914	P09234	U1 small nuclear ribonucleoprotein C OS=Homo sapiens GN=SNRPC PE=1 SV=1 - [RU1C_HUMAN]				Yes	17.3812	25.16	4	0.608719	9	10.4847	0.642485	7	13.305	0.560336	12	8.9728	0.443019	10	9.24768	0.839511	9	10.7259	0.685252	9	9.24335
355	0.298929	128	0.118703	0.0776575	0.0406852	0.0130288	P29372	DNA-3-methyladenine glycosylase OS=Homo sapiens GN=MPG PE=1 SV=3 - [3MG_HUMAN]				Yes	32.8478	41.28	9	2.59186	3	34.7759	2.7352	3	25.8151	1.53049	4	9.48537	1.57426	5	10.9759	2.18692	5	52.8413	2.20676	3	1.35228
356	0.29891	100	0.213842	0.077641	-0.111719	0.102517	Q8WUU5	GATA zinc finger domain-containing protein 1 OS=Homo sapiens GN=GATAD1 PE=1 SV=1 - [GATD1_HUMAN]				Yes	28.6725	16.73	4	1.29288	2	8.47298	1.36436	3	0.523757	1.02519	2	9.53896	0.948794	2	5.93424	1.1954	2	9.5683	1.28344	1
357	0.297839	1450	-1.22969	0.224667	-2.85391	0.181525	O43396	Thioredoxin-like protein 1 OS=Homo sapiens GN=TXNL1 PE=1 SV=3 - [TXNL1_HUMAN]				Yes	32.2307	55.36	13	33.8115	5	5.51895	39.509	6	21.6008	14.512	7	15.0602	2.00732	13	13.6485	66.1375	1		75.0054	3	19.9029
358	0.296008	113	0.172072	0.0751552	0.623933	0.0632279	P49756	RNA-binding protein 25 OS=Homo sapiens GN=RBM25 PE=1 SV=3 - [RBM25_HUMAN]				Yes	100.124	26.93	16	0.0788802	4	106.763	0.0830983	7	35.5171	0.113905	8	13.5685	0.175535	10	83.8838	0.299715	6	12.9469	0.313143	6	37.8594
359	0.295443	656	-0.355039	0.356602	-0.735581	-0.432573	P20340	Ras-related protein Rab-6A OS=Homo sapiens GN=RAB6A PE=1 SV=3 - [RAB6A_HUMAN]					23.5779	26.44	5	1.82257	2	20.7516	2.33363	2	39.3828	0.851404	2	36.6103	0.511333	1		2.61448	2	54.8514	1.93717	1
360	0.29522	553	-0.292892	-0.429375	-0.408341	0.179061	Q9UBT2	SUMO-activating enzyme subunit 2 OS=Homo sapiens GN=UBA2 PE=1 SV=2 - [SAE2_HUMAN]				Yes	71.1792	50.94	27	0.816949	33	16.9121	0.606653	31	15.3041	0.325882	33	18.2188	0.245548	31	23.4397	0.957305	30	14.4237	1.08381	38	13.139
361	0.294999	152	0.0790539	-0.110717	0.0271985	0.178854	O95218	Zinc finger Ran-binding domain-containing protein 2 OS=Homo sapiens GN=ZRANB2 PE=1 SV=2 - [ZRAB2_HUMAN]				Yes	37.382	14.85	5	0.767527	5	1.6219	0.710828	9	23.2494	0.549115	9	17.8874	0.559565	9	8.46448	1.02346	8	17.4606	1.15854	7	6.30397
362	0.293599			0.0730907	-0.42851		Q13309	S-phase kinase-associated protein 2 OS=Homo sapiens GN=SKP2 PE=1 SV=2 - [SKP2_HUMAN]				Yes	47.7306	18.87	6	0.547552	2	6.38343	0.576008	6	14.599	0.269296	6	19.6832	0.200095	6	26.4138				1.48812	2	115.6
363	0.293095			1.54532	-0.738842		P08754	Guanine nucleotide-binding protein G(k) subunit alpha OS=Homo sapiens GN=GNAI3 PE=1 SV=3 - [GNAI3_HUMAN]					40.5063	22.88	3	0.0767238	2	41.9381	0.223932	2	63.7233	0.294584	3	27.0025	0.17652	2	30.2868	0.251024	1
364	0.293035	714	-0.39026	-0.512793	-0.703668	0.177006	P62312	U6 snRNA-associated Sm-like protein LSm6 OS=Homo sapiens GN=LSM6 PE=1 SV=1 - [LSM6_HUMAN]				Yes	9.12177	48.75	6	0.458191	5	18.505	0.32113	4	9.55028	0.226641	5	15.8732	0.13916	5	10.9402	0.423366	3	8.70096	0.478631	5	12.6401
365	0.292679	1505	-1.39768	0.773749	-3.08724	0.176672	Q9NP77	RNA polymerase II subunit A C-terminal domain phosphatase SSU72 OS=Homo sapiens GN=SSU72 PE=1 SV=1 - [SSU72_HUMAN]				Yes	22.56	40.72	7	9.96437	3	132.814	17.0362	2	29.8223	16.6253	2	97.6959	1.95623	3	5.94914	21.6377	1		24.4565	1
366	0.291834	1415	-1.15488	0.0715792	-2.75	0.752082	Q9BUL8	Programmed cell death protein 10 OS=Homo sapiens GN=PDCD10 PE=1 SV=1 - [PDC10_HUMAN]					24.6858	23.11	3	2.71872	1		2.85701	2	39.0955	2.63383	2	188.396	0.391521	2	13.5606	3.66453	1		6.17188	2	94.8292
367	0.291385	453	-0.223467	-0.369897	-0.686404	0.175454	P55769	NHP2-like protein 1 OS=Homo sapiens GN=NHP2L1 PE=1 SV=3 - [NH2L1_HUMAN]				Yes	14.1646	51.56	8	0.180941	12	76.5058	0.140019	10	20.8465	0.181668	14	32.7856	0.112889	8	25.843	0.162241	7	13.2845	0.183222	13	35.249
368	0.290101	108	0.185246	-0.0197383	-0.743001	1.51261	Q9H9F9	Actin-related protein 5 OS=Homo sapiens GN=ACTR5 PE=1 SV=2 - [ARP5_HUMAN]				Yes	68.2543	10.05	4	1.40935	2	10.9678	1.3902	3	14.4744	0.668692	1		0.399541	2	25.9166	0.811203	2	103.855	2.31457	1
369	0.289443	1395	-1.11366	0.0695306	-2.69275	6.87891	Q9H3U1	Protein unc-45 homolog A OS=Homo sapiens GN=UNC45A PE=1 SV=1 - [UN45A_HUMAN]				Yes	103.011	45.44	32	11.0409	2	477.52	11.5861	6	278.308	9.90057	7	32.6531	1.5313	4	37.8614	0.104978	3	13.551	12.3553	5	470.121
370	0.287529				-0.746572	0.383853	Q96ST3	Paired amphipathic helix protein Sin3a OS=Homo sapiens GN=SIN3A PE=1 SV=2 - [SIN3A_HUMAN]				Yes	145.085	12.33	11				0.0710426	2	77.4505	0.120892	1		0.0720539	3	131.883	0.0872883	1		0.113896	1
371	0.283957	1468	-1.28492	0.0648307	-2.93062	0.252626	O60271	C-Jun-amino-terminal kinase-interacting protein 4 OS=Homo sapiens GN=SPAG9 PE=1 SV=4 - [JIP4_HUMAN]					146.115	11.81	10	24.9494	2	10.3651	26.0961	2	7.92483	8.36433	1		1.09705	3	26.0999	29.0959	1		34.6641	2	25.7084
372	0.280348	197	0.0127357	0.0617386	-1.12825	0.184424	P00558	Phosphoglycerate kinase 1 OS=Homo sapiens GN=PGK1 PE=1 SV=3 - [PGK1_HUMAN]					44.5861	87.53	36	8.48052	92	18.5068	8.85131	85	20.8573	3.57302	88	16.7248	1.63456	93	12.787	12.6219	87	16.6523	14.3431	89	19.5846
373	0.279909	175	0.0408475	0.081984	-0.757156	-0.0602018	P31942	Heterogeneous nuclear ribonucleoprotein H3 OS=Homo sapiens GN=HNRNPH3 PE=1 SV=2 - [HNRH3_HUMAN]				Yes	36.9031	55.78	10	0.327192	11	28.8998	0.346324	10	17.3963	0.245273	15	31.3828	0.145118	10	34.4752	0.371155	10	48.9017	0.355986	11	11.8191
374	0.279785			0.0612562	0.0439225		Q9NY12	H/ACA ribonucleoprotein complex subunit 1 OS=Homo sapiens GN=GAR1 PE=1 SV=1 - [GAR1_HUMAN]				Yes	22.3342	18.43	4	0.167184	4	5.82153	0.174436	5	16.622	0.159095	3	15.07	0.164013	4	7.44159	0.195213	3	2.61579
375	0.278919	150	0.0810932	0.0605142	-0.684289	-0.0223466	Q6UXN9	WD repeat-containing protein 82 OS=Homo sapiens GN=WDR82 PE=1 SV=1 - [WDR82_HUMAN]				Yes	35.0565	57.19	16	1.00445	13	14.7575	1.04748	20	24.6344	0.939156	17	24.7459	0.584449	18	20.8832	1.15631	14	19.0095	1.13854	11	10.6136
376	0.278061	716	-0.391741	0.0597788	-1.69004	0.263112	P48506	Glutamate--cysteine ligase catalytic subunit OS=Homo sapiens GN=GCLC PE=1 SV=2 - [GSH1_HUMAN]					72.7193	33.75	14	6.55402	4	82.3231	6.8313	6	24.6775	3.11842	5	44.0902	0.966454	5	21.0646	10.6254	4	12.0841	12.7512	7	32.182
377	0.274199	195	0.0129476	-0.167352	0.225675	0.159289	Q16629	Serine/arginine-rich splicing factor 7 OS=Homo sapiens GN=SRSF7 PE=1 SV=1 - [SRSF7_HUMAN]				Yes	27.35	39.92	11	0.0200724	7	93.7667	0.017874	8	35.7445	0.0186817	9	58.1358	0.021845	5	59.7936	0.0205454	13	35.76	0.0229438	6	54.5895
378	0.272372	1083	-0.677383	-0.758781	-0.767625	0.213853	P52434	DNA-directed RNA polymerases I, II, and III subunit RPABC3 OS=Homo sapiens GN=POLR2H PE=1 SV=4 - [RPAB3_HUMAN]				Yes	17.1324	41.33	6	0.773881	2	3.49607	0.45736	1		0.288858	3	12.3928	0.16967	2	40.4751	0.767282	3	11.6633	0.88988	3	5.71917
379	0.270465	993	-0.602525	0.264242	-0.770273	-0.665359	O43447	Peptidyl-prolyl cis-trans isomerase H OS=Homo sapiens GN=PPIH PE=1 SV=1 - [PPIH_HUMAN]				Yes	19.1956	67.23	9	5.69813	9	47.6844	6.84348	12	32.5712	3.4862	6	16.1394	2.04398	10	40.967	9.28774	9	49.4488	5.85621	8	85.7686
380	0.268969	140	0.0964242	-0.0958352	1.84998	0.154369	P21964	Catechol O-methyltransferase OS=Homo sapiens GN=COMT PE=1 SV=2 - [COMT_HUMAN]					30.0176	32.1	7	0.0917714	2	467.85	0.0858733	5	52.1784	0.0155174	1		0.0559395	3	62.6627	0.180303	1		0.200665	1
381	0.268633	1096	-0.696319	-0.775005	-0.59239	0.154054	Q96Q11	CCA tRNA nucleotidyltransferase 1, mitochondrial OS=Homo sapiens GN=TRNT1 PE=1 SV=2 - [TRNT1_HUMAN]				Yes	50.0961	27.65	9	1.18058	3	42.1991	0.689914	3	17.0502	0.365277	6	33.422	0.242267	4	31.9047	0.926096	6	35.7726	1.03046	4	32.1264
382	0.26803	96	0.239492	0.0267361	-0.180755	0.153487	P22087	rRNA 2'-O-methyltransferase fibrillarin OS=Homo sapiens GN=FBL PE=1 SV=2 - [FBRL_HUMAN]		++	++	Yes	33.7634	62.93	19	0.0170243	7	21.2126	0.0173427	9	10.8864	0.016386	5	16.9943	0.0144564	7	18.4719	0.0190755	7	29.0903	0.0212168	5	6.87399
383	0.267614			1.15958	-0.774233		Q9UER7	Death domain-associated protein 6 OS=Homo sapiens GN=DAXX PE=1 SV=2 - [DAXX_HUMAN]				Yes	81.3229	6.76	3	0.124409	1		0.27792	1		0.25503	3	37.0676	0.149116	1					0.445157	2	1.10779
384	0.266672	224	-0.0252614	0.715854	-1.18102	0.152209	P15924	Desmoplakin OS=Homo sapiens GN=DSP PE=1 SV=3 - [DESP_HUMAN]				Yes	331.569	20.55	41	0.623651	12	24.1708	1.02432	17	31.9309	0.456041	23	19.7542	0.201132	24	31.6442	0.753019	10	26.4555	0.836808	8	25.5075
385	0.266078	762	-0.42928	-0.546223	-0.693508	0.15165	Q8TEA8	D-tyrosyl-tRNA(Tyr) deacylase 1 OS=Homo sapiens GN=DTD1 PE=1 SV=2 - [DTD1_HUMAN]				Yes	23.409	18.66	3	4.2891	4	17.7619	2.93722	4	31.9804	3.22849	4	21.8546	1.99633	4	9.73049	4.48618	2	7.9593	4.98343	3	2.16872
386	0.265557	219	-0.0148389	0.0964395	-0.777091	-0.112581	O00159	Unconventional myosin-Ic OS=Homo sapiens GN=MYO1C PE=1 SV=4 - [MYO1C_HUMAN]				Yes	121.606	37.82	34	1.68235	24	24.4022	1.79865	27	18.7607	1.35591	35	10.4066	0.791231	35	21.1512	1.85053	18	16.6378	1.71162	12	31.434
387	0.263244			0.0470846	0.902135		Q53GS9	U4/U6.U5 tri-snRNP-associated protein 2 OS=Homo sapiens GN=USP39 PE=1 SV=2 - [SNUT2_HUMAN]				Yes	65.3397	32.04	13	0.0612753	5	22.9477	0.0633081	7	84.4905	0.0332952	3	48.8056	0.0622231	11	86.0911	0.0793386	5	11.8733
388	0.261976	399	-0.181034	0.0459988	-0.707765	-0.268904	Q96EP5	DAZ-associated protein 1 OS=Homo sapiens GN=DAZAP1 PE=1 SV=1 - [DAZP1_HUMAN]				Yes	43.3561	29.24	7	0.537802	7	15.8821	0.555226	7	9.73266	0.429192	7	22.2124	0.262781	9	13.7761	0.58273	8	17.9086	0.483636	6	15.2505
389	0.259403	626	-0.336727	-0.46693	-0.228187	0.145372	Q02978	Mitochondrial 2-oxoglutarate/malate carrier protein OS=Homo sapiens GN=SLC25A11 PE=1 SV=3 - [M2OM_HUMAN]				Yes	34.0399	38.22	11	1.20485	1		0.871715	1		1.10951	1		0.947197	1		1.05982	1		1.17218	1
390	0.258692	158	0.0646478	-0.123059	0.987778	0.144703	Q9Y4L1	Hypoxia up-regulated protein 1 OS=Homo sapiens GN=HYOU1 PE=1 SV=1 - [HYOU1_HUMAN]					111.266	47.85	40	0.0441827	14	112.18	0.0405702	19	76.1438	0.022674	19	46.8939	0.0449655	5	129.041	0.0687553	21	38.0703	0.0760092	18	69.2779
391	0.25801	91	0.254904	0.0426011	-0.615268	0.14114	Q5TFE4	5'-nucleotidase domain-containing protein 1 OS=Homo sapiens GN=NT5DC1 PE=1 SV=1 - [NT5D1_HUMAN]					51.8119	40.88	14	4.03817	14	19.8057	4.15919	7	30.8753	1.58414	11	24.1169	1.03414	6	12.1041	6.22548	14	35.9687	6.86532	10	23.0429
392	0.257765	188	0.0180082	0.303067	-1.12092	0.143831	P35221	Catenin alpha-1 OS=Homo sapiens GN=CTNNA1 PE=1 SV=1 - [CTNA1_HUMAN]					100.009	33.11	16	0.528343	6	38.386	0.651851	18	26.3356	0.536865	17	19.9064	0.24685	14	30.847	0.773897	9	41.3095	0.855029	10	24.5842
393	0.25771	486	-0.24496	-0.388311	-0.787989	0.15579	Q9NR45	Sialic acid synthase OS=Homo sapiens GN=NANS PE=1 SV=2 - [SIAS_HUMAN]					40.2815	56.82	16	2.96196	16	14.8187	2.26301	17	7.42755	1.35506	13	7.34629	0.784784	15	5.18193	3.52726	17	22.1725	3.92948	16	20.8326
394	0.257337	448	-0.217435	-0.364729	-0.788508	0.432446	P09429	High mobility group protein B1 OS=Homo sapiens GN=HMGB1 PE=1 SV=3 - [HMGB1_HUMAN]				Yes	24.8782	44.19	8	1.29936	26	6.97085	1.0091	20	5.03253	1.12557	27	3.34014	0.651639	27	6.84576	1.52371	26	9.26063	2.05628	22	7.43683
395	0.256049	1051	-0.653893	0.0409205	-0.255751	-0.713676	P83916	Chromobox protein homolog 1 OS=Homo sapiens GN=CBX1 PE=1 SV=1 - [CBX1_HUMAN]				Yes	21.4046	47.57	7	0.0511258	2	33.2719	0.0525967	3	83.2176	0.0254054	1		0.0212783	2	48.8962	0.0564097	3	36.9535	0.0343966	3	80.8445
396	0.255699				-0.361166	0.141888	P04899	Guanine nucleotide-binding protein G(i) subunit alpha-2 OS=Homo sapiens GN=GNAI2 PE=1 SV=3 - [GNAI2_HUMAN]				Yes	40.4251	31.55	6				0.264234	2	80.6097	0.155326	2	2.64209	0.120927	2	23.9113	0.468617	1		0.517047	1
397	0.253591	98	0.231776	0.0388146	-0.482109	0.119386	P61224	Ras-related protein Rap-1b OS=Homo sapiens GN=RAP1B PE=1 SV=1 - [RAP1B_HUMAN]					20.8116	42.93	6	0.574033	7	6.04746	0.589687	9	3.86176	0.451931	8	4.91585	0.323551	9	15.5113	0.666092	4	8.1504	0.723557	6	3.77585
398	0.252237	105	0.197966	0.0376545	-0.563643	0.0875844	Q9NPA8	Enhancer of yellow 2 transcription factor homolog OS=Homo sapiens GN=ENY2 PE=1 SV=1 - [ENY2_HUMAN]				Yes	11.5213	36.63	3	0.649553	1		0.666729	1		0.360512	1		0.243919	2	52.56	0.954136	1		1.01385	1
399	0.250255	153	0.076232	0.0359571	-1.04005	0.672576	Q13439	Golgin subfamily A member 4 OS=Homo sapiens GN=GOLGA4 PE=1 SV=1 - [GOGA4_HUMAN]				Yes	260.98	1.35	3	1.97565	2	7.21267	2.02551	2	78.189	1.38991	2	100.093	0.675926	1		2.17458	1		3.46609	2	65.5359
400	0.250098	281	-0.0878188	0.0358225	-0.269638	-0.181226	P30040	Endoplasmic reticulum resident protein 29 OS=Homo sapiens GN=ERP29 PE=1 SV=4 - [ERP29_HUMAN]					28.9752	51.34	14	0.0543298	15	42.3622	0.0556957	14	48.6728	0.0367663	13	32.7362	0.0304987	9	31.6243	0.0732775	13	20.154	0.0646274	14	40.7185
401	0.246589	244	-0.0541773	-0.224861	-0.740905	0.133319	Q7Z5L9	Interferon regulatory factor 2-binding protein 2 OS=Homo sapiens GN=IRF2BP2 PE=1 SV=2 - [I2BP2_HUMAN]				Yes	60.9867	34.24	12	0.273895	4	16.3952	0.234366	6	4.934	0.166221	9	21.2587	0.0994608	4	30.3689	0.308297	6	18.9423	0.338144	8	42.9523
402	0.24635	525	-0.266813	-0.407032	-0.172448	0.133095	Q6P587	Acylpyruvase FAHD1, mitochondrial OS=Homo sapiens GN=FAHD1 PE=1 SV=2 - [FAHD1_HUMAN]				Yes	24.8267	42.86	7	0.105277	3	33.0714	0.079397	3	32.3859	0.0339485	2	43.5132	0.0301237	2	17.4937	0.115101	6	43.6857	0.126225	3	12.6157
403	0.245469	228	-0.0308422	0.0318566	-0.712174	-0.127633	P52272	Heterogeneous nuclear ribonucleoprotein M OS=Homo sapiens GN=HNRNPM PE=1 SV=3 - [HNRPM_HUMAN]				Yes	77.4643	77.53	46	0.0773461	64	24.6396	0.079073	66	25.3218	0.0747307	66	19.3581	0.0456156	64	39.5052	0.0855521	53	27.9701	0.0783086	48	22.5779
404	0.245013	137	0.0973745	-0.095021	-0.22204	0.131836	P78346	Ribonuclease P protein subunit p30 OS=Homo sapiens GN=RPP30 PE=1 SV=1 - [RPP30_HUMAN]				Yes	29.3027	55.97	13	0.45562	4	19.6988	0.426578	13	39.628	0.27295	9	31.8902	0.234014	9	40.6919	0.588939	10	49.1352	0.645293	6	19.2143
405	0.244935	574	-0.305142	-0.439871	-0.805734	0.24153	P09417	Dihydropteridine reductase OS=Homo sapiens GN=QDPR PE=1 SV=2 - [DHPR_HUMAN]					25.773	54.51	10	5.93312	10	40.1152	4.3739	7	23.1457	2.08679	8	13.792	1.19379	7	69.3073	5.81159	9	40.8561	6.87073	10	47.5576
406	0.244872	220	-0.015385	-0.191626	-0.417018	0.131704	P26583	High mobility group protein B2 OS=Homo sapiens GN=HMGB2 PE=1 SV=2 - [HMGB2_HUMAN]				Yes	24.0187	30.14	7	0.314775	13	11.9753	0.275623	14	10.1131	0.276244	14	12.5507	0.206899	15	12.2272	0.405623	14	14.0001	0.444396	9	4.63997
407	0.244617	1405	-1.12959	0.0311267	-2.71487	0.206476	Q9Y6E2	Basic leucine zipper and W2 domain-containing protein 2 OS=Homo sapiens GN=BZW2 PE=1 SV=1 - [BZW2_HUMAN]					48.132	28.16	9	7.20448	6	25.878	7.36161	6	41.1812	3.96008	11	22.1467	0.603179	10	21.0996	9.07331	7	24.6276	10.4694	6	56.523
408	0.240659	164	0.0581224	-0.12865	-0.446935	0.127742	P62310	U6 snRNA-associated Sm-like protein LSm3 OS=Homo sapiens GN=LSM3 PE=1 SV=2 - [LSM3_HUMAN]				Yes	11.838	27.45	4	0.865708	5	9.80629	0.791852	5	5.28557	0.39528	7	24.3641	0.289977	7	12.4124	0.955165	5	14.5542	1.0436	6	5.23595
409	0.23965	238	-0.0459973	0.026871	0.0201152	-0.141888	Q92466	DNA damage-binding protein 2 OS=Homo sapiens GN=DDB2 PE=1 SV=1 - [DDB2_HUMAN]				Yes	47.8334	53.63	17	0.36114	8	12.5238	0.367929	15	19.7644	0.23792	15	29.343	0.24126	16	31.904	0.460003	10	24.539	0.416916	10	52.0252
410	0.239554	187	0.018235	0.335676	-1.12061	0.126702	Q01844	RNA-binding protein EWS OS=Homo sapiens GN=EWSR1 PE=1 SV=1 - [EWS_HUMAN]				Yes	68.4357	13.41	6	0.272341	6	39.4863	0.343686	6	3.88985	0.262831	9	7.785	0.120876	8	61.0374	0.354393	7	9.76331	0.386925	5	6.46462
411	0.238936			0.118744		0.126121	O95391	Pre-mRNA-splicing factor SLU7 OS=Homo sapiens GN=SLU7 PE=1 SV=2 - [SLU7_HUMAN]				Yes	68.3438	2.05	1	0.251988	1		0.273606	1		0.205518	1					0.282644	1		0.308465	1
412	0.235845	148	0.0894587	-0.101803	-0.773188	0.123213	P60174	Triosephosphate isomerase OS=Homo sapiens GN=TPI1 PE=1 SV=3 - [TPIS_HUMAN]				Yes	30.7717	80.42	25	3.77697	86	15.4408	3.51964	79	13.9748	1.60986	76	14.2882	0.941969	87	14.2896	5.3092	84	13.4688	5.78256	74	13.0714
413	0.235398	502	-0.254913	-0.396837	-0.0654489	0.122792	P37108	Signal recognition particle 14 kDa protein OS=Homo sapiens GN=SRP14 PE=1 SV=2 - [SRP14_HUMAN]				Yes	14.5608	44.85	9	0.573292	10	7.82945	0.435428	11	19.2528	0.39881	17	18.1442	0.381122	15	14.4788	0.606514	13	13.6605	0.660397	10	21.0865
414	0.234742	258	-0.0636979	0.0226667	-1.23441	0.641034	Q9BY42	Protein RTF2 homolog OS=Homo sapiens GN=RTFDC1 PE=1 SV=3 - [RTF2_HUMAN]					33.8652	32.03	9	3.45113	12	39.7649	3.50578	4	28.1321	2.00792	8	22.2349	0.853399	6	25.1391	4.12132	9	36.8133	6.42698	5	24.365
415	0.234399	1285	-0.913548	-0.961112	-0.0814257	0.121853	O43809	Cleavage and polyadenylation specificity factor subunit 5 OS=Homo sapiens GN=NUDT21 PE=1 SV=1 - [CPSF5_HUMAN]				Yes	26.2107	55.95	12	0.693881	19	10.9874	0.356419	19	16.5097	0.550293	28	20.0493	0.520094	27	16.0472	0.735749	19	17.3582	0.800592	19	9.60625
416	0.233398			0.682077		0.120911	Q9UP83	Conserved oligomeric Golgi complex subunit 5 OS=Homo sapiens GN=COG5 PE=1 SV=3 - [COG5_HUMAN]				Yes	92.6848	3.81	2	4.03051	1		6.46674	2	119.85	6.81097	2	325.346				4.51471	1		4.9094	1
417	0.232883	869	-0.504572	-0.610729	-0.67506	0.120427	P40938	Replication factor C subunit 3 OS=Homo sapiens GN=RFC3 PE=1 SV=2 - [RFC3_HUMAN]				Yes	40.5299	42.7	13	0.480546	6	27.2152	0.314693	10	37.5329	0.291379	13	32.8537	0.182493	6	42.8571	0.46287	8	38.2483	0.503166	7	43.1608
418	0.230437	1229	-0.843496	-0.901096	-0.634514	0.118126	Q9H0P0	Cytosolic 5'-nucleotidase 3A OS=Homo sapiens GN=NT5C3A PE=1 SV=3 - [5NT3A_HUMAN]					37.9238	18.75	5	1.54465	2	87.3042	0.827129	3	2.61464	0.542652	5	12.9701	0.349553	2	4.07127	1.13022	2	7.52493	1.22666	2	2.35663
419	0.229603	844	-0.488575	0.0182637	-1.82454	1.34865	P61081	NEDD8-conjugating enzyme Ubc12 OS=Homo sapiens GN=UBE2M PE=1 SV=1 - [UBC12_HUMAN]					20.8866	32.79	8	8.98356	7	58.4032	9.09801	4	10.6616	3.7995	6	38.7802	1.07272	4	30.8898	5.99237	2	154.502	15.261	4	39.359
420	0.228305	186	0.0196243	0.0171516	-0.284283	-0.0801644	Q6RFH5	WD repeat-containing protein 74 OS=Homo sapiens GN=WDR74 PE=1 SV=1 - [WDR74_HUMAN]				Yes	42.4147	40.52	14	0.14334	10	31.9745	0.145054	12	47.6717	0.115183	12	27.5175	0.0945822	13	21.0542	0.208837	10	45.3695	0.197549	6	65.1079
421	0.226194			0.146468	-0.831763		P52739	Zinc finger protein 131 OS=Homo sapiens GN=ZNF131 PE=1 SV=2 - [ZN131_HUMAN]				Yes	71.377	10.59	4	0.183053	1		0.202613	2	52.4744	0.172124	2	53.6942	0.0967066	1
422	0.223849	255	-0.0623971	-0.231903	-0.83502	0.597251	P33981	Dual specificity protein kinase TTK OS=Homo sapiens GN=TTK PE=1 SV=2 - [TTK_HUMAN]					97.0111	5.13	3	4.95292	3	121.225	4.21747	2	22.938	3.09202	2	2.6484	1.73331	2	5.49774	4.48921	1		6.79143	1
423	0.223683	976	-0.582537	-0.677524	-0.835251	0.258019	Q96S44	TP53-regulating kinase OS=Homo sapiens GN=TP53RK PE=1 SV=2 - [PRPK_HUMAN]				Yes	28.1428	26.09	5	1.72379	6	22.7272	1.07778	4	14.8295	0.693926	5	14.9482	0.388935	5	7.59222	1.84065	3	9.68081	2.20112	3	11.679
424	0.223608	699	-0.38083	-0.504715	-0.53707	0.111703	O43143	Putative pre-mRNA-splicing factor ATP-dependent RNA helicase DHX15 OS=Homo sapiens GN=DHX15 PE=1 SV=2 - [DHX15_HUMAN]				Yes	90.8752	49.31	41	0.458063	39	19.6212	0.322843	50	17.6644	0.297862	54	21.2187	0.205277	50	15.034	0.497307	45	13.7263	0.537342	38	16.2228
425	0.223203			0.0127802	4.19523		Q8WXI7	Mucin-16 OS=Homo sapiens GN=MUC16 PE=1 SV=2 - [MUC16_HUMAN]					2351.19	6.08	22	32.9419	1		33.235	5	166.509	2.86208	3	1.42095	52.4288	1		42.6387	1
426	0.221433	955	-0.566235	0.343243	-0.838376	-0.631224	P41223	Protein BUD31 homolog OS=Homo sapiens GN=BUD31 PE=1 SV=2 - [BUD31_HUMAN]				Yes	16.9886	47.22	9	2.84756	8	18.2469	3.61243	9	44.9273	2.10473	9	25.8585	1.17712	12	24.0815	4.94323	8	29.2149	3.19149	2	5.83763
427	0.220703	134	0.103785	-0.0895287	-0.839391	0.538423	Q8WX92	Negative elongation factor B OS=Homo sapiens GN=NELFB PE=1 SV=1 - [NELFB_HUMAN]				Yes	65.6554	19.14	7	0.282423	2	7.3961	0.265429	2	7.96237	0.197378	5	19.3993	0.110311	2	49.4769	0.31	1		0.450239	1
428	0.21938	1409	-1.1441	0.614175	-2.73503	0.107726	P41567	Eukaryotic translation initiation factor 1 OS=Homo sapiens GN=EIF1 PE=1 SV=1 - [EIF1_HUMAN]				Yes	12.7246	65.49	7	3.13568	1		4.79974	2	18.5291	12.9616	2	277.072	1.94685	3	39.5714	13.0192	2	429.744	14.0285	1
429	0.21937	600	-0.320557	-0.453077	-0.436913	0.107717	Q12888	Tumor suppressor p53-binding protein 1 OS=Homo sapiens GN=TP53BP1 PE=1 SV=2 - [TP53B_HUMAN]				Yes	213.443	20.03	24	0.322004	6	11.5491	0.235218	13	30.3062	0.104343	6	50.1276	0.0770796	4	59.2255	0.295919	8	64.875	0.318859	5	32.7529
430	0.217944	953	-0.563503	0.00827481	-1.92861	0.791291	Q13630	GDP-L-fucose synthase OS=Homo sapiens GN=TSTA3 PE=1 SV=1 - [FCL_HUMAN]					35.87	43.3	13	13.612	7	45.9771	13.6903	4	15.7837	7.25712	5	61.6087	1.90632	5	36.256	11.6371	5	75.5522	20.1395	3	50.3784
431	0.217793	129	0.117368	-0.0778919	-0.843433	0.697939	P57772	Selenocysteine-specific elongation factor OS=Homo sapiens GN=EEFSEC PE=1 SV=4 - [SELB_HUMAN]				Yes	65.2631	4.7	2	1.1192	1		1.06038	1		0.970155	1		0.540683	1		1.107	2	94.7972	1.79577	1
432	0.216737	111	0.178258	0.149543	-0.844899	0.069047	Q9ULR0	Pre-mRNA-splicing factor ISY1 homolog OS=Homo sapiens GN=ISY1 PE=1 SV=3 - [ISY1_HUMAN]				Yes	32.9719	32.28	9	0.1276	2	84.4969	0.141536	3	21.774	0.122192	1		0.0680306	4	44.5453	0.158582	2	55.2486	0.166357	2	28.7449
433	0.216199	1152	-0.755906	-0.826055	0.246693	0.104734	Q9H488	GDP-fucose protein O-fucosyltransferase 1 OS=Homo sapiens GN=POFUT1 PE=1 SV=1 - [OFUT1_HUMAN]					43.9272	47.68	13	0.0561165	5	51.2717	0.0316536	3	47.8767	0.0207107	8	78.4993	0.0245729	4	15.39	0.0555886	6	42.5029	0.0597742	3	26.7151
434	0.215974	355	-0.153183	0.00658707	-0.456715	-0.242707	O94992	Protein HEXIM1 OS=Homo sapiens GN=HEXIM1 PE=1 SV=1 - [HEXI1_HUMAN]				Yes	40.5985	35.93	8	0.39808	4	31.1267	0.399902	4	22.9596	0.246278	5	6.79943	0.179449	4	5.37846	0.701595	4	37.7436	0.592959	2	13.8412
435	0.21582				-0.846173	0.293128	Q9NPJ3	Acyl-coenzyme A thioesterase 13 OS=Homo sapiens GN=ACOT13 PE=1 SV=1 - [ACO13_HUMAN]				Yes	14.9509	40.71	5	0.104974	2	3.51116				0.0700049	1		0.0389408	1		0.111721	1		0.136891	3	7.79066
436	0.215687	196	0.0129085	0.00634142	-1.12801	0.183717	P25685	DnaJ homolog subfamily B member 1 OS=Homo sapiens GN=DNAJB1 PE=1 SV=4 - [DNJB1_HUMAN]		++	–	Yes	38.0204	48.53	13	6.83426	10	33.7979	6.86436	9	20.2141	4.05308	13	42.5508	1.85448	8	19.1053	8.92728	9	25.3438	10.1397	7	48.4772
437	0.215484	1554	-1.80062	0.0061676	-3.6469	3.66689	Q93008	Probable ubiquitin carboxyl-terminal hydrolase FAF-X OS=Homo sapiens GN=USP9X PE=1 SV=3 - [USP9X_HUMAN]					292.094	19.07	37	24.8212	2	83.5876	24.9275	3	11.3654	11.5005	7	35.8613	0.918105	6	39.8937	3.77434	1		47.9387	1
438	0.215127	407	-0.188544	0.00586151	-0.826991	-0.275968	P31943	Heterogeneous nuclear ribonucleoprotein H OS=Homo sapiens GN=HNRNPH1 PE=1 SV=4 - [HNRH1_HUMAN]				Yes	49.1984	57.24	12	0.516978	13	12.8322	0.519083	19	12.3788	0.470374	23	18.1901	0.265151	20	34.1362	0.632176	14	12.6342	0.522111	14	15.8439
439	0.21306			0.0543609		0.101781	P48739	Phosphatidylinositol transfer protein beta isoform OS=Homo sapiens GN=PITPNB PE=1 SV=2 - [PIPNB_HUMAN]					31.5199	11.44	2	4.37294	1		4.54085	1					0.234427	1		9.2131	1		9.88656	2	60.9382
440	0.211095				-0.852735	0.964684	Q03252	Lamin-B2 OS=Homo sapiens GN=LMNB2 PE=1 SV=3 - [LMNB2_HUMAN]					67.6475	39.17	19				0.0141385	1		0.0353966	3	4.86906	0.0196003	2	122.232	0.046478	2	30.2094	0.0907082	1
441	0.210272	633	-0.339721	-0.469495	-0.687688	0.0991595	Q5UIP0	Telomere-associated protein RIF1 OS=Homo sapiens GN=RIF1 PE=1 SV=2 - [RIF1_HUMAN]				Yes	274.294	10.48	19	0.164442	5	15.3101	0.118763	7	45.1474	0.114644	4	81.9486	0.0711764	6	72.7322	0.175078	3	11.6168	0.187534	1
442	0.209236	1564	-1.85917	0.000814599	-0.24893	-1.84736	Q8WUA4	General transcription factor 3C polypeptide 2 OS=Homo sapiens GN=GTF3C2 PE=1 SV=2 - [TF3C2_HUMAN]				Yes	100.616	17.12	10	0.230305	2	35.9544	0.230435	4	28.5844	0.198261	5	3.54001	0.166841	3	49.4953	0.424048	1		0.117843	1
443	0.208641	165	0.0541966	-0.132013	-0.637745	0.0976251	Q5RKV6	Exosome complex component MTR3 OS=Homo sapiens GN=EXOSC6 PE=1 SV=1 - [EXOS6_HUMAN]				Yes	28.2177	20.96	5	0.517478	1		0.472229	4	15.5668	0.344307	4	46.1267	0.221292	5	117.329	0.55489	3	9.098	0.593738	4	6.62427
444	0.208417	410	-0.18877	-0.340171	-0.0695494	0.0974143	Q9BQ69	O-acetyl-ADP-ribose deacetylase MACROD1 OS=Homo sapiens GN=MACROD1 PE=1 SV=2 - [MACD1_HUMAN]				Yes	35.4827	26.46	7	0.11088	4	31.4908	0.0875895	3	57.1732	0.0425525	3	11.4793	0.0405498	3	13.7832	0.0915574	4	23.9943	0.0979531	4	28.4449
445	0.207008	126	0.124499	-0.0717823	1.19076	0.0960891	Q9Y2W1	Thyroid hormone receptor-associated protein 3 OS=Homo sapiens GN=THRAP3 PE=1 SV=2 - [TR150_HUMAN]				Yes	108.601	20.94	19	0.0793115	3	65.2647	0.0754619	3	46.4942	0.0454075	3	26.5404	0.103653	2	8.68879	0.0821456	6	52.1975	0.0878031	5	110.964
446	0.205906	177	0.0398384	-0.144314	-0.733784	0.0950525	P62136	Serine/threonine-protein phosphatase PP1-alpha catalytic subunit OS=Homo sapiens GN=PPP1CA PE=1 SV=1 - [PP1A_HUMAN]				Yes	37.4878	60.3	4	1.96121	7	4.78029	1.77453	7	23.8305	1.48788	6	14.6434	0.894698	4	10.1953	2.13527	6	3.87014	2.28069	7	8.70702
447	0.205077	1459	-1.2557	-0.00274875	-2.89003	0.129859	P12081	Histidine--tRNA ligase, cytoplasmic OS=Homo sapiens GN=HARS PE=1 SV=2 - [SYHC_HUMAN]					57.3742	40.47	15	6.48906	5	100.373	6.4767	3	297.74	4.51598	2	43.2994	0.609208	5	37.8456	9.44626	1		10.336	6	28.9376
448	0.203896	270	-0.0704475	-0.2388	-0.139357	0.0931615	Q8IY57	YY1-associated factor 2 OS=Homo sapiens GN=YAF2 PE=1 SV=3 - [YAF2_HUMAN]				Yes	19.8889	15	2	1.14572	3	4.33411	0.970944	3	1.96219	0.836217	1		0.759221	2	2.04319	1.42241	3	0.124198	1.51729	2	22.9107
449	0.20306	335	-0.138621	-0.297207	-0.581177	0.092376	P05783	Keratin, type I cytoskeletal 18 OS=Homo sapiens GN=KRT18 PE=1 SV=2 - [K1C18_HUMAN]				Yes	48.0285	78.6	37	0.0574309	37	29.8897	0.0467388	39	23.5782	0.0433001	40	22.9929	0.0289426	31	45.2892	0.0640389	37	17.0993	0.0682735	31	19.0848
450	0.202963	155	0.0722619	-0.116536	0.380718	0.0922843	O00422	Histone deacetylase complex subunit SAP18 OS=Homo sapiens GN=SAP18 PE=1 SV=1 - [SAP18_HUMAN]		++	–	Yes	17.55	43.79	6	0.0360747	1		0.0332753	3	184.585	0.0224373	2	11.0297	0.0292131	2	107.807	0.0466845	2	15.9702	0.0497683	3	4.625
451	0.202416	493	-0.248533	-0.00502814	-0.235412	-0.332393	P08670	Vimentin OS=Homo sapiens GN=VIM PE=1 SV=4 - [VIME_HUMAN]					53.6191	86.48	49	0.0144585	14	47.0013	0.0144082	10	27.8855	0.0209946	11	70.9807	0.0178337	8	70.2189	0.0186241	21	43.983	0.0147916	17	25.6487
452	0.202096	167	0.0515881	0.132662	-0.865234	-0.0500991	Q9BSJ8	Extended synaptotagmin-1 OS=Homo sapiens GN=ESYT1 PE=1 SV=1 - [ESYT1_HUMAN]					122.78	32.16	25	0.049665	6	33.4164	0.0544485	11	18.8459	0.0444383	15	33.6648	0.0243947	7	38.2882	0.0655101	9	17.5731	0.0632743	9	101.047
453	0.202028	110	0.178831	-0.0252342	-0.231556	0.0914047	P14866	Heterogeneous nuclear ribonucleoprotein L OS=Homo sapiens GN=HNRNPL PE=1 SV=2 - [HNRPL_HUMAN]				Yes	64.0924	68.42	26	0.0411003	23	45.8083	0.0403876	17	19.6666	0.0338945	25	24.1581	0.0288685	21	33.3966	0.03402	17	17.6741	0.0362451	21	29.9272
454	0.201706	464	-0.231235	0.0052831	-0.865776	-0.316123	P43243	Matrin-3 OS=Homo sapiens GN=MATR3 PE=1 SV=2 - [MATR3_HUMAN]				Yes	94.5648	43.33	31	0.0349615	15	32.2033	0.0350897	23	73.2743	0.0440642	22	52.7119	0.0241803	18	57.6841	0.0402728	16	104.257	0.0323481	11	52.7488
455	0.201417	433	-0.203056	-0.35241	-0.866177	0.277798	P27694	Replication protein A 70 kDa DNA-binding subunit OS=Homo sapiens GN=RPA1 PE=1 SV=2 - [RFA1_HUMAN]				Yes	68.0953	52.44	26	0.658428	13	9.33668	0.51573	26	25.6196	0.361549	19	24.3002	0.198345	17	51.9314	0.694599	14	19.0916	0.842092	13	21.5634
456	0.200947	521	-0.265435	-0.405852	-0.541724	0.0903882	P30044	Peroxiredoxin-5, mitochondrial OS=Homo sapiens GN=PRDX5 PE=1 SV=4 - [PRDX5_HUMAN]				Yes	22.0725	57.48	13	1.9578	23	11.932	1.47773	26	14.7342	0.836936	22	15.2891	0.574933	23	14.7954	2.40433	22	17.0472	2.55978	25	16.8074
457	0.200597	456	-0.224997	-0.371208	-0.643394	0.0900584	Q9UBE0	SUMO-activating enzyme subunit 1 OS=Homo sapiens GN=SAE1 PE=1 SV=1 - [SAE1_HUMAN]				Yes	38.4256	56.94	17	0.848807	18	11.8028	0.656242	19	20.3973	0.396628	18	17.6794	0.253923	19	25.7747	1.07662	17	15.7264	1.14597	15	15.5254
458	0.197392	969	-0.574549	-0.00933244	2.20239	-0.639045	Q9NYU2	UDP-glucose:glycoprotein glucosyltransferase 1 OS=Homo sapiens GN=UGGT1 PE=1 SV=3 - [UGGG1_HUMAN]					177.078	43.6	48	0.334093	2	10.8546	0.331939	5	237.996	0.0498175	2	169.131	0.229281	1		0.0207008	3	44.5957	0.0132928	3	8.04823
459	0.197185	388	-0.174232	0.123522	-1.38793	0.0868492	P36871	Phosphoglucomutase-1 OS=Homo sapiens GN=PGM1 PE=1 SV=3 - [PGM1_HUMAN]					61.4105	82.74	38	5.70365	37	21.3548	6.2135	32	26.376	2.42418	36	18.416	0.926306	31	18.6901	8.37654	32	22.8018	8.89629	30	31.5191
460	0.196939	1453	-1.23287	0.0360875	-2.85833	0.0866182	Q92616	Translational activator GCN1 OS=Homo sapiens GN=GCN1L1 PE=1 SV=6 - [GCN1L_HUMAN]					292.572	31.49	65	12.5086	29	37.754	12.8254	25	51.7858	5.86399	38	34.1507	0.808633	33	23.7733	18.3396	15	45.2875	19.4744	15	76.001
461	0.19678	1577	-2.23161	-0.00985672	-4.24552	0.912398	P46734	Dual specificity mitogen-activated protein kinase kinase 3 OS=Homo sapiens GN=MAP2K3 PE=1 SV=2 - [MP2K3_HUMAN]				Yes	39.2929	24.5	7	11.3941	2	108.874	11.3165	1		7.18543	1		0.378812	3	40.8091	15.6383	2	225.129	29.434	2	11.4589
462	0.196557			-0.010048	-0.589189		Q8WUB8	PHD finger protein 10 OS=Homo sapiens GN=PHF10 PE=1 SV=3 - [PHF10_HUMAN]				Yes	56.0151	9.24	3	0.120779	1		0.119941	1		0.452558	2	426.784	0.300823	2	290.703	0.184806	1
463	0.196522	149	0.0850617	-0.10557	-0.872977	0.147864	Q8N2I9	Serine/threonine-protein kinase 40 OS=Homo sapiens GN=STK40 PE=2 SV=2 - [STK40_HUMAN]				Yes	48.9703	4.37	2	0.180113	2	73.2978	0.167404	2	61.308	0.158529	1		0.08656	1		0.297136	1		0.329206	2	7.021
464	0.195182			-0.0112264		0.156677	O14727	Apoptotic protease-activating factor 1 OS=Homo sapiens GN=APAF1 PE=1 SV=2 - [APAF_HUMAN]				Yes	141.749	1.12	1	5.2206	1		5.18013	1					0.681859	1		8.43395	1		9.40146	1
465	0.195127	310	-0.109368	0.00403608	-1.29784	0.084914	Q04760	Lactoylglutathione lyase OS=Homo sapiens GN=GLO1 PE=1 SV=4 - [LGUL_HUMAN]					20.7642	63.04	14	6.75853	20	23.522	6.77747	14	35.4779	2.63487	21	33.386	1.07169	22	19.0244	10.1263	21	36.0532	10.7402	19	31.7383
466	0.194029	978	-0.587406	0.187278	-1.96181	0.0838813	P04083	Annexin A1 OS=Homo sapiens GN=ANXA1 PE=1 SV=2 - [ANXA1_HUMAN]				Yes	38.69	78.9	33	24.2101	41	25.6307	27.566	28	25.8588	8.91713	47	21.9042	2.28908	55	19.3492	44.301	27	30.7517	46.9531	29	25.7878
467	0.192978	1189	-0.789031	0.539862	-2.24186	0.0828927	Q9NTK5	Obg-like ATPase 1 OS=Homo sapiens GN=OLA1 PE=1 SV=2 - [OLA1_HUMAN]				Yes	44.7153	52.27	15	18.2114	7	22.6872	26.4764	9	31.6891	7.82048	11	47.2195	1.65336	12	17.4647	35.2797	8	24.0648	37.3661	7	36.0057
468	0.192337			-0.0136636	-0.473414		Q9BXW9	Fanconi anemia group D2 protein OS=Homo sapiens GN=FANCD2 PE=1 SV=1 - [FACD2_HUMAN]				Yes	166.356	1.77	3	0.608459	1		0.602724	1		0.351902	1		0.25346	1
469	0.192269			-0.0101607	-0.878884		P04150	Glucocorticoid receptor OS=Homo sapiens GN=NR3C1 PE=1 SV=1 - [GCR_HUMAN]				Yes	85.6046	8.49	4	1.28837	1		1.27933	1		0.812406	3	36.6843	0.441777	1		1.3886	1
470	0.192188	403	-0.18664	-0.338345	-0.430542	0.0821494	P46063	ATP-dependent DNA helicase Q1 OS=Homo sapiens GN=RECQL PE=1 SV=3 - [RECQ1_HUMAN]		++	–	Yes	73.41	57.01	29	0.218672	22	25.8193	0.172958	27	31.6324	0.121387	29	60.3784	0.0900672	27	40.6702	0.20834	25	30.3681	0.220547	19	38.9165
471	0.191671	1000	-0.609028	-0.0142344	0.169006	-0.671476	O43390	Heterogeneous nuclear ribonucleoprotein R OS=Homo sapiens GN=HNRNPR PE=1 SV=1 - [HNRPR_HUMAN]				Yes	70.8993	46.29	23	0.0241295	9	11.1758	0.0238926	12	50.4488	0.0217553	13	43.4221	0.0244592	5	49.0481	0.0283415	10	38.7591	0.0177946	5	88.98
472	0.190769	583	-0.309475	-0.0150064	-0.708681	-0.389715	Q92879	CUGBP Elav-like family member 1 OS=Homo sapiens GN=CELF1 PE=1 SV=2 - [CELF1_HUMAN]				Yes	52.0299	33.54	12	0.177611	9	39.7292	0.175774	10	42.5913	0.158523	9	17.7355	0.096997	5	25.3949	0.164584	3	6.83077	0.125624	5	33.0071
473	0.188963	1079	-0.672672	-0.754746	-0.883475	0.506904	P49354	Protein farnesyltransferase/geranylgeranyltransferase type-1 subunit alpha OS=Homo sapiens GN=FNTA PE=1 SV=1 - [FNTA_HUMAN]					44.3811	22.96	7	5.87857	3	84.2803	3.48394	6	28.2486	1.31865	2	24.0553	0.714786	3	4.27872	5.70446	2	14.1762	8.10603	2	75.1521
474	0.187918	288	-0.0948633	0.0551821	-1.27769	0.0781333	P15559	NAD(P)H dehydrogenase [quinone] 1 OS=Homo sapiens GN=NQO1 PE=1 SV=1 - [NQO1_HUMAN]					30.848	47.81	15	9.68194	20	27.0137	10.0594	23	20.2664	3.36953	24	18.8497	1.38978	26	12.4228	16.1504	16	20.3514	17.0492	17	24.626
475	0.186771	556	-0.293764	-0.430122	-0.625603	0.077054	Q13868	Exosome complex component RRP4 OS=Homo sapiens GN=EXOSC2 PE=1 SV=2 - [EXOS2_HUMAN]				Yes	32.7681	40.61	10	0.513504	4	11.9786	0.381122	7	10.0896	0.366577	6	27.5713	0.237597	5	2.7943	0.545084	6	17.3272	0.574988	4	22.9588
476	0.184976	370	-0.160427	-0.315888	-0.889013	0.187725	O75817	Ribonuclease P protein subunit p20 OS=Homo sapiens GN=POP7 PE=1 SV=2 - [POP7_HUMAN]				Yes	15.6412	7.14	1	0.610364	2	24.927	0.49034	2	28.4023	0.396784	2	0.673122	0.214257	2	36.3401	0.673502	2	13.7115	0.767095	1
477	0.182225	935	-0.547361	-0.647387	0.398232	0.0727785	P26885	Peptidyl-prolyl cis-trans isomerase FKBP2 OS=Homo sapiens GN=FKBP2 PE=1 SV=2 - [FKBP2_HUMAN]					15.6393	42.25	5	0.0553144	1		0.0353147	2	11.4528	0.0178949	2	58.2535	0.0235835	2	108.605	0.0728035	2	13.7745	0.0765703	3	13.3252
478	0.182181	1109	-0.713162	-0.0223646	-2.13648	0.591885	P09972	Fructose-bisphosphate aldolase C OS=Homo sapiens GN=ALDOC PE=1 SV=2 - [ALDOC_HUMAN]					39.4312	57.69	13	9.93137	10	24.4121	9.7786	12	50.4283	5.61552	12	63.4529	1.27716	11	18.7876	10.4565	12	21.2044	15.7601	12	69.488
479	0.180631	1211	-0.820404	-0.881312	-0.703063	0.0712792	Q96PZ0	Pseudouridylate synthase 7 homolog OS=Homo sapiens GN=PUS7 PE=1 SV=2 - [PUS7_HUMAN]				Yes	74.9882	47.81	22	0.652105	6	30.0969	0.354011	10	33.2355	0.356086	7	65.9424	0.218732	7	34.8225	0.733319	7	8.28992	0.77046	4	7.23156
480	0.180177	1541	-1.69375	0.267473	-3.49846	0.0708519	Q9UBK8	Methionine synthase reductase OS=Homo sapiens GN=MTRR PE=1 SV=3 - [MTRR_HUMAN]				Yes	80.3594	11.17	4	14.2707	2	13.5884	17.1777	1		4.60565	2	86.8725	0.40752	2	45.2756	30.9068	2	58.35	32.4626	1
481	0.176567	285	-0.0910398	-0.0271745	-1.27238	0.081451	Q06124	Tyrosine-protein phosphatase non-receptor type 11 OS=Homo sapiens GN=PTPN11 PE=1 SV=2 - [PTN11_HUMAN]				Yes	68.3933	33.84	15	3.78742	8	22.3262	3.71675	8	51.4597	1.76252	5	2.79294	0.729639	3	16.1936	5.16545	7	19.9142	5.46547	8	131.278
482	0.175658	333	-0.134991	-0.294096	-0.901956	0.200632	P49915	GMP synthase [glutamine-hydrolyzing] OS=Homo sapiens GN=GMPS PE=1 SV=1 - [GUAA_HUMAN]					76.667	72.15	40	1.58132	36	17.5019	1.2897	40	15.5332	0.673989	37	26.1771	0.360692	36	16.3223	2.01391	35	16.5337	2.31439	37	23.3565
483	0.175247	515	-0.26287	0.0533879	-1.51105	0.0662143	P61106	Ras-related protein Rab-14 OS=Homo sapiens GN=RAB14 PE=1 SV=4 - [RAB14_HUMAN]					23.8819	75.81	14	12.4158	11	23.6802	12.8839	13	30.4371	7.60687	18	13.0247	2.66892	18	12.1954	14.2094	12	11.1681	14.8767	9	18.3222
484	0.174749				-0.903218	0.39071	Q9ULV3	Cip1-interacting zinc finger protein OS=Homo sapiens GN=CIZ1 PE=1 SV=2 - [CIZ1_HUMAN]				Yes	99.9828	4.45	3				0.107121	1		0.0662496	1		0.0354232	1		0.0840057	1		0.110135	1
485	0.17408	123	0.126865	0.243504	-0.969726	0.0651165	Q01780	Exosome component 10 OS=Homo sapiens GN=EXOSC10 PE=1 SV=2 - [EXOSX_HUMAN]				Yes	100.768	29.04	19	0.116256	8	35.8293	0.137632	10	28.1053	0.145473	10	24.5332	0.0742787	5	42.8228	0.126176	6	27.6546	0.132002	2	3.56745
486	0.173887	565	-0.298547	-0.0294703	-0.380939	-0.379437	Q9BRX5	DNA replication complex GINS protein PSF3 OS=Homo sapiens GN=GINS3 PE=1 SV=1 - [PSF3_HUMAN]				Yes	24.5192	49.54	8	1.13871	4	48.7064	1.11569	4	6.69657	0.485023	2	42.9373	0.372467	2	2.31534	1.79943	7	34.2636	1.38329	1
487	0.17343	172	0.046615	-0.0298615	-0.494039	-0.0547769	Q29RF7	Sister chromatid cohesion protein PDS5 homolog A OS=Homo sapiens GN=PDS5A PE=1 SV=1 - [PDS5A_HUMAN]				Yes	150.734	33.81	30	0.162705	9	52.3332	0.159372	12	43.2117	0.162264	19	19.4711	0.115213	11	36.212	0.172255	10	27.4214	0.165838	8	34.7553
488	0.173211	247	-0.0544964	-0.0300494	-0.490786	-0.149882	P84090	Enhancer of rudimentary homolog OS=Homo sapiens GN=ERH PE=1 SV=1 - [ERH_HUMAN]					12.251	44.23	5	0.591609	8	8.55154	0.579414	9	1.95937	0.538523	6	9.60643	0.383233	7	9.43092	0.66134	12	7.64781	0.596081	4	3.16925
489	0.173142	1532	-1.56155	0.521928	-3.31484	0.0642343	Q96HC4	PDZ and LIM domain protein 5 OS=Homo sapiens GN=PDLIM5 PE=1 SV=5 - [PDLI5_HUMAN]					63.9045	21.81	11	7.10819	3	32.8734	10.2065	3	61.5888	3.97761	4	59.5127	0.399719	5	18.2032	15.4445	4	34.0231	16.1477	4	31.54
490	0.169555	1166	-0.767034	-0.835589	-0.399228	0.060861	Q15542	Transcription initiation factor TFIID subunit 5 OS=Homo sapiens GN=TAF5 PE=1 SV=3 - [TAF5_HUMAN]				Yes	86.7763	1.88	1	0.198336	1		0.111138	1		0.0988386	1		0.0749458	1		0.176145	1		0.183734	1
491	0.16881	173	0.0445741	0.0454455	-1.08402	0.0601598	Q99497	Protein DJ-1 OS=Homo sapiens GN=PARK7 PE=1 SV=2 - [PARK7_HUMAN]				Yes	19.8785	92.59	20	6.47388	38	22.134	6.68105	38	23.3947	2.3898	35	16.3216	1.1273	39	15.7901	9.22979	39	19.4836	9.62281	36	15.0336
492	0.165944	400	-0.183763	-0.335881	-0.772679	0.057464	P33316	Deoxyuridine 5'-triphosphate nucleotidohydrolase, mitochondrial OS=Homo sapiens GN=DUT PE=1 SV=4 - [DUT_HUMAN]				Yes	26.5466	51.19	12	2.05743	14	15.0278	1.6301	17	12.3021	0.901224	12	15.0768	0.527513	14	18.1615	2.74699	15	16.3638	2.85862	15	16.0139
493	0.165258			0.282727	-0.9164		P54132	Bloom syndrome protein OS=Homo sapiens GN=BLM PE=1 SV=1 - [BLM_HUMAN]				Yes	158.901	3.32	3	0.0514117	1		0.0625419	1		0.0238558	1		0.0126395	1		0.0420405	1
494	0.164218	205	0.00466497	-0.174448	-0.437495	0.0558405	Q9Y2B0	Protein canopy homolog 2 OS=Homo sapiens GN=CNPY2 PE=1 SV=1 - [CNPY2_HUMAN]					20.6392	66.48	15	0.0549405	7	14.8882	0.0486831	9	11.8481	0.0303835	7	71.135	0.0224356	6	93.0893	0.0696385	10	30.7368	0.0723867	9	20.8274
495	0.163848	828	-0.478285	-0.588208	-0.918359	0.067493	P35249	Replication factor C subunit 4 OS=Homo sapiens GN=RFC4 PE=1 SV=2 - [RFC4_HUMAN]				Yes	39.6569	37.47	14	0.676435	11	33.1013	0.449943	6	17.6911	0.327773	13	32.3889	0.173428	12	45.2476	0.672878	9	25.8446	0.705105	6	15.0625
496	0.163646	121	0.138995	-0.0593634	-0.498036	0.0553026	P07910	Heterogeneous nuclear ribonucleoproteins C1/C2 OS=Homo sapiens GN=HNRNPC PE=1 SV=4 - [HNRPC_HUMAN]				Yes	33.6495	50	18	0.0241259	12	16.4926	0.0231533	16	27.7134	0.0223305	10	25.004	0.0158116	11	17.9758	0.0265254	13	21.4758	0.027562	15	28.4555
497	0.16359	896	-0.523867	-0.62726	-0.918718	0.108945	Q9Y5S9	RNA-binding protein 8A OS=Homo sapiens GN=RBM8A PE=1 SV=1 - [RBM8A_HUMAN]				Yes	19.8767	44.25	5	0.557243	3	15.9693	0.360762	3	10.9896	0.287929	3	27.4168	0.152308	3	53.1215	0.706156	4	10.5544	0.761547	2	2.92482
498	0.163397	1325	-0.970458	-1.00987	-0.918985	0.0682529	P40937	Replication factor C subunit 5 OS=Homo sapiens GN=RFC5 PE=1 SV=1 - [RFC5_HUMAN]				Yes	38.4722	34.12	10	0.721733	4	8.67438	0.358406	9	27.4941	0.296437	7	7.92723	0.15678	8	95.9157	0.518055	8	28.8106	0.543153	6	46.6242
499	0.163339	696	-0.378872	0.181743	-1.67217	0.055014	Q9UG63	ATP-binding cassette sub-family F member 2 OS=Homo sapiens GN=ABCF2 PE=1 SV=2 - [ABCF2_HUMAN]					71.2446	12.2	7	3.76338	2	28.1791	4.26862	1		1.59066	2	42.4437	0.499118	7	9.9269	5.36108	1		5.56946	1
500	0.161735	441	-0.211357	-0.359522	-0.723136	0.0535052	Q9BYT8	Neurolysin, mitochondrial OS=Homo sapiens GN=NLN PE=1 SV=1 - [NEUL_HUMAN]					80.5997	24.86	12	0.782921	5	25.0956	0.610226	4	8.51071	0.400316	4	48.6948	0.242503	5	12.0556	0.929843	5	1.53664	0.964976	8	14.6286
501	0.16078	950	-0.561434	0.200805	-1.92574	0.0526066	Q9BQ15	SOSS complex subunit B1 OS=Homo sapiens GN=NABP2 PE=1 SV=1 - [SOSB1_HUMAN]				Yes	22.3242	19.43	3	1.24953	1		1.43614	1		0.964053	1		0.253744	2	237.203	1.36162	1		1.41218	1
502	0.160044	690	-0.376591	-0.0413298	-1.669	0.258608	Q9BQA1	Methylosome protein 50 OS=Homo sapiens GN=WDR77 PE=1 SV=1 - [MEP50_HUMAN]				Yes	36.7011	49.71	11	7.062	5	31.7683	6.86256	5	32.8319	4.13335	6	35.441	1.29982	6	8.40524	11.4153	5	59.7575	13.6564	4	15.8398
503	0.158551	1296	-0.927889	-0.0426094	-2.43472	0.429416	Q04446	1,4-alpha-glucan-branching enzyme OS=Homo sapiens GN=GBE1 PE=1 SV=3 - [GLGB_HUMAN]					80.4226	51.14	28	30.5895	10	61.7468	29.6992	11	42.6738	12.3989	14	66.5945	2.29328	13	28.4565	44.4103	10	122.952	59.8068	5	56.59
504	0.158131	213	-0.00944056	0.39593	-0.926299	-0.107503	P51149	Ras-related protein Rab-7a OS=Homo sapiens GN=RAB7A PE=1 SV=1 - [RAB7A_HUMAN]					23.4748	70.05	15	2.1902	12	11.8758	2.88185	17	25.0498	1.83506	21	10.8012	0.965618	21	14.4979	2.97409	10	17.2884	2.76053	10	23.1334
505	0.1575	1549	-1.75784	-1.68445	-0.927176	1.21555	O60888	Protein CutA OS=Homo sapiens GN=CUTA PE=1 SV=2 - [CUTA_HUMAN]					19.1041	32.96	3	13.8163	2	595.035	4.29857	4	29.0297	1.5082	5	22.6993	0.79314	3	7.68275	5.44152	3	2.66421	12.6368	2	236.376
506	0.157277				-0.927486	1.1758	P05023	Sodium/potassium-transporting ATPase subunit alpha-1 OS=Homo sapiens GN=ATP1A1 PE=1 SV=1 - [AT1A1_HUMAN]					112.824	40.86	22				0.0271101	1		0.207887	2	20237.6	0.109302	1		0.0224778	1		0.0507813	2	185.751
507	0.157241	1222	-0.832398	0.140158	-2.30209	0.0492779	P16152	Carbonyl reductase [NADPH] 1 OS=Homo sapiens GN=CBR1 PE=1 SV=3 - [CBR1_HUMAN]					30.3559	67.87	13	17.406	10	57.6361	19.1818	8	47.8955	7.37607	10	50.406	1.49564	12	17.6288	28.0917	10	81.4161	29.0678	11	63.3693
508	0.156513	1010	-0.617705	-0.0443549	-2.00389	0.15937	Q9H9A5	CCR4-NOT transcription complex subunit 10 OS=Homo sapiens GN=CNOT10 PE=1 SV=1 - [CNO10_HUMAN]				Yes	82.2575	8.33	4	4.26428	1		4.13517	3	28.1266	4.7993	3	94.3006	1.19659	4	7.43861	3.45459	2	57.4438	3.85808	1
509	0.156072	141	0.0948585	-0.0447328	-0.731058	-0.0093989	P61978	Heterogeneous nuclear ribonucleoprotein K OS=Homo sapiens GN=HNRNPK PE=1 SV=1 - [HNRPK_HUMAN]				Yes	50.9444	63.28	28	0.840497	51	7.37852	0.814836	55	10.7844	0.693832	64	13.2072	0.418007	57	11.5993	0.874828	55	9.14263	0.869147	58	8.90781
510	0.155242	265	-0.0682806	-0.236943	-0.930312	0.357955	P48147	Prolyl endopeptidase OS=Homo sapiens GN=PREP PE=1 SV=2 - [PPCE_HUMAN]				Yes	80.648	39.01	21	8.2942	10	38.4809	7.03798	15	30.2495	2.17252	6	60.1791	1.14002	6	11.6322	7.86984	17	95.9807	10.0861	13	41.1847
511	0.154916	1249	-0.872895	-0.926284	-0.772923	0.0470909	Q15291	Retinoblastoma-binding protein 5 OS=Homo sapiens GN=RBBP5 PE=1 SV=2 - [RBBP5_HUMAN]				Yes	59.1157	21.19	10	0.503321	6	21.5955	0.264854	7	38.3038	0.251952	5	13.1062	0.14745	6	16.7964	0.458896	6	37.1388	0.474122	4	7.56428
512	0.153514	1139	-0.745855	-0.817444	-0.932712	0.119037	O95239	Chromosome-associated kinesin KIF4A OS=Homo sapiens GN=KIF4A PE=1 SV=3 - [KIF4A_HUMAN]				Yes	139.794	29.55	30	0.185179	4	35.9333	0.105079	10	31.7091	0.151192	11	40.8551	0.0792052	4	46.2335	0.174644	3	16.4389	0.189665	2	7.48565
513	0.150983	1538	-1.63659	0.228395	-3.41908	0.0433918	Q9Y6G9	Cytoplasmic dynein 1 light intermediate chain 1 OS=Homo sapiens GN=DYNC1LI1 PE=1 SV=3 - [DC1L1_HUMAN]				Yes	56.544	46.46	19	25.0948	6	34.3704	29.3993	2	19.9536	20.2404	4	56.2252	1.89223	5	46.1164	25.9427	2	186.778	26.7349	2	32.2761
514	0.150934	190	0.0154082	-0.0491348	-0.27615	-0.08413	P50454	Serpin H1 OS=Homo sapiens GN=SERPINH1 PE=1 SV=2 - [SERPH_HUMAN]					46.4112	65.55	24	0.0269486	20	54.7738	0.0260462	25	46.3737	0.0183284	17	47.6152	0.0151355	12	40.1273	0.0377419	30	33.0589	0.035604	21	47.8567
515	0.150897	144	0.0929867	-0.0491665	-0.303419	-0.0111595	Q99729	Heterogeneous nuclear ribonucleoprotein A/B OS=Homo sapiens GN=HNRNPAB PE=1 SV=2 - [ROAA_HUMAN]				Yes	36.2024	35.84	14	0.0589597	10	34.8999	0.0569843	9	8.56367	0.0458393	9	17.9528	0.0371449	7	6.19821	0.0581258	11	30.5421	0.0576779	8	16.2421
516	0.150556	327	-0.126256	-0.286613	-0.936821	0.133624	O15347	High mobility group protein B3 OS=Homo sapiens GN=HMGB3 PE=1 SV=4 - [HMGB3_HUMAN]				Yes	22.9654	35	8	1.06005	13	14.8338	0.869052	9	9.99285	0.958368	9	4.41191	0.500635	11	14.4578	1.32367	10	21.6473	1.45213	12	11.0138
517	0.150343	147	0.0899394	-0.101391	-0.282387	0.0427902	O60828	Polyglutamine-binding protein 1 OS=Homo sapiens GN=PQBP1 PE=1 SV=1 - [PQBP1_HUMAN]				Yes	30.454	27.55	5	0.909721	4	11.3088	0.847982	6	23.587	0.531726	6	31.8471	0.437201	7	23.448	1.02624	4	8.40839	1.05713	4	21.0683
518	0.149594	718	-0.393847	-0.515867	-0.863596	0.0420852	Q9NTM9	Copper homeostasis protein cutC homolog OS=Homo sapiens GN=CUTC PE=1 SV=1 - [CUTC_HUMAN]				Yes	29.322	24.91	4	0.427959	4	20.1009	0.299303	3	22.3877	0.272665	4	18.2615	0.149852	3	8.12275	0.508138	3	15.7127	0.52318	3	4.06715
519	0.149309	1277	-0.907266	0.340292	-0.938553	-0.951999	Q14244	Ensconsin OS=Homo sapiens GN=MAP7 PE=1 SV=1 - [MAP7_HUMAN]					84.0015	32.44	17	22.6268	4	11.3029	28.6459	5	3.19079	10.2845	5	192.189	5.366	8	59.7536	24.2453	3	17.7632	12.5328	1
520	0.148326	932	-0.546522	-0.646669	-0.78595	0.040893	P63272	Transcription elongation factor SPT4 OS=Homo sapiens GN=SUPT4H1 PE=1 SV=1 - [SPT4H_HUMAN]				Yes	13.1845	27.35	3	0.520867	3	9.63462	0.332705	4	11.6296	0.242882	2	3.88111	0.140864	3	10.5829	0.548966	2	2.87535	0.564749	4	8.34766
521	0.148152	688	-0.376082	-0.0515183	0.0321858	-0.452366	A8MWD9	Small nuclear ribonucleoprotein G-like protein OS=Homo sapiens PE=2 SV=2 - [RUXGL_HUMAN]					8.53845	17.11	2	0.290874	4	22.8345	0.28067	5	31.074	0.285075	5	49.2471	0.291507	4	7.40885	0.469881	7	12.7438	0.343409	4	35.5627
522	0.147708	578	-0.307484	-0.0518988	0.0726102	-0.387843	Q9Y2X3	Nucleolar protein 58 OS=Homo sapiens GN=NOP58 PE=1 SV=1 - [NOP58_HUMAN]				Yes	59.5405	52.36	24	0.019275	5	51.4654	0.018594	10	26.4019	0.0174724	6	73.48	0.0183742	9	31.9875	0.0388171	4	171.481	0.0296668	6	48.0503
523	0.142002	374	-0.16383	-0.318803	-0.948701	0.159121	Q9UKN8	General transcription factor 3C polypeptide 4 OS=Homo sapiens GN=GTF3C4 PE=1 SV=2 - [TF3C4_HUMAN]				Yes	91.9235	27.13	15	0.698527	9	28.9628	0.560033	10	18.3329	0.387527	11	17.2253	0.200777	5	33.7469	0.821633	8	18.9585	0.91744	5	45.1061
524	0.141985	687	-0.375367	0.256259	-1.6673	0.0349284	Q16658	Fascin OS=Homo sapiens GN=FSCN1 PE=1 SV=3 - [FSCN1_HUMAN]					54.4961	63.89	32	7.9505	54	21.3877	9.4959	56	15.541	3.06489	56	16.9699	0.964955	71	15.2922	13.2944	45	21.8029	13.6202	34	27.6814
525	0.141803	641	-0.345186	-0.0569573	-0.610815	-0.423306	Q14997	Proteasome activator complex subunit 4 OS=Homo sapiens GN=PSME4 PE=1 SV=2 - [PSME4_HUMAN]				Yes	211.199	6.89	8	1.68385	2	22.0712	1.61867	5	0.456617	0.799037	5	30.6993	0.52323	4	28.4904	2.31193	3	0.893766	1.72404	3	50.8891
526	0.141675	362	-0.157807	-0.057067	-1.36512	0.0432058	P05386	60S acidic ribosomal protein P1 OS=Homo sapiens GN=RPLP1 PE=1 SV=1 - [RLA1_HUMAN]					11.5067	67.54	3	0.514664	5	3.27078	0.494704	6	32.0685	0.320663	5	7.97095	0.124482	8	48.9142	0.715482	7	16.2601	0.737233	6	30.8845
527	0.140901	943	-0.553067	-0.652276	-0.553529	0.0339091	Q8WUD4	Coiled-coil domain-containing protein 12 OS=Homo sapiens GN=CCDC12 PE=1 SV=1 - [CCD12_HUMAN]					19.1692	22.89	2	0.92711	4	19.1983	0.589897	2	4.057	0.517329	2	10.5337	0.352483	1		0.836071	2	5.96854	0.855955	1
528	0.139995	1547	-1.74419	-1.67275	-0.951489	0.5714	P49366	Deoxyhypusine synthase OS=Homo sapiens GN=DHPS PE=1 SV=1 - [DHYS_HUMAN]					40.9446	28.73	7	8.27592	5	14.4514	2.59578	4	51.1701	2.0376	1		1.05364	5	26.9371	6.39839	5	121.266	9.50779	4	32.0351
529	0.139093	585	-0.313448	-0.446986	-0.747228	0.0322083	Q9NRF9	DNA polymerase epsilon subunit 3 OS=Homo sapiens GN=POLE3 PE=1 SV=1 - [DPOE3_HUMAN]		–	–	Yes	16.8493	26.53	5	2.0839	7	4.51826	1.5287	6	5.00445	0.858529	7	18.4044	0.511466	6	17.4211	2.52841	6	5.83805	2.58549	7	5.74692
530	0.138252	131	0.108319	0.403929	-0.953911	0.00326178	P48634	Protein PRRC2A OS=Homo sapiens GN=PRRC2A PE=1 SV=3 - [PRC2A_HUMAN]				Yes	228.724	6.82	8	0.834009	2	6.6093	1.10348	4	19.6535	0.865142	2	26.7425	0.446613	5	60.0788	1.03831	2	0.570825	1.04066	3	13.8599
531	0.136961	523	-0.26628	-0.406576	-0.67948	0.030203	O15355	Protein phosphatase 1G OS=Homo sapiens GN=PPM1G PE=1 SV=1 - [PPM1G_HUMAN]				Yes	59.2347	43.22	20	1.12412	24	20.7712	0.848049	20	24.1205	0.465858	15	13.4546	0.290877	19	24.5237	1.30846	23	30.2545	1.33614	22	19.2242
532	0.13693	272	-0.073154	-0.241118	-0.955747	0.211223	Q9GZU8	Protein FAM192A OS=Homo sapiens GN=FAM192A PE=1 SV=1 - [F192A_HUMAN]				Yes	28.8945	26.38	6	1.87304	6	17.3548	1.58476	6	12.6686	1.24449	2	7.19776	0.641626	4	18.5988	1.90226	5	8.51461	2.20219	6	9.21758
533	0.136079	1592	-2.5277	-2.34401	-0.606623	0.0293727	Q9UNX4	WD repeat-containing protein 3 OS=Homo sapiens GN=WDR3 PE=1 SV=1 - [WDR3_HUMAN]				Yes	106.032	18.66	14	0.165674	2	67.6163	0.0326314	7	60.0758	0.0415627	6	33.5359	0.0272956	3	37.0332	0.0416916	2	16.2395	0.0425491	3	7.80811
534	0.13525			-0.0625715	-0.416043		Q96GM8	Target of EGR1 protein 1 OS=Homo sapiens GN=TOE1 PE=1 SV=1 - [TOE1_HUMAN]				Yes	56.512	17.84	6	0.0457336	2	32.8972	0.0437925	1		0.0610904	3	19.0857	0.0457859	1		0.0316744	1
535	0.135161	1194	-0.79642	-0.860764	0.327031	0.0285092	Q9Y606	tRNA pseudouridine synthase A, mitochondrial OS=Homo sapiens GN=PUS1 PE=1 SV=3 - [TRUA_HUMAN]				Yes	47.4399	37.24	14	0.193234	5	36.5335	0.106407	6	39.7696	0.0528645	5	10.2287	0.0663147	6	26.845	0.189114	3	29.5568	0.192889	2	42.615
536	0.133188	614	-0.326695	-0.0643382	-1.5997	0.11916	P04818	Thymidylate synthase OS=Homo sapiens GN=TYMS PE=1 SV=3 - [TYSY_HUMAN]				Yes	35.6932	42.17	9	2.32301	9	8.91629	2.22169	10	20.4314	0.726764	8	17.3303	0.239793	7	21.4019	2.94002	10	14.991	3.19317	9	51.1365
537	0.133142	1262	-0.88868	-0.0643779	-2.38026	0.109977	P78344	Eukaryotic translation initiation factor 4 gamma 2 OS=Homo sapiens GN=EIF4G2 PE=1 SV=1 - [IF4G2_HUMAN]					102.297	43.33	33	11.2561	8	33.2669	10.7648	6	184.87	6.35604	17	64.1583	1.22083	16	23.7734	13.8558	4	64.6613	14.9533	3	90.8473
538	0.132953	1200	-0.802194	0.571692	-2.26014	0.0264329	P14550	Alcohol dehydrogenase [NADP(+)] OS=Homo sapiens GN=AKR1A1 PE=1 SV=3 - [AK1A1_HUMAN]					36.5499	73.23	20	32.7123	6	21.2793	48.6191	4	16.6441	10.3103	9	54.1268	2.15229	11	20.0246	58.4787	1		59.56	5	25.8456
539	0.132147	289	-0.0956174	-0.260364	0.565316	0.0256742	Q9NZ08	Endoplasmic reticulum aminopeptidase 1 OS=Homo sapiens GN=ERAP1 PE=1 SV=3 - [ERAP1_HUMAN]					107.166	9.46	7	0.0916252	2	33.7696	0.0764958	3	22.1335	0.0550203	2	2.68562	0.0814142	2	142.796	0.0963113	3	38.6328	0.0980406	2	45.874
540	0.131954	1098	-0.699887	-0.778061	-0.725135	0.0254931	O95707	Ribonuclease P protein subunit p29 OS=Homo sapiens GN=POP4 PE=1 SV=2 - [RPP29_HUMAN]				Yes	25.4088	25.91	6	0.417822	2	9.00428	0.243653	1		0.157559	3	16.3746	0.0953136	3	242.658	0.47172	1		0.48013	1
541	0.130708	136	0.0983503	0.178813	-0.964389	-0.00611458	P51153	Ras-related protein Rab-13 OS=Homo sapiens GN=RAB13 PE=1 SV=1 - [RAB13_HUMAN]					22.7597	31.03	4	4.64569	3	1.84947	5.2587	1		4.59753	5	15.7156	2.35621	2	2.5832	6.65212	1		6.62399	2	16.1212
542	0.129267	1041	-0.645279	-0.0676973	-2.04219	0.563262	Q9NQ88	Fructose-2,6-bisphosphatase TIGAR OS=Homo sapiens GN=TIGAR PE=1 SV=1 - [TIGAR_HUMAN]				Yes	30.0431	31.85	7	33.973	2	158.164	32.4156	4	42.2325	5.05295	2	29.266	1.22683	5	23.0698	30.5144	1		45.0883	2	3.0399
543	0.127838	246	-0.0544782	-0.0386984	-0.968375	-0.149865	P62899	60S ribosomal protein L31 OS=Homo sapiens GN=RPL31 PE=1 SV=1 - [RL31_HUMAN]					14.4539	42.4	7	0.256457	7	2.63643	0.24967	9	11.0963	0.153505	10	29.1125	0.0784535	8	24.0545	0.362732	8	26.4194	0.326943	7	9.19926
544	0.126459	1170	-0.771077	-0.0701033	-2.21692	0.179761	A5YKK6	CCR4-NOT transcription complex subunit 1 OS=Homo sapiens GN=CNOT1 PE=1 SV=2 - [CNOT1_HUMAN]				Yes	266.768	4.92	9	6.37611	2	37.8623	6.07369	5	9.61106	4.82973	7	12.0111	1.03888	5	16.3039	7.31047	1		8.28054	2	12.6052
545	0.125641	445	-0.213796	-0.361611	-0.482594	0.0195551	Q7L2J0	7SK snRNA methylphosphate capping enzyme OS=Homo sapiens GN=MEPCE PE=1 SV=1 - [MEPCE_HUMAN]					74.3096	19.3	12	0.30612	3	45.6878	0.238252	6	42.0379	0.162103	3	57.449	0.116015	4	78.3632	0.259243	6	31.3966	0.262781	2	22.2696
546	0.125575	1478	-1.31999	-0.0708606	-2.97933	1.10158	O75534	Cold shock domain-containing protein E1 OS=Homo sapiens GN=CSDE1 PE=1 SV=2 - [CSDE1_HUMAN]					88.8289	24.69	18	9.50559	9	23.5387	9.04998	5	38.4351	3.95607	12	30.5994	0.501645	11	14.626	5.79031	2	345.834	12.4254	4	35.3484
547	0.123597	1074	-0.671131	0.659329	-2.0781	0.017633	Q14677	Clathrin interactor 1 OS=Homo sapiens GN=CLINT1 PE=1 SV=1 - [EPN4_HUMAN]				Yes	68.2158	8.16	3	3.58346	2	0.913307	5.65953	4	48.3866	2.60571	4	10.5166	0.6171	4	13.1147	5.36978	3	30.3355	5.43582	2	16.9663
548	0.12316	325	-0.125176	-0.0729295	-0.0997302	-0.216363	Q9UHR5	SAP30-binding protein OS=Homo sapiens GN=SAP30BP PE=1 SV=1 - [S30BP_HUMAN]				Yes	33.8497	12.34	3	0.339373	2	7.93243	0.322644	2	30.483	0.264505	1		0.246838	2	0.451284	0.689794	1		0.593728	3	24.1594
549	0.122885	339	-0.142444	-0.300481	0.272759	0.0169625	Q9H2U2	Inorganic pyrophosphatase 2, mitochondrial OS=Homo sapiens GN=PPA2 PE=1 SV=2 - [IPYR2_HUMAN]					37.896	43.41	9	0.199705	7	44.5779	0.162157	7	5.39965	0.0790057	8	16.8002	0.095448	5	62.7391	0.238541	3	4.92178	0.241362	5	22.0585
550	0.121577	616	-0.327394	-0.458934	-0.0384398	0.0157327	O43252	Bifunctional 3'-phosphoadenosine 5'-phosphosulfate synthase 1 OS=Homo sapiens GN=PAPSS1 PE=1 SV=2 - [PAPS1_HUMAN]					70.7876	34.94	14	0.406676	11	15.7852	0.295866	13	21.1122	0.110929	10	40.7115	0.108012	9	71.0932	0.548566	13	11.185	0.554581	7	23.6451
551	0.120917	577	-0.307203	-0.441636	-0.972009	0.0151117	O00267	Transcription elongation factor SPT5 OS=Homo sapiens GN=SUPT5H PE=1 SV=1 - [SPT5H_HUMAN]				Yes	120.925	29.07	23	0.40693	13	16.552	0.299623	14	58.1458	0.215288	11	30.1652	0.109753	11	77.5062	0.436049	12	24.0531	0.440641	11	95.6364
552	0.119144	132	0.106926	-0.0763699	0.716677	0.00195153	P04179	Superoxide dismutase [Mn], mitochondrial OS=Homo sapiens GN=SOD2 PE=1 SV=2 - [SODM_HUMAN]					24.7066	68.02	10	0.030125	2	28.9416	0.0285718	2	16.5001	0.0152594	3	37.5085	0.0250772	2	114.232	0.0388217	2	4.01774	0.0388742	4	2.64661
553	0.118931	664	-0.359096	-0.486094	-0.980747	0.522799	Q13111	Chromatin assembly factor 1 subunit A OS=Homo sapiens GN=CHAF1A PE=1 SV=2 - [CAF1A_HUMAN]				Yes	106.86	8.68	7	0.122935	2	15.4151	0.08777	3	10.4492	0.227946	6	66.4867	0.115504	2	8.83677	0.232776	3	7.37418	0.334438	1
554	0.118491	185	0.0219528	-0.159637	-0.71358	0.0128299	Q8WYA6	Beta-catenin-like protein 1 OS=Homo sapiens GN=CTNNBL1 PE=1 SV=1 - [CTBL1_HUMAN]				Yes	65.1321	27.89	16	0.21818	6	3.84795	0.195325	14	37.1482	0.152309	12	32.806	0.092879	12	34.8093	0.183995	4	16.9853	0.185638	8	29.7737
555	0.118172	130	0.108772	-0.0852564	-0.45462	0.0125297	P61964	WD repeat-containing protein 5 OS=Homo sapiens GN=WDR5 PE=1 SV=1 - [WDR5_HUMAN]				Yes	36.5655	34.13	9	0.855727	15	34.646	0.806623	13	33.1733	0.718032	11	18.7067	0.52395	13	38.6603	0.97207	12	34.7577	0.980549	10	34.9256
556	0.117924				0.500618	0.0122965	Q9H3N1	Thioredoxin-related transmembrane protein 1 OS=Homo sapiens GN=TMX1 PE=1 SV=1 - [TMX1_HUMAN]				Yes	31.7708	24.64	7				0.0256469	2	36.6191	0.0898114	1		0.127067	1		0.0325852	1		0.0328641	1
557	0.117732	673	-0.368924	-0.494514	-0.832279	0.0121158	Q9UMS4	Pre-mRNA-processing factor 19 OS=Homo sapiens GN=PRPF19 PE=1 SV=1 - [PRP19_HUMAN]				Yes	55.1463	68.65	19	0.314146	21	25.2838	0.222981	28	34.3903	0.23267	24	26.7918	0.130677	26	28.2725	0.313396	22	32.7645	0.316039	18	20.9852
558	0.117624	313	-0.111719	-0.274159	-0.982561	0.576124	Q13126	S-methyl-5'-thioadenosine phosphorylase OS=Homo sapiens GN=MTAP PE=1 SV=2 - [MTAP_HUMAN]				Yes	31.2158	59.72	12	2.72219	11	15.2934	2.25107	10	18.8098	1.06104	12	12.2257	0.53697	11	23.9535	3.52969	9	11.263	5.2622	13	62.114
559	0.117397	1015	-0.622115	-0.711432	0.556865	0.0118009	Q8WXA9	Splicing regulatory glutamine/lysine-rich protein 1 OS=Homo sapiens GN=SREK1 PE=1 SV=1 - [SREK1_HUMAN]				Yes	59.345	14.37	4	0.120228	2	41.7441	0.0734247	3	18.7134	0.12674	4	27.2482	0.186443	5	65.8313	0.327478	4	42.8943	0.330168	2	25.6869
560	0.117269	166	0.0539612	-0.0779765	-1.07099	0.338535	P48729	Casein kinase I isoform alpha OS=Homo sapiens GN=CSNK1A1 PE=1 SV=2 - [KC1A_HUMAN]				Yes	38.8899	50.45	16	4.40393	9	103.514	4.17222	8	57.2158	3.72809	12	39.7165	1.77455	13	10.4907	5.43783	10	51.8031	6.87599	6	51.171
561	0.116956	1044	-0.647958	-0.0782453	-2.04591	1.77327	Q15813	Tubulin-specific chaperone E OS=Homo sapiens GN=TBCE PE=1 SV=1 - [TBCE_HUMAN]					59.309	32.26	10	9.8186	4	25.1451	9.30026	4	16.9191	2.76018	2	70.5819	0.66843	2	3.24154	13.9936	3	99.7748	47.8339	1
562	0.116909	236	-0.0450021	-0.217	-0.951482	0.0113416	P52701	DNA mismatch repair protein Msh6 OS=Homo sapiens GN=MSH6 PE=1 SV=2 - [MSH6_HUMAN]				Yes	152.689	37.94	38	0.263336	22	27.2473	0.226562	28	31.688	0.144174	28	43.8462	0.0745524	25	52.6056	0.275562	19	43.0982	0.277736	21	32.7259
563	0.115915	264	-0.0682804	-0.0791369	-0.152979	-0.162848	Q96T88	E3 ubiquitin-protein ligase UHRF1 OS=Homo sapiens GN=UHRF1 PE=1 SV=1 - [UHRF1_HUMAN]				Yes	89.757	44.26	30	0.0899356	7	83.2868	0.0851352	11	68.0663	0.067846	12	49.7057	0.0610201	12	33.0935	0.0968035	14	32.2603	0.0864707	5	42.5855
564	0.11589	444	-0.212855	-0.0791584	-0.594045	-0.298835	O95197	Reticulon-3 OS=Homo sapiens GN=RTN3 PE=1 SV=2 - [RTN3_HUMAN]					112.541	2.03	3	0.174539	3	47.5524	0.16522	5	66.1889	0.137984	3	7.67837	0.091412	6	50.2867	0.263937	4	65.9468	0.214557	3	24.7644
565	0.11553	302	-0.104925	-0.079467	-0.565905	-0.197316	P25325	3-mercaptopyruvate sulfurtransferase OS=Homo sapiens GN=MPST PE=1 SV=3 - [THTM_HUMAN]					33.1576	45.12	9	0.721998	4	11.3324	0.683304	5	3.09485	0.385695	4	4.36956	0.260549	4	10.5918	1.1329	8	15.3584	0.988082	4	3.47884
566	0.115041	723	-0.396462	0.0106244	-1.6966	0.00958436	Q9Y314	Nitric oxide synthase-interacting protein OS=Homo sapiens GN=NOSIP PE=1 SV=1 - [NOSIP_HUMAN]				Yes	33.151	32.56	7	8.88582	2	11.3392	8.9515	3	21.7472	4.74109	4	35.3096	1.46269	3	3.83604	11.1668	4	59.0782	11.2412	1
567	0.114848	359	-0.157058	-0.313002	-0.524839	0.00940275	Q99547	M-phase phosphoprotein 6 OS=Homo sapiens GN=MPHOSPH6 PE=1 SV=2 - [MPH6_HUMAN]				Yes	19.0116	21.88	4	0.384929	1		0.309854	3	28.3282	0.225642	2	48.8492	0.156829	2	31.3803	0.472103	1		0.47519	1
568	0.114709	1358	-1.04036	0.312181	-2.59094	0.00927244	Q96FQ6	Protein S100-A16 OS=Homo sapiens GN=S100A16 PE=1 SV=1 - [S10AG_HUMAN]				Yes	11.794	55.34	6	17.1691	2	28.7882	21.3168	3	39.3083	8.28513	2	26.285	1.37515	1		32.1743	3	71.0589	32.3818	3	54.5834
569	0.114357	231	-0.0326614	-0.0804715	-0.353385	-0.129344	Q99986	Serine/threonine-protein kinase VRK1 OS=Homo sapiens GN=VRK1 PE=1 SV=1 - [VRK1_HUMAN]				Yes	45.4474	31.82	10	0.111755	3	21.0989	0.105692	3	54.6549	0.102565	6	54.3871	0.0802819	7	38.5643	0.123307	6	25.6585	0.112733	1
570	0.112955	1575	-2.15929	-0.0396688	-4.14508	0.0076223	O00429	Dynamin-1-like protein OS=Homo sapiens GN=DNM1L PE=1 SV=2 - [DNM1L_HUMAN]					81.8261	58.02	30	12.3626	10	21.5884	12.0273	14	55.1004	6.94836	23	56.2587	0.392726	14	34.8285	19.0239	6	24.6583	19.1247	6	16.0954
571	0.112028	243	-0.0521231	0.568771	-0.990335	-0.14765	O75367	Core histone macro-H2A.1 OS=Homo sapiens GN=H2AFY PE=1 SV=4 - [H2AY_HUMAN]				Yes	39.5925	40.86	12	0.104643	1		0.155213	2	26.8877	0.148155	1		0.0745752	1		0.124645	1		0.112519	1
572	0.111399	174	0.0413762	-0.142997	0.131506	0.0061595	Q9BUJ2	Heterogeneous nuclear ribonucleoprotein U-like protein 1 OS=Homo sapiens GN=HNRNPUL1 PE=1 SV=2 - [HNRL1_HUMAN]				Yes	95.6793	34.7	26	0.0178613	7	52.3972	0.0161758	9	55.6949	0.0174708	5	36.973	0.0191382	5	19.953	0.0189298	8	27.4703	0.0190108	8	60.0584
573	0.111174	237	-0.0459472	-0.217809	-0.99152	0.130275	Q9Y3T9	Nucleolar complex protein 2 homolog OS=Homo sapiens GN=NOC2L PE=1 SV=4 - [NOC2L_HUMAN]		++	–	Yes	84.8662	11.08	9	0.0188615	1		0.0162184	1		0.093175	3	727.468	0.0468621	1		0.0450111	2	177.031	0.0492647	2	12.2753
574	0.110622	589	-0.31524	-0.448521	-0.345914	0.00542864	Q07666	KH domain-containing, RNA-binding, signal transduction-associated protein 1 OS=Homo sapiens GN=KHDRBS1 PE=1 SV=1 - [KHDR1_HUMAN]				Yes	48.1972	24.83	12	0.070845	14	24.1027	0.0519147	14	19.2159	0.0484354	19	43.2264	0.0381094	11	11.9081	0.0478603	12	37.6699	0.0480407	13	11.8969
575	0.109994	1442	-1.21105	0.154961	-2.82801	0.00483734	Q96TA1	Niban-like protein 1 OS=Homo sapiens GN=FAM129B PE=1 SV=3 - [NIBL1_HUMAN]				Yes	84.0847	34.58	15	19.763	6	82.26	22.0039	6	43.5919	5.7063	9	38.6188	0.803595	8	14.611	23.7206	4	32.6038	23.8003	4	28.4388
576	0.109265	135	0.0996304	-0.0930883	-0.819417	0.00415196	P62873	Guanine nucleotide-binding protein G(I)/G(S)/G(T) subunit beta-1 OS=Homo sapiens GN=GNB1 PE=1 SV=3 - [GBB1_HUMAN]					37.353	46.76	6	0.106772	5	15.217	0.1001	5	7.70712	0.0925158	6	9.48704	0.052426	5	30.3395	0.115678	5	28.1671	0.116012	5	34.5523
577	0.109102	248	-0.0549674	-0.0849736	-1.22228	0.00671947	P11766	Alcohol dehydrogenase class-3 OS=Homo sapiens GN=ADH5 PE=1 SV=4 - [ADHX_HUMAN]					39.6984	50.53	19	3.19377	15	24.8426	3.01109	22	16.3829	1.53404	14	28.6121	0.657495	16	31.75	4.87616	21	28.7585	4.89893	20	14.9311
578	0.108995	1148	-0.752695	-0.823304	-0.177122	0.00389802	O95777	N-alpha-acetyltransferase 38, NatC auxiliary subunit OS=Homo sapiens GN=NAA38 PE=1 SV=3 - [NAA38_HUMAN]				Yes	10.3963	58.33	4	0.570617	2	21.4885	0.322482	2	93.6722	0.253933	2	66.0752	0.224595	2	64.8955	0.625509	2	22.8442	0.627201	3	20.6142
579	0.10897	809	-0.465308	-0.0037376	-1.79222	0.0038741	Q13765	Nascent polypeptide-associated complex subunit alpha OS=Homo sapiens GN=NACA PE=1 SV=1 - [NACA_HUMAN]				Yes	23.3697	28.84	7	4.65726	8	13.8939	4.64521	9	33.4593	2.11183	8	30.4968	0.609741	11	19.5334	7.59748	9	36.6677	7.61791	8	39.6964
580	0.108166	706	-0.385018	-0.508303	-0.995698	0.0276635	Q9Y3Z3	Deoxynucleoside triphosphate triphosphohydrolase SAMHD1 OS=Homo sapiens GN=SAMHD1 PE=1 SV=2 - [SAMH1_HUMAN]				Yes	72.1548	23.48	11	3.00659	6	15.1371	2.11378	8	8.83826	1.74069	4	12.8506	0.872946	5	58.3504	2.65017	4	4.77409	2.70148	5	11.8556
581	0.108101			-0.0562998		0.00305657	O60547	GDP-mannose 4,6 dehydratase OS=Homo sapiens GN=GMDS PE=1 SV=1 - [GMDS_HUMAN]					41.9233	36.56	11	4.08146	5	19.5544	3.92525	4	16.8648				0.278293	1		4.85432	5	20.0672	4.86462	3	12.2762
582	0.107823	1231	-0.846408	0.0751809	-0.996175	-0.894756	P13929	Beta-enolase OS=Homo sapiens GN=ENO3 PE=1 SV=5 - [ENOB_HUMAN]					46.9573	64.52	13	7.85743	9	32.2892	8.27775	7	29.8979	3.27752	8	27.9343	1.64311	11	15.1715	19.238	12	89.1862	10.347	9	16.8438
583	0.107183	206	0.00434761	-0.0866173	-1.1399	0.239511	Q96G03	Phosphoglucomutase-2 OS=Homo sapiens GN=PGM2 PE=1 SV=4 - [PGM2_HUMAN]					68.2404	32.52	15	2.31884	8	29.4048	2.18372	11	17.9208	0.8032	7	47.164	0.364486	5	29.611	2.79789	10	50.119	3.30317	8	43.6919
584	0.106662	744	-0.417093	-0.0870644	-0.0530698	-0.490942	P62306	Small nuclear ribonucleoprotein F OS=Homo sapiens GN=SNRPF PE=1 SV=1 - [RUXF_HUMAN]				Yes	9.71878	33.72	3	0.270682	3	0.594697	0.25483	4	37.9836	0.30371	5	63.4822	0.292741	5	49.9965	0.494119	5	45.8691	0.351595	3	17.9513
585	0.105834			-0.0877731	0.273458		Q15776	Zinc finger protein with KRAB and SCAN domains 8 OS=Homo sapiens GN=ZKSCAN8 PE=1 SV=2 - [ZKSC8_HUMAN]				Yes	65.7747	5.19	2	0.0667404	2	23.4358	0.062801	1		0.0623768	2	12.5867	0.075395	2	0.729413	0.102377	1
586	0.105417	754	-0.424152	-0.54183	-0.999516	0.0442354	O60716	Catenin delta-1 OS=Homo sapiens GN=CTNND1 PE=1 SV=1 - [CTND1_HUMAN]				Yes	108.103	27.07	24	1.4511	8	9.29347	0.996758	16	25.7089	1.0221	20	38.5713	0.51122	16	28.092	1.40072	12	17.2038	1.44434	8	31.5391
587	0.105385	191	0.0153184	-0.165321	-0.35004	0.000502004	Q9NPE3	H/ACA ribonucleoprotein complex subunit 3 OS=Homo sapiens GN=NOP10 PE=1 SV=1 - [NOP10_HUMAN]				Yes	7.70097	84.38	6	0.0375195	2	14.1438	0.0334573	5	4.41609	0.0314128	5	8.40337	0.0246453	5	8.99414	0.0328326	4	23.2239	0.032844	4	17.646
588	0.104876	298	-0.102558	-0.26631	-0.751301	2.35676e-05	P20700	Lamin-B1 OS=Homo sapiens GN=LMNB1 PE=1 SV=2 - [LMNB1_HUMAN]				Yes	66.3676	59.56	36	0.0419059	20	28.7891	0.0348424	25	30.6513	0.035284	19	41.337	0.0209611	13	47.2143	0.0522682	19	42.3061	0.0522691	15	30.9222
589	0.102847	1063	-0.660497	-0.0903327	0.109859	-0.719887	Q9P013	Spliceosome-associated protein CWC15 homolog OS=Homo sapiens GN=CWC15 PE=1 SV=2 - [CWC15_HUMAN]				Yes	26.6083	25.76	7	0.1493	5	46.9383	0.140239	5	51.6712	0.101713	2	3.59436	0.109761	5	46.9002	0.178071	4	28.7369	0.108115	3	17.0514
590	0.102823	252	-0.0585246	-0.0903529	-0.310199	-0.153671	Q13547	Histone deacetylase 1 OS=Homo sapiens GN=HDAC1 PE=1 SV=1 - [HDAC1_HUMAN]				Yes	55.0677	51.66	12	0.253166	9	27.273	0.237797	16	35.1943	0.200172	11	19.0451	0.161445	10	29.7358	0.337424	6	18.7961	0.303331	8	16.6783
591	0.101581	1292	-0.921592	0.371786	-2.42598	-0.00307535	Q99829	Copine-1 OS=Homo sapiens GN=CPNE1 PE=1 SV=1 - [CPNE1_HUMAN]				Yes	59.0215	32.77	12	15.7772	9	11.8431	20.415	6	29.7711	5.8888	16	14.2876	1.09581	19	8.96033	30.5377	4	41.1835	30.4727	8	49.7686
592	0.100841	387	-0.173766	-0.327316	-1.00587	0.463042	P53803	DNA-directed RNA polymerases I, II, and III subunit RPABC4 OS=Homo sapiens GN=POLR2K PE=2 SV=1 - [RPAB4_HUMAN]				Yes	6.9995	13.79	2	0.318235	2	14.89	0.253639	2	7.59223	0.200456	2	23.4815	0.0998207	1		0.228236	1		0.31461	2	17.1683
593	0.100805	307	-0.10738	-0.0920823	-1.29508	1.18862	O75607	Nucleoplasmin-3 OS=Homo sapiens GN=NPM3 PE=1 SV=3 - [NPM3_HUMAN]				Yes	19.3314	32.02	3	0.127852	4	38.4453	0.119946	3	14.7173	0.120194	3	9.9427	0.0489806	3	93.0903	0.0665841	4	20.0367	0.151768	2	6.2588
594	0.100202	1392	-1.10826	-1.12793	-1.00676	0.942277	Q92797	Symplekin OS=Homo sapiens GN=SYMPK PE=1 SV=2 - [SYMPK_HUMAN]				Yes	141.059	16.8	12	0.216827	1		0.0992143	4	31.4263	0.101257	1		0.0503918	3	135.106	0.125829	2	19.7724	0.241788	1
595	0.099452			0.187785	-1.0078		O75368	SH3 domain-binding glutamic acid-rich-like protein OS=Homo sapiens GN=SH3BGRL PE=1 SV=1 - [SH3L1_HUMAN]				Yes	12.7664	39.47	4	3.31808	3	75.9736	3.77933	2	6.77158	0.785528	3	6.6752	0.390646	7	33.5752	9.35425	2	73.1977
596	0.0991084	885	-0.517337	-0.621665	-0.757842	-0.00540149	Q9P287	BRCA2 and CDKN1A-interacting protein OS=Homo sapiens GN=BCCIP PE=1 SV=1 - [BCCIP_HUMAN]				Yes	35.9567	46.18	9	0.855939	10	16.6798	0.556293	10	10.6969	0.42721	12	14.9827	0.252644	8	15.0485	0.974611	8	9.90533	0.970969	11	11.2197
597	0.0982646	157	0.0672739	-0.0942585	-0.682811	-0.0353451	Q9NQC3	Reticulon-4 OS=Homo sapiens GN=RTN4 PE=1 SV=2 - [RTN4_HUMAN]				Yes	129.851	9.98	8	0.269489	19	58.7361	0.252444	18	70.6012	0.217595	14	53.1538	0.135551	15	51.2787	0.319931	14	45.5631	0.312188	14	29.2757
598	0.0981535	1009	-0.617699	0.813503	-1.00961	-0.679632	P38646	Stress-70 protein, mitochondrial OS=Homo sapiens GN=HSPA9 PE=1 SV=2 - [GRP75_HUMAN]				Yes	73.6348	68.48	52	0.0149038	10	43.37	0.0261931	12	132.749	0.0595826	10	484.289	0.0295936	6	40.2454	0.0191278	19	64.4102	0.011942	11	12.6725
599	0.0980299	720	-0.394042	-0.516034	-0.781923	-0.00641589	Q9UBQ7	Glyoxylate reductase/hydroxypyruvate reductase OS=Homo sapiens GN=GRHPR PE=1 SV=1 - [GRHPR_HUMAN]					35.6457	37.2	8	1.88125	6	14.1347	1.31554	6	12.2697	0.712181	5	22.0128	0.414198	6	38.8509	2.32137	5	23.4451	2.31107	7	15.1897
600	0.098018	217	-0.0122866	-0.188971	-0.533774	-0.00642712	P63165	Small ubiquitin-related modifier 1 OS=Homo sapiens GN=SUMO1 PE=1 SV=1 - [SUMO1_HUMAN]				Yes	11.5497	29.7	4	2.93098	7	14.7242	2.57115	7	11.253	2.54825	6	15.3007	1.76019	7	5.98398	2.87615	7	22.5184	2.86336	8	21.4009
601	0.0973017	291	-0.0979301	-0.262345	-1.01079	0.0240263	P40925	Malate dehydrogenase, cytoplasmic OS=Homo sapiens GN=MDH1 PE=1 SV=4 - [MDHC_HUMAN]					36.403	37.43	11	4.33599	22	16.3544	3.61505	17	14.456	1.7791	18	10.3614	0.882924	18	12.9165	5.81474	16	13.2886	5.91239	16	13.6292
602	0.0958312			-0.0760735		-0.00848405	Q9NX46	Poly(ADP-ribose) glycohydrolase ARH3 OS=Homo sapiens GN=ADPRHL2 PE=1 SV=1 - [ARHL2_HUMAN]				Yes	38.9222	12.4	3	3.19504	1		3.03093	3	12.2872	1.39425	1					4.26827	1		4.24324	1
603	0.0945864	193	0.0149874	-0.0974097	-1.12512	0.49301	O95456	Proteasome assembly chaperone 1 OS=Homo sapiens GN=PSMG1 PE=1 SV=1 - [PSMG1_HUMAN]				Yes	32.8325	26.04	7	5.9296	4	18.6068	5.54245	2	43.1123	2.91382	4	28.3672	1.33588	2	36.0696	6.8837	3	36.7054	9.68797	1
604	0.093948	469	-0.234402	0.362325	-1.47151	-0.0102554	P98179	Putative RNA-binding protein 3 OS=Homo sapiens GN=RBM3 PE=1 SV=1 - [RBM3_HUMAN]				Yes	17.16	55.41	5	0.205694	8	19.1438	0.264419	7	12.9166	0.178626	9	8.48586	0.0644136	10	58.0022	0.250894	7	28.8044	0.249117	7	23.1792
605	0.0927624	513	-0.262701	-0.40351	-1.01709	0.406805	Q96C86	m7GpppX diphosphatase OS=Homo sapiens GN=DCPS PE=1 SV=2 - [DCPS_HUMAN]				Yes	38.585	24.63	7	1.32914	2	3.14355	1.00485	3	39.3225	0.368407	1		0.182034	4	17.7935	1.20925	3	13.7027	1.60316	5	24.6298
606	0.0914601	1293	-0.922608	-0.968874	-1.0189	0.16521	Q9H6Z4	Ran-binding protein 3 OS=Homo sapiens GN=RANBP3 PE=1 SV=1 - [RANB3_HUMAN]				Yes	60.1732	13.58	7	0.513951	5	11.5523	0.26258	9	36.484	0.126887	6	32.0759	0.0626177	2	2.43218	0.38922	5	36.539	0.436444	5	15.6586
607	0.0910049	182	0.0274115	0.365016	-1.10786	-0.0130236	Q3KQU3	MAP7 domain-containing protein 1 OS=Homo sapiens GN=MAP7D1 PE=1 SV=1 - [MA7D1_HUMAN]					92.7641	4.16	3	11.452	4	75.085	14.749	3	31.1225	11.7963	2	12.0291	5.47327	4	39.4761	14.2152	2	19.5256	14.0874	3	61.3336
608	0.0908078	1437	-1.19983	-1.20638	-1.01981	0.22391	Q9UBP6	tRNA (guanine-N(7)-)-methyltransferase OS=Homo sapiens GN=METTL1 PE=1 SV=1 - [TRMB_HUMAN]				Yes	31.4511	28.26	6	0.49871	2	0.594958	0.216118	3	23.6647	0.199106	6	19.7437	0.0981957	3	47.6724	0.560848	3	6.25526	0.655011	3	22.8696
609	0.0902873	447	-0.216018	-0.101093	-0.725432	-0.30181	Q13501	Sequestosome-1 OS=Homo sapiens GN=SQSTM1 PE=1 SV=1 - [SQSTM_HUMAN]				Yes	47.6569	68.18	18	3.86238	21	27.1718	3.601	24	25.0599	3.04809	34	39.9277	1.84354	26	19.4298	4.65434	22	21.0077	3.77576	17	27.7073
610	0.0898149	886	-0.518277	-0.622471	-1.02119	0.0495375	Q9NZT2	Opioid growth factor receptor OS=Homo sapiens GN=OGFR PE=1 SV=3 - [OGFR_HUMAN]				Yes	73.2801	15.81	8	1.84056	6	7.71005	1.19555	7	7.4141	0.765604	9	5.97698	0.377221	6	13.9864	2.00428	8	27.379	2.0743	5	5.2218
611	0.0897301	588	-0.315075	-0.44838	-0.563743	-0.0142227	Q9Y333	U6 snRNA-associated Sm-like protein LSm2 OS=Homo sapiens GN=LSM2 PE=1 SV=1 - [LSM2_HUMAN]				Yes	10.8276	54.74	5	0.768268	6	15.6605	0.563037	5	11.9072	0.37622	5	5.31379	0.25453	5	47.4077	0.789538	6	15.214	0.781793	4	16.5174
612	0.0894982	322	-0.121805	-0.282799	-0.489545	-0.0144409	P37837	Transaldolase OS=Homo sapiens GN=TALDO1 PE=1 SV=2 - [TALDO_HUMAN]				Yes	37.5165	54.3	22	1.31829	44	7.53478	1.08363	40	7.88975	0.593297	39	6.35931	0.422576	39	7.35356	1.70536	42	7.90691	1.68837	42	9.33838
613	0.0884966	401	-0.184665	-0.336653	-0.505869	-0.015383	P27797	Calreticulin OS=Homo sapiens GN=CALR PE=1 SV=1 - [CALR_HUMAN]				Yes	48.1118	76.26	27	0.0739629	33	20.3383	0.0585694	34	31.0916	0.0400842	22	32.8309	0.0282287	22	44.1263	0.0845225	33	23.9176	0.0836261	40	26.3744
614	0.0881797	619	-0.331048	0.0321599	-1.02346	-0.410007	Q9GZT8	NIF3-like protein 1 OS=Homo sapiens GN=NIF3L1 PE=1 SV=2 - [NIF3L_HUMAN]				Yes	41.9415	19.89	6	3.42323	5	11.665	3.5004	4	8.46438	1.42594	4	5.07027	0.701471	3	12.726	6.11706	2	44.6277	4.60382	4	16.5659
615	0.0870611			0.0221247		-0.0167332	Q96B26	Exosome complex component RRP43 OS=Homo sapiens GN=EXOSC8 PE=1 SV=1 - [EXOS8_HUMAN]				Yes	30.0203	14.49	3	0.386679	2	39.1733	0.392655	3	20.6583				0.267328	2	8.21353	0.553606	3	12.7297	0.547222	3	6.16934
616	0.084966	539	-0.280451	-0.00849702	-1.02792	-0.362415	P29144	Tripeptidyl-peptidase 2 OS=Homo sapiens GN=TPP2 PE=1 SV=4 - [TPP2_HUMAN]				Yes	138.263	35.71	35	2.42374	27	13.825	2.40951	35	21.4709	2.02751	32	31.5252	0.994325	34	24.7379	3.21408	28	22.6229	2.50011	19	39.7992
617	0.0848275	1417	-1.15807	0.196278	-2.75444	-0.0188342	O60678	Protein arginine N-methyltransferase 3 OS=Homo sapiens GN=PRMT3 PE=1 SV=3 - [ANM3_HUMAN]					59.8378	23.92	10	9.61357	4	25.3963	11.0146	6	86.7702	4.18925	6	21.959	0.620824	6	17.8851	23.7923	4	42.7657	23.4838	4	51.0906
618	0.0837886	835	-0.480966	-0.590505	-0.890481	-0.0198113	O95340	Bifunctional 3'-phosphoadenosine 5'-phosphosulfate synthase 2 OS=Homo sapiens GN=PAPSS2 PE=1 SV=2 - [PAPS2_HUMAN]					69.4566	32.57	14	0.73223	15	10.1672	0.486282	16	14.7345	0.257203	23	20.2043	0.138744	19	23.073	0.841285	12	13.7538	0.829812	10	13.4006
619	0.0833404	487	-0.245046	-0.388385	-0.0400376	-0.0202329	O60306	Intron-binding protein aquarius OS=Homo sapiens GN=AQR PE=1 SV=4 - [AQR_HUMAN]				Yes	171.186	25.59	26	0.160476	11	24.7211	0.122601	11	36.0582	0.0941297	11	34.5227	0.0915533	7	10.5565	0.163676	10	16.891	0.161396	9	39.0244
620	0.0828853	736	-0.408921	-0.528781	-0.535537	-0.020661	P35244	Replication protein A 14 kDa subunit OS=Homo sapiens GN=RPA3 PE=1 SV=1 - [RFA3_HUMAN]				Yes	13.5599	51.24	4	0.800222	2	1.48825	0.554666	2	8.86353	0.34432	2	24.8115	0.237547	1		0.898636	2	7.91552	0.885859	1
621	0.0828376	259	-0.0642525	0.00529921	-1.03088	-0.159059	P62888	60S ribosomal protein L30 OS=Homo sapiens GN=RPL30 PE=1 SV=2 - [RL30_HUMAN]				Yes	12.7757	68.7	8	0.275466	13	19.0093	0.27648	16	20.6906	0.20069	16	9.05982	0.09822	18	24.5338	0.400984	11	10.9088	0.359125	13	17.0894
622	0.0822766	1113	-0.714953	-0.790969	-1.03166	0.320684	Q9NPF4	Probable tRNA threonylcarbamoyladenosine biosynthesis protein OSGEP OS=Homo sapiens GN=OSGEP PE=1 SV=1 - [OSGEP_HUMAN]				Yes	36.4033	52.84	11	1.88371	7	37.2262	1.0887	4	31.2639	0.814339	4	14.3549	0.398332	5	60.85	1.7681	6	63.3938	2.20823	5	3.98899
623	0.0820961	168	0.0507775	-0.134942	-0.875304	-0.0214033	Q9UNP9	Peptidyl-prolyl cis-trans isomerase E OS=Homo sapiens GN=PPIE PE=1 SV=1 - [PPIE_HUMAN]				Yes	33.4096	26.25	6	0.266429	4	27.0178	0.242638	5	28.0543	0.176215	4	43.6023	0.0960615	4	36.6041	0.309889	5	29.455	0.305325	3	6.09259
624	0.0812586	772	-0.438612	-0.554218	-0.616204	-0.022191	Q13838	Spliceosome RNA helicase DDX39B OS=Homo sapiens GN=DDX39B PE=1 SV=1 - [DX39B_HUMAN]				Yes	48.9599	54.67	11	0.277555	10	22.4797	0.189022	16	37.5918	0.179666	14	30.5833	0.117212	10	24.2705	0.305214	12	32.0765	0.300556	10	39.9379
625	0.0806973	751	-0.422386	-0.109309	-0.807027	-0.49592	O60264	SWI/SNF-related matrix-associated actin-dependent regulator of chromatin subfamily A member 5 OS=Homo sapiens GN=SMARCA5 PE=1 SV=1 - [SMCA5_HUMAN]				Yes	121.828	37.17	26	0.0616562	6	19.5727	0.0571573	8	26.9332	0.0668523	12	41.6383	0.03821	4	31.3392	0.0749927	6	28.1278	0.053178	3	55.3673
626	0.0797749	434	-0.204821	-0.353922	-0.227134	-0.0235866	Q5VTR2	E3 ubiquitin-protein ligase BRE1A OS=Homo sapiens GN=RNF20 PE=1 SV=2 - [BRE1A_HUMAN]				Yes	113.592	22.05	15	0.397878	3	0.967652	0.311321	10	35.8803	0.239493	6	56.7481	0.204606	3	20.0099	0.566227	4	10.0422	0.557045	5	18.6492
627	0.0788075	1443	-1.21282	-0.0371127	-2.83048	-0.0244965	P55209	Nucleosome assembly protein 1-like 1 OS=Homo sapiens GN=NAP1L1 PE=1 SV=1 - [NP1L1_HUMAN]				Yes	45.3459	56.27	16	25.2164	9	28.7917	24.576	7	26.1662	9.0628	16	25.298	1.2741	22	15.5506	40.6235	7	102.218	39.9396	10	8.96766
628	0.0780856	360	-0.157527	-0.313403	-0.765631	-0.0251756	P49189	4-trimethylaminobutyraldehyde dehydrogenase OS=Homo sapiens GN=ALDH9A1 PE=1 SV=3 - [AL9A1_HUMAN]					53.767	37.04	14	2.12804	14	16.2672	1.71252	15	14.8827	0.974161	18	21.6188	0.572998	18	21.736	2.64786	14	23.7722	2.60205	13	37.7805
629	0.0778226	572	-0.303791	-0.438713	-0.954486	-0.0254229	P38919	Eukaryotic initiation factor 4A-III OS=Homo sapiens GN=EIF4A3 PE=1 SV=4 - [IF4A3_HUMAN]				Yes	46.8412	54.01	24	0.410057	25	18.9615	0.302537	26	11.9798	0.287884	23	18.4407	0.148555	21	39.9589	0.461819	21	16.1519	0.453752	13	11.3787
630	0.0776756	729	-0.398996	0.0447999	-1.70012	-0.0255612	P30740	Leukocyte elastase inhibitor OS=Homo sapiens GN=SERPINB1 PE=1 SV=1 - [ILEU_HUMAN]					42.7147	49.87	16	11.3991	11	25.3862	11.7586	9	62.3594	4.18233	10	34.3078	1.28716	14	4.12721	17.8643	6	34.1085	17.5506	13	34.4216
631	0.0775107	207	0.0032361	-0.175673	-1.03295	-0.0257163	P06733	Alpha-enolase OS=Homo sapiens GN=ENO1 PE=1 SV=2 - [ENOA_HUMAN]				Yes	47.1393	91.01	47	4.6844	185	16.89	4.14736	175	19.0398	1.93606	173	14.5441	0.946175	168	13.593	6.61094	162	15.8127	6.49415	184	18.5353
632	0.0768916	455	-0.224408	1.30701	-1.45763	-0.0262986	Q08AF3	Schlafen family member 5 OS=Homo sapiens GN=SLFN5 PE=1 SV=1 - [SLFN5_HUMAN]				Yes	100.99	8.98	6	0.0632076	1		0.156393	1		0.224231	3	2.38313	0.0816407	1		0.236133	1		0.231868	1
633	0.0767285	1164	-0.766163	-0.112709	-2.21009	0.754917	Q9BY32	Inosine triphosphate pyrophosphatase OS=Homo sapiens GN=ITPA PE=1 SV=2 - [ITPA_HUMAN]					21.4319	47.94	6	2.11815	1		1.95897	2	44.4838	1.45141	3	11.9822	0.31368	4	11.5797	5.16794	2	72.1219	8.72107	1
634	0.0756786	462	-0.230397	-0.113609	-0.460197	-0.315335	P51991	Heterogeneous nuclear ribonucleoprotein A3 OS=Homo sapiens GN=HNRNPA3 PE=1 SV=2 - [ROA3_HUMAN]				Yes	39.5706	52.91	22	0.0465981	18	43.7395	0.0430694	20	26.8269	0.0396284	21	37.6576	0.0288054	19	50.0462	0.0467585	22	34.4456	0.0375782	10	37.5885
635	0.0750401	181	0.0289608	-0.0887059	-1.10571	-0.0280401	Q14914	Prostaglandin reductase 1 OS=Homo sapiens GN=PTGR1 PE=1 SV=2 - [PTGR1_HUMAN]					35.8467	72.64	21	12.0666	19	41.8679	11.347	19	25.8132	5.21886	15	27.7339	2.42507	22	25.7204	19.2067	15	22.7834	18.8371	19	27.5872
636	0.0748084	250	-0.057883	-0.0710165	-1.22633	-0.0282581	O15212	Prefoldin subunit 6 OS=Homo sapiens GN=PFDN6 PE=1 SV=1 - [PFD6_HUMAN]					14.5738	64.34	8	4.7443	6	18.7053	4.51642	6	69.3104	2.1874	4	10.0938	0.9349	5	18.0774	5.96396	4	9.40051	5.84828	5	15.8788
637	0.0744058	605	-0.322947	-0.114699	-0.391372	-0.402388	Q14839	Chromodomain-helicase-DNA-binding protein 4 OS=Homo sapiens GN=CHD4 PE=1 SV=2 - [CHD4_HUMAN]				Yes	217.867	37.4	46	0.0872829	21	41.6306	0.0806123	24	50.4651	0.0794878	21	35.5551	0.0606019	10	115.116	0.100556	18	43.121	0.0760815	11	65.686
638	0.0743375	287	-0.0934349	0.169332	-1.27571	-0.028701	P00441	Superoxide dismutase [Cu-Zn] OS=Homo sapiens GN=SOD1 PE=1 SV=2 - [SODC_HUMAN]				Yes	15.9259	87.01	11	15.5252	25	14.0237	17.4586	21	21.1952	5.98127	23	14.8641	2.47039	28	10.2049	26.8921	20	30.2308	26.3624	19	28.6651
639	0.0739069	394	-0.17818	-0.0712429	-1.04328	-0.26622	Q15181	Inorganic pyrophosphatase OS=Homo sapiens GN=PPA1 PE=1 SV=2 - [IPYR_HUMAN]					32.6392	84.78	24	8.98746	27	42.687	8.55443	25	39.3606	3.63908	27	17.6044	1.76576	25	13.6265	15.6551	22	82.9181	13.0172	21	45.5566
640	0.0729865	176	0.0403539	-0.115915	-0.382616	-0.0606661	Q08211	ATP-dependent RNA helicase A OS=Homo sapiens GN=DHX9 PE=1 SV=4 - [DHX9_HUMAN]				Yes	140.869	54.09	69	0.0185849	19	22.0045	0.0171501	29	54.288	0.019278	25	28.5197	0.0147871	17	36.5706	0.0204769	21	56.0216	0.0196337	17	53.7144
641	0.072252	1268	-0.89415	-0.944493	-0.319738	-0.0306627	Q13564	NEDD8-activating enzyme E1 regulatory subunit OS=Homo sapiens GN=NAE1 PE=1 SV=1 - [ULA1_HUMAN]				Yes	60.2086	26.4	11	1.35778	1		0.705518	4	19.7574	0.308304	2	60.0134	0.247018	3	16.2474	1.27945	3	50.9807	1.25255	3	46.641
642	0.0718503	215	-0.0108749	-0.187762	-1.04614	-0.00821284	P78417	Glutathione S-transferase omega-1 OS=Homo sapiens GN=GSTO1 PE=1 SV=2 - [GSTO1_HUMAN]				Yes	27.548	56.85	16	7.21057	18	18.9974	6.33064	12	11.5838	2.79568	12	9.7088	1.35384	15	10.6252	10.3919	16	22.7107	10.3329	17	19.1943
643	0.0691165	385	-0.172994	-0.119231	-1.38621	0.236089	O95819	Mitogen-activated protein kinase kinase kinase kinase 4 OS=Homo sapiens GN=MAP4K4 PE=1 SV=2 - [M4K4_HUMAN]					142.013	6.7	6	1.21465	3	24.9694	1.1183	2	49.4601	1.44507	5	71.5525	0.552835	3	33.5987	1.23909	2	48.1087	1.4594	1
644	0.0674702	752	-0.42409	-0.541777	-1.05222	0.152736	Q9BZX2	Uridine-cytidine kinase 2 OS=Homo sapiens GN=UCK2 PE=1 SV=1 - [UCK2_HUMAN]					29.2811	72.8	15	1.63378	10	19.2622	1.12228	7	4.56607	0.714386	9	17.6064	0.344495	8	27.3927	1.87622	11	10.8106	2.08575	9	19.0336
645	0.0671401	183	0.0267965	-0.120924	-0.561399	-0.0734182	Q15637	Splicing factor 1 OS=Homo sapiens GN=SF1 PE=1 SV=4 - [SF01_HUMAN]				Yes	68.2859	29.89	17	1.28392	34	17.3616	1.18069	36	18.4481	0.908302	42	22.7418	0.615506	36	27.142	1.5787	34	22.1378	1.50037	33	17.8174
646	0.0670752	681	-0.371011	-0.496303	-0.851783	-0.0355319	O15160	DNA-directed RNA polymerases I and III subunit RPAC1 OS=Homo sapiens GN=POLR1C PE=1 SV=1 - [RPAC1_HUMAN]				Yes	39.225	35.26	10	1.06596	12	15.1266	0.75568	9	14.5755	0.476789	13	50.3631	0.264189	9	29.1303	1.18156	10	14.8638	1.15282	9	17.0933
647	0.0659788			-0.121919	-0.732095		Q9NVM6	DnaJ homolog subfamily C member 17 OS=Homo sapiens GN=DNAJC17 PE=1 SV=1 - [DJC17_HUMAN]				Yes	34.6661	21.38	5	2.25897	4	10.3197	2.07591	2	2.23017	1.56581	4	28.3464	0.942666	4	9.92753	2.79965	3	26.0824
648	0.0649119	712	-0.388683	-0.511443	-1.05578	0.147092	Q8NCW5	NAD(P)H-hydrate epimerase OS=Homo sapiens GN=APOA1BP PE=1 SV=2 - [NNRE_HUMAN]				Yes	31.6542	37.15	10	3.87257	8	24.1378	2.71669	8	42.4972	1.5715	7	18.1267	0.755954	8	10.7593	4.18138	11	18.3292	4.63019	10	23.2827
649	0.0645404	761	-0.427616	-0.544798	-1.03504	-0.0379162	Q9NQG5	Regulation of nuclear pre-mRNA domain-containing protein 1B OS=Homo sapiens GN=RPRD1B PE=1 SV=1 - [RPR1B_HUMAN]				Yes	36.8772	43.87	7	0.272585	3	18.1842	0.186853	3	4.97271	0.173494	5	14.5445	0.0846654	3	4.31158	0.299518	2	3.59126	0.291749	2	11.7901
650	0.0642835			0.102391	-1.05665		P61254	60S ribosomal protein L26 OS=Homo sapiens GN=RPL26 PE=1 SV=1 - [RL26_HUMAN]					17.2475	42.07	1	0.246806	3	15.3972	0.264959	3	17.5296	0.156085	1		0.0750377	1		0.37641	2	10.9829
651	0.0641128	1121	-0.727503	-0.801722	0.070387	-0.0383184	Q96GX9	Methylthioribulose-1-phosphate dehydratase OS=Homo sapiens GN=APIP PE=1 SV=1 - [MTNB_HUMAN]					27.1072	23.55	4	1.7492	2	20.586	1.00345	2	3.35386	0.417136	2	17.1435	0.437992	2	59.5697	1.95582	2	9.97299	1.90455	4	26.1076
652	0.0632167	1344	-1.00739	0.63013	-2.54515	-0.0391613	P68036	Ubiquitin-conjugating enzyme E2 L3 OS=Homo sapiens GN=UBE2L3 PE=1 SV=1 - [UB2L3_HUMAN]				Yes	17.8502	47.4	5	16.0069	6	25.8674	24.7739	6	24.1795	5.02815	6	8.77052	0.861475	9	17.6496	34.6921	3	34.5015	33.7631	3	67.2981
653	0.0631231	218	-0.0130327	0.236626	-1.16404	-0.0392493	P61026	Ras-related protein Rab-10 OS=Homo sapiens GN=RAB10 PE=1 SV=1 - [RAB10_HUMAN]					22.5266	36.5	6	9.01237	4	14.1871	10.6187	6	11.0742	7.66724	5	25.1084	3.4216	7	4.23365	12.3989	3	7.34433	12.0661	5	6.3816
654	0.0618905	171	0.046851	-0.125421	1.01046	-0.0545549	P49411	Elongation factor Tu, mitochondrial OS=Homo sapiens GN=TUFM PE=1 SV=2 - [EFTU_HUMAN]					49.5102	72.12	31	0.0141307	11	28.8249	0.0129542	8	18.766	0.0118019	3	21.6965	0.0237756	3	158.408	0.0150714	12	30.6681	0.0145121	10	28.0173
655	0.0600316	338	-0.14243	-0.127014	0.102805	-0.232593	P23284	Peptidyl-prolyl cis-trans isomerase B OS=Homo sapiens GN=PPIB PE=1 SV=2 - [PPIB_HUMAN]				Yes	23.7275	70.37	23	0.106379	51	25.1258	0.0974137	43	28.4739	0.0927597	49	31.8579	0.0996109	49	27.3276	0.142403	47	30.066	0.1212	49	21.4187
656	0.0597564	823	-0.476606	0.728748	-1.80791	-0.0424161	P09132	Signal recognition particle 19 kDa protein OS=Homo sapiens GN=SRP19 PE=1 SV=3 - [SRP19_HUMAN]				Yes	16.1454	49.31	4	7.22375	3	17.835	11.9712	2	15.2784	6.39215	2	4.90583	1.82562	4	38.3408	12.9044	2	22.4012	12.5306	1
657	0.0592508	1158	-0.760315	0.0903224	-1.06364	-0.813776	P49006	MARCKS-related protein OS=Homo sapiens GN=MARCKSL1 PE=1 SV=2 - [MRP_HUMAN]					19.5172	10.77	3	0.60172	2	13.1764	0.640596	1		0.413561	1		0.197857	1		0.602905	1		0.342987	1
658	0.059075	1483	-1.32786	-1.31607	0.927383	-0.043057	P61769	Beta-2-microglobulin OS=Homo sapiens GN=B2M PE=1 SV=1 - [B2MG_HUMAN]					13.7059	48.74	6	0.116289	3	114.905	0.046705	3	0.806651	0.0266751	7	22.8878	0.0507312	4	154.04	0.0693674	5	6.12734	0.0673277	7	22.1882
659	0.0580864				0.407367	-0.0439869	P18846	Cyclic AMP-dependent transcription factor ATF-1 OS=Homo sapiens GN=ATF1 PE=1 SV=2 - [ATF1_HUMAN]				Yes	29.2147	19.56	4	0.0758808	3	11.551				0.0463674	2	99.991	0.0614953	1		0.096956	1		0.0940445	3	8.6848
660	0.0580002	479	-0.238551	-0.382819	-0.149138	-0.0440679	P09874	Poly [ADP-ribose] polymerase 1 OS=Homo sapiens GN=PARP1 PE=1 SV=4 - [PARP1_HUMAN]				Yes	113.012	68.05	61	0.202831	72	19.4397	0.155559	72	20.0993	0.195268	85	22.6868	0.176091	79	21.1996	0.207826	61	27.1876	0.201574	60	27.8057
661	0.0573039	1598	-2.79418	-0.129351	-5.02691	0.826921	Q9BVP2	Guanine nucleotide-binding protein-like 3 OS=Homo sapiens GN=GNL3 PE=1 SV=2 - [GNL3_HUMAN]				Yes	61.9545	40.07	17	0.0344655	2	75.3288	0.0315098	2	27.5785	1.39479	1		0.0427818	1		0.0429197	5	379.653	0.076135	1
662	0.0571012	223	-0.0228205	-0.197996	-1.06662	0.198604	Q52LJ0	Protein FAM98B OS=Homo sapiens GN=FAM98B PE=1 SV=1 - [FA98B_HUMAN]				Yes	37.167	60.91	12	0.0886265	7	64.6699	0.0772611	7	27.2784	0.0768491	6	14.8878	0.0366904	3	38.0533	0.111554	4	40.0719	0.128018	4	14.6615
663	0.0551544	1427	-1.1706	0.0527023	-2.77184	-0.0467446	P15170	Eukaryotic peptide chain release factor GTP-binding subunit ERF3A OS=Homo sapiens GN=GSPT1 PE=1 SV=1 - [ERF3A_HUMAN]					55.7203	36.87	14	12.7556	9	26.5688	13.2302	8	35.1755	4.16815	11	18.3105	0.610292	12	17.1672	23.0865	4	104.283	22.3505	11	88.4275
664	0.0546456	201	0.0094388	-0.131628	-1.13283	1.63235	Q15041	ADP-ribosylation factor-like protein 6-interacting protein 1 OS=Homo sapiens GN=ARL6IP1 PE=1 SV=2 - [AR6P1_HUMAN]					23.3474	28.57	4	0.146418	1		0.13365	5	35.2151	0.13802	4	23.0704	0.0629404	4	91.7999	0.0980798	3	4.93281	0.304065	2	197.416
665	0.0542749	652	-0.352976	-0.480852	-0.773654	-0.0475719	Q6NYC1	Bifunctional arginine demethylase and lysyl-hydroxylase JMJD6 OS=Homo sapiens GN=JMJD6 PE=1 SV=1 - [JMJD6_HUMAN]				Yes	46.4331	34.99	12	0.906735	9	9.56457	0.649725	9	50.2618	0.409926	6	8.44232	0.23978	8	31.8512	1.06582	6	8.20958	1.03125	6	6.56873
666	0.0536244	1099	-0.700375	0.100008	-1.07145	-0.757397	P46779	60S ribosomal protein L28 OS=Homo sapiens GN=RPL28 PE=1 SV=3 - [RL28_HUMAN]					15.7377	50.36	11	0.297233	11	22.9989	0.318568	8	28.0748	0.177433	12	30.1251	0.0844294	11	36.3325	0.516957	4	12.5867	0.305812	5	17.8297
667	0.0536184	501	-0.254275	-0.0274315	-1.49911	-0.0481895	Q9BRT9	DNA replication complex GINS protein SLD5 OS=Homo sapiens GN=GINS4 PE=1 SV=1 - [SLD5_HUMAN]				Yes	26.0303	43.5	7	1.01961	4	59.0638	1.0004	4	15.43	0.666248	2	1.79655	0.2357	5	34.9567	2.12643	3	20.0777	2.05658	2	2.57078
668	0.0535128	480	-0.238824	-0.383053	-0.0189289	-0.0482887	P13667	Protein disulfide-isomerase A4 OS=Homo sapiens GN=PDIA4 PE=1 SV=2 - [PDIA4_HUMAN]					72.887	56.59	43	0.0651332	25	10.772	0.049945	26	25.2985	0.0267168	21	27.8176	0.0263686	15	40.8196	0.0708174	27	37.5007	0.0684863	34	43.6821
669	0.0528829	189	0.0176769	-0.132711	-1.12138	-0.0488813	P15927	Replication protein A 32 kDa subunit OS=Homo sapiens GN=RPA2 PE=1 SV=1 - [RFA2_HUMAN]				Yes	29.2285	47.41	7	0.741454	5	23.0584	0.676292	3	21.213	0.364992	4	2.60183	0.16777	2	11.211	0.910883	3	3.51868	0.880538	8	23.0087
670	0.0525787	1034	-0.636667	-0.119403	-2.03023	-0.0491674	P35237	Serpin B6 OS=Homo sapiens GN=SERPINB6 PE=1 SV=3 - [SPB6_HUMAN]					42.5941	77.13	24	11.3146	20	42.9682	10.4159	21	43.1377	4.42408	24	38.9525	1.08308	23	17.6126	15.2964	20	43.9501	14.7838	18	42.2568
671	0.0520752	241	-0.0500566	-0.0571939	-1.07361	-0.145706	Q8TEQ6	Gem-associated protein 5 OS=Homo sapiens GN=GEMIN5 PE=1 SV=3 - [GEMI5_HUMAN]				Yes	168.483	16.84	17	1.59584	7	13.7898	1.53381	9	23.8105	1.02485	9	30.5445	0.486935	10	25.1812	2.39628	5	13.5322	2.16608	3	35.0443
672	0.0505442	584	-0.312721	-0.446364	0.0314716	-0.051081	P40926	Malate dehydrogenase, mitochondrial OS=Homo sapiens GN=MDH2 PE=1 SV=3 - [MDHM_HUMAN]				Yes	35.4807	66.27	25	0.0189698	17	115.83	0.0139218	13	21.7558	0.253601	5	5358.24	0.259194	5	368.894	0.0162239	18	40.3822	0.0156596	17	37.7509
673	0.049711	373	-0.162776	-0.0921924	-1.37202	-0.0518647	P62753	40S ribosomal protein S6 OS=Homo sapiens GN=RPS6 PE=1 SV=1 - [RS6_HUMAN]				Yes	28.663	42.97	13	0.608513	16	18.1719	0.570843	15	19.3224	0.367206	19	30.0935	0.14187	16	31.7837	0.845815	9	32.8341	0.815948	13	41.1677
674	0.0495806	1476	-1.31252	-0.135968	-2.96896	1.31661	Q14137	Ribosome biogenesis protein BOP1 OS=Homo sapiens GN=BOP1 PE=1 SV=2 - [BOP1_HUMAN]		++	–	Yes	83.5772	28.69	15	0.499231	1		0.45433	3	81.2192	0.272327	1		0.0347812	2	464.045	0.352333	3	95.4575	0.877591	1
675	0.0485026	214	-0.0104898	0.137811	-1.07857	-0.10849	Q9Y617	Phosphoserine aminotransferase OS=Homo sapiens GN=PSAT1 PE=1 SV=2 - [SERC_HUMAN]					40.3968	71.08	26	5.7423	24	15.6518	6.31787	25	42.2226	2.51535	21	15.357	1.19101	27	11.6665	8.48444	27	21.8259	7.86982	20	25.069
676	0.0474415	319	-0.118887	-0.280299	-0.112778	-0.0539994	P30101	Protein disulfide-isomerase A3 OS=Homo sapiens GN=PDIA3 PE=1 SV=4 - [PDIA3_HUMAN]				Yes	56.7468	79.21	48	0.073001	66	20.2135	0.0601105	71	29.8367	0.0350093	52	17.7956	0.0323768	54	28.559	0.0889342	71	17.7774	0.085667	67	18.864
677	0.0473248	240	-0.0494522	-0.220812	-0.27833	-0.0541092	P35659	Protein DEK OS=Homo sapiens GN=DEK PE=1 SV=1 - [DEK_HUMAN]				Yes	42.6479	31.47	16	0.0972054	15	35.6556	0.0834102	18	34.9123	0.105358	22	23.5646	0.0868725	25	30.4911	0.100243	11	15.603	0.096553	13	29.2199
678	0.0472968	1123	-0.729471	-0.137924	-2.15913	-0.0462289	P38606	V-type proton ATPase catalytic subunit A OS=Homo sapiens GN=ATP6V1A PE=1 SV=2 - [VATA_HUMAN]					68.2605	64.99	30	15.0491	15	31.1941	13.677	20	34.1536	6.2676	18	48.5243	1.40326	23	22.5587	21.6951	14	34.6101	21.0109	16	30.4861
679	0.0464132			-0.138681	-0.202165		Q8N6T7	NAD-dependent protein deacetylase sirtuin-6 OS=Homo sapiens GN=SIRT6 PE=1 SV=2 - [SIR6_HUMAN]				Yes	39.0944	3.66	1	1.30679	1		1.18702	1		0.881152	1		0.765937	1
680	0.0458414	212	-0.00759491	-0.184952	-0.890148	-0.0555045	P09960	Leukotriene A-4 hydrolase OS=Homo sapiens GN=LTA4H PE=1 SV=2 - [LKHA4_HUMAN]				Yes	69.2412	65.47	40	5.42111	25	15.1816	4.76883	35	19.2047	2.29553	21	25.2947	1.23857	28	15.4467	7.62732	28	32.0129	7.33945	21	35.2837
681	0.045343	647	-0.349677	-0.478025	-0.376335	-0.0559733	P05455	Lupus La protein OS=Homo sapiens GN=SSB PE=1 SV=2 - [LA_HUMAN]				Yes	46.8082	56.62	26	0.926382	41	13.2524	0.665105	43	18.5963	0.432838	36	11.0865	0.333455	36	22.2638	1.0743	40	12.8491	1.03342	39	16.3279
682	0.0448573	208	0.000736704	-0.177814	-1.08363	0.0873847	P31689	DnaJ homolog subfamily A member 1 OS=Homo sapiens GN=DNAJA1 PE=1 SV=2 - [DNJA1_HUMAN]				Yes	44.8395	50.88	15	2.92601	17	7.84036	2.58672	19	15.7567	1.81333	19	7.67304	0.8556	13	16.0855	3.4761	16	11.0458	3.69315	15	20.2073
683	0.0428612	420	-0.193353	-0.344097	-1.05492	-0.0583077	Q16881	Thioredoxin reductase 1, cytoplasmic OS=Homo sapiens GN=TXNRD1 PE=1 SV=3 - [TRXR1_HUMAN]				Yes	70.8622	62.4	33	2.93134	70	24.1011	2.30931	68	18.83	1.22583	65	18.0174	0.590021	64	17.916	3.62327	68	21.1599	3.47975	63	28.2375
684	0.0427274	316	-0.116363	-0.278137	-1.07852	-0.0584335	O15067	Phosphoribosylformylglycinamidine synthase OS=Homo sapiens GN=PFAS PE=1 SV=4 - [PUR4_HUMAN]					144.643	60.91	59	3.56397	73	17.9268	2.93905	74	17.1878	1.69381	65	16.7654	0.802047	62	16.2976	4.53049	65	16.0291	4.35065	76	19.4765
685	0.0422297	363	-0.158578	-0.314304	-1.0042	-0.0589016	P52888	Thimet oligopeptidase OS=Homo sapiens GN=THOP1 PE=1 SV=2 - [THOP1_HUMAN]					78.7895	31.79	21	3.09631	25	23.7173	2.49017	25	17.0797	1.27362	24	16.7256	0.634958	22	14.1007	4.19609	23	19.6286	4.02823	23	19.6401
686	0.0413806	471	-0.234955	-0.379739	-1.08846	0.0141042	P29083	General transcription factor IIE subunit 1 OS=Homo sapiens GN=GTF2E1 PE=1 SV=2 - [T2EA_HUMAN]				Yes	49.421	11.39	5	0.353651	2	9.40954	0.271808	5	24.9803	0.267094	5	45.2772	0.125605	4	9.87927	0.441805	2	33.2632	0.446145	4	6.00927
687	0.0406722	691	-0.376599	-0.50109	-0.500577	-0.0603667	Q15910	Histone-lysine N-methyltransferase EZH2 OS=Homo sapiens GN=EZH2 PE=1 SV=2 - [EZH2_HUMAN]				Yes	85.3086	10.46	6	0.0679064	3	76.8317	0.0479808	4	9.51586	0.0585694	4	5.84119	0.0413982	4	48.561	0.0685479	4	42.579	0.0657389	2	47.2069
688	0.0403495	1507	-1.41852	-0.143876	-3.11618	-0.0424084	Q15942	Zyxin OS=Homo sapiens GN=ZYX PE=1 SV=1 - [ZYX_HUMAN]				Yes	61.2382	33.74	14	16.0711	8	43.3686	14.5457	4	15.8597	4.35973	6	26.3122	0.502802	7	26.9616	25.981	4	79.7925	25.2284	7	83.4821
689	0.0402897	427	-0.197068	-0.34728	-0.561094	-0.0607264	Q8NHH9	Atlastin-2 OS=Homo sapiens GN=ATL2 PE=1 SV=2 - [ATLA2_HUMAN]					66.1871	16.98	6	0.246606	3	17.2514	0.193848	7	21.5376	0.215263	3	32.0908	0.145903	2	12.3126	0.264971	2	15.6027	0.254049	3	15.6907
690	0.0394437	348	-0.146182	0.272342	-1.34897	-0.0615222	Q9UI30	tRNA methyltransferase 112 homolog OS=Homo sapiens GN=TRMT112 PE=1 SV=1 - [TR112_HUMAN]					14.1903	70.4	7	4.20981	8	47.5565	5.08446	11	30.6754	2.2705	8	22.6064	0.891333	12	17.5662	6.51215	9	33.4232	6.24029	10	22.9013
691	0.0384737	519	-0.263773	-0.404428	0.0122619	-0.0624346	P04040	Catalase OS=Homo sapiens GN=CAT PE=1 SV=3 - [CATA_HUMAN]					59.7188	57.31	24	0.225471	21	28.2004	0.170351	27	40.304	0.0865499	19	26.4635	0.0872887	17	59.3403	0.249858	28	24.8087	0.239276	22	36.0616
692	0.0382606	222	-0.0223886	-0.145666	0.0677474	-0.119682	Q8N183	Mimitin, mitochondrial OS=Homo sapiens GN=NDUFAF2 PE=1 SV=1 - [MIMIT_HUMAN]					19.8441	39.05	5	0.0464585	3	26.6837	0.0419967	3	5.29582	0.0296203	5	76.8078	0.0310444	2	50.9943	0.0491124	3	51.5967	0.0452026	3	35.0326
693	0.0379468	1466	-1.27761	0.874827	-2.92047	-0.0629302	P07951	Tropomyosin beta chain OS=Homo sapiens GN=TPM2 PE=1 SV=1 - [TPM2_HUMAN]		–	–		32.8306	47.54	8	16.2566	2	33.3276	29.8111	2	83.926	8.12673	2	89.9081	1.07342	3	16.432	17.4631	1		16.7177	1
694	0.0370527	683	-0.372407	-0.497498	-0.821888	-0.0637712	P51610	Host cell factor 1 OS=Homo sapiens GN=HCFC1 PE=1 SV=2 - [HCFC1_HUMAN]				Yes	208.602	20.2	28	0.300577	13	43.3608	0.212909	17	57.6254	0.170552	19	53.7106	0.0964812	15	21.3283	0.296073	11	27.8684	0.283271	20	40.5066
695	0.0368385	724	-0.397047	-0.518609	-0.972876	-0.0639726	Q96I15	Selenocysteine lyase OS=Homo sapiens GN=SCLY PE=1 SV=4 - [SCLY_HUMAN]					48.1186	26.74	8	2.7404	5	19.7985	1.91292	4	16.8114	1.2145	4	27.0401	0.618777	3	15.3378	3.83027	4	11.5559	3.66414	5	5.09914
696	0.0365556	200	0.0103577	-0.0754759	-1.13155	-0.0642387	O14802	DNA-directed RNA polymerase III subunit RPC1 OS=Homo sapiens GN=POLR3A PE=1 SV=2 - [RPC1_HUMAN]				Yes	155.542	11.08	10	0.243771	1		0.231346	4	37.2672	0.205974	2	28.3832	0.0940117	2	17.6159	0.369144	2	11.5139	0.353067	2	10.9814
697	0.0356458	1054	-0.65687	-0.741207	-1.09642	-0.00887871	Q9H773	dCTP pyrophosphatase 1 OS=Homo sapiens GN=DCTPP1 PE=1 SV=1 - [DCTP1_HUMAN]					18.6694	71.18	10	6.05947	8	21.3905	3.62501	7	17.29	1.82878	5	1.0199	0.855271	6	15.1132	6.61864	8	22.5349	6.57804	8	24.9387
698	0.0355874	675	-0.369723	-0.495199	-1.09651	0.2918	P18858	DNA ligase 1 OS=Homo sapiens GN=LIG1 PE=1 SV=1 - [DNLI1_HUMAN]		++	–	Yes	101.673	19.26	13	0.759025	5	64.4665	0.538501	6	18.9421	0.321755	4	27.9968	0.150468	6	46.3523	0.764988	5	43.0809	0.936473	5	74.0017
699	0.035507	439	-0.210293	-0.35861	-0.49946	-0.065225	P25490	Transcriptional repressor protein YY1 OS=Homo sapiens GN=YY1 PE=1 SV=2 - [TYY1_HUMAN]				Yes	44.6847	20.53	8	0.500137	4	6.95977	0.390065	7	10.8127	0.422449	6	4.93231	0.298828	5	6.02832	0.521649	3	0.0503446	0.49859	6	38.1503
700	0.035175	409	-0.188635	-0.340055	-0.826876	-0.0655374	P28838	Cytosol aminopeptidase OS=Homo sapiens GN=LAP3 PE=1 SV=3 - [AMPL_HUMAN]				Yes	56.1308	48.55	18	2.89329	16	12.6079	2.28573	10	16.3082	1.11633	8	7.9755	0.62933	9	28.3031	3.24844	15	5.04383	3.10417	14	10.7621
701	0.0341815	225	-0.0253955	-0.112151	-1.18121	-0.0664718	Q02878	60S ribosomal protein L6 OS=Homo sapiens GN=RPL6 PE=1 SV=3 - [RL6_HUMAN]				Yes	32.7076	51.04	20	0.281025	29	17.4424	0.260007	26	10.8526	0.190642	30	15.7282	0.0840696	29	20.3292	0.361474	28	16.4403	0.345197	26	18.8005
702	0.0338943	209	0.000229647	-0.0983017	-1.14562	-0.066742	P06744	Glucose-6-phosphate isomerase OS=Homo sapiens GN=GPI PE=1 SV=4 - [G6PI_HUMAN]				Yes	63.1072	69.18	35	4.93055	63	16.0428	4.60578	66	20.5266	2.1905	63	14.9622	0.9901	66	11.2822	6.83683	59	15.8568	6.52775	61	17.7464
703	0.0337242	551	-0.292178	-0.428764	-1.09909	-0.021254	Q9GZL7	Ribosome biogenesis protein WDR12 OS=Homo sapiens GN=WDR12 PE=1 SV=2 - [WDR12_HUMAN]				Yes	47.6777	43.26	14	0.323901	5	19.2181	0.240625	9	20.5452	0.233215	6	13.5893	0.108867	9	51.383	0.501122	7	38.0424	0.493794	8	16.7712
704	0.0330998	666	-0.362328	-0.488864	-0.944327	-0.0674893	Q9Y2L1	Exosome complex exonuclease RRP44 OS=Homo sapiens GN=DIS3 PE=1 SV=2 - [RRP44_HUMAN]				Yes	108.934	32.15	24	0.489146	9	25.4651	0.348559	11	29.8487	0.326275	16	32.4527	0.169556	13	51.8038	0.562577	7	20.3335	0.536866	8	13.8416
705	0.0312275	282	-0.0893151	-0.0985974	-1.10256	-0.182633	P61353	60S ribosomal protein L27 OS=Homo sapiens GN=RPL27 PE=1 SV=2 - [RL27_HUMAN]				Yes	15.7877	63.97	12	0.235222	12	13.0789	0.219684	15	17.3114	0.153997	16	17.7402	0.0717147	19	46.0375	0.359298	13	13.7731	0.316575	12	16.1025
706	0.0309563	623	-0.334154	-0.464726	-1.10294	-0.0321514	P35270	Sepiapterin reductase OS=Homo sapiens GN=SPR PE=1 SV=1 - [SPRE_HUMAN]				Yes	28.0308	47.51	8	1.04515	6	10.2193	0.757322	6	8.62066	0.365892	9	23.5844	0.170347	8	42.552	1.45909	6	14.9953	1.42694	4	9.35915
707	0.0307015	292	-0.0984124	-0.152142	-0.75787	-0.19119	Q9NTU7	Cerebellin-4 OS=Homo sapiens GN=CBLN4 PE=1 SV=1 - [CBLN4_HUMAN]					21.7944	3.48	1	0.255996	1		0.230375	1		0.132718	1		0.0784855	3	12.5094	0.330015	2	5.05956	0.289055	1
708	0.030355	638	-0.342046	-0.152439	-1.62102	-0.0536904	P23258	Tubulin gamma-1 chain OS=Homo sapiens GN=TUBG1 PE=1 SV=2 - [TBG1_HUMAN]				Yes	51.1378	19.96	7	2.5302	6	10.7227	2.27649	6	7.68388	1.64052	5	9.78064	0.533343	6	22.8592	3.11038	4	5.97056	2.99675	5	31.4595
709	0.0303496	1135	-0.743053	-0.815043	-1.10378	1.94956	P51572	B-cell receptor-associated protein 31 OS=Homo sapiens GN=BCAP31 PE=1 SV=3 - [BAP31_HUMAN]					27.974	21.54	6	0.155364	3	4.1509	0.0883078	1		0.0738759	2	66.8743	0.0343741	1		0.0585835	1		0.226283	1
710	0.0302951	203	0.00643741	-0.15249	-0.720725	-0.092568	P00390	Glutathione reductase, mitochondrial OS=Homo sapiens GN=GSR PE=1 SV=2 - [GSHR_HUMAN]					56.221	54.6	21	2.06557	24	23.5542	1.85839	21	29.8233	0.79942	20	21.2635	0.485082	18	19.0332	2.67619	27	21.2421	2.50987	22	18.2868
711	0.028526	204	0.00525176	-0.154006	-0.358513	-0.0936832	Q15233	Non-POU domain-containing octamer-binding protein OS=Homo sapiens GN=NONO PE=1 SV=4 - [NONO_HUMAN]		++	±	Yes	54.1973	72.61	36	0.0145268	18	53.097	0.013056	18	25.5747	0.0157576	15	62.7042	0.0122905	12	19.6602	0.0137861	11	37.6204	0.0129193	9	22.5831
712	0.0282972	854	-0.494571	-0.602161	1.22283	-0.0720066	Q02818	Nucleobindin-1 OS=Homo sapiens GN=NUCB1 PE=1 SV=4 - [NUCB1_HUMAN]				Yes	53.8463	50.98	19	0.0774075	8	53.1372	0.0509934	8	47.7152	0.0225157	5	25.5895	0.0525526	5	346.852	0.0650822	6	24.7555	0.0619136	7	46.871
713	0.0280806	669	-0.363933	-0.490239	-0.532748	-0.0722104	Q9BZK7	F-box-like/WD repeat-containing protein TBL1XR1 OS=Homo sapiens GN=TBL1XR1 PE=1 SV=1 - [TBL1R_HUMAN]				Yes	55.5601	19.84	6	0.748999	4	14.4566	0.533217	4	5.30524	0.422964	4	52.1392	0.292369	6	36.8098	0.889466	3	14.7058	0.846042	5	5.37263
714	0.0264789	700	-0.381067	-0.504918	0.277607	-0.0737169	O95881	Thioredoxin domain-containing protein 12 OS=Homo sapiens GN=TXNDC12 PE=1 SV=1 - [TXD12_HUMAN]					19.1936	43.6	9	0.056402	6	27.4974	0.0397465	10	34.1628	0.0274122	6	28.5567	0.0332286	5	52.4752	0.0697149	11	28.8332	0.0662422	11	22.2657
715	0.0264675	552	-0.29283	-0.155769	-1.55266	0.0774843	Q9BWD1	Acetyl-CoA acetyltransferase, cytosolic OS=Homo sapiens GN=ACAT2 PE=1 SV=2 - [THIC_HUMAN]				Yes	41.3244	56.93	12	5.13438	15	20.582	4.6089	15	18.3506	2.00506	9	12.2169	0.683487	12	18.4563	6.66291	20	22.3713	7.03055	17	30.771
716	0.0253896	798	-0.456905	-0.569891	-1.07509	-0.0747415	Q99598	Translin-associated protein X OS=Homo sapiens GN=TSNAX PE=1 SV=1 - [TSNAX_HUMAN]				Yes	33.0917	61.03	14	1.31476	9	23.999	0.885714	7	9.66656	0.532388	8	19.886	0.252693	10	19.5887	1.5987	8	6.15042	1.51798	9	3.16964
717	0.0248174	770	-0.434374	-0.550588	-0.658972	-0.0752797	P12956	X-ray repair cross-complementing protein 6 OS=Homo sapiens GN=XRCC6 PE=1 SV=2 - [XRCC6_HUMAN]				Yes	69.7991	58.13	37	0.341892	58	17.8522	0.233424	65	21.2516	0.2197	73	21.9129	0.139143	70	31.0463	0.320581	57	21.329	0.304282	57	16.6954
718	0.0241233				-1.11243	0.734218	Q5JVF3	PCI domain-containing protein 2 OS=Homo sapiens GN=PCID2 PE=1 SV=2 - [PCID2_HUMAN]					45.9998	32.08	9				7.00188	4	12.3521	2.24015	5	28.2069	1.0361	4	15.0395	8.37903	2	30.3117	13.9385	1
719	0.0236229	1223	-0.833437	-0.892478	-0.904002	-0.0764033	P24928	DNA-directed RNA polymerase II subunit RPB1 OS=Homo sapiens GN=POLR2A PE=1 SV=2 - [RPB1_HUMAN]				Yes	217.039	24.97	32	0.111034	5	28.2984	0.0598129	10	56.8447	0.0771503	10	23.0213	0.0412293	6	18.0892	0.155239	4	39.4043	0.147232	6	26.6299
720	0.0232873	331	-0.130954	-0.290637	-1.11359	0.182008	Q9BZI7	Regulator of nonsense transcripts 3B OS=Homo sapiens GN=UPF3B PE=1 SV=1 - [REN3B_HUMAN]				Yes	57.7271	13.25	7	1.50462	3	1.92355	1.23009	4	8.18927	1.02455	4	26.3499	0.47349	4	29.024	1.43606	2	6.68263	1.62916	1
721	0.0229085	559	-0.296483	-0.432452	-0.89969	-0.0770753	P22314	Ubiquitin-like modifier-activating enzyme 1 OS=Homo sapiens GN=UBA1 PE=1 SV=3 - [UBA1_HUMAN]				Yes	117.774	73.06	59	2.11347	105	18.2166	1.56609	118	20.3566	0.848747	109	18.8308	0.45493	106	17.1744	2.65426	102	18.604	2.51618	100	13.6496
722	0.0227433	417	-0.191454	-0.34247	-0.902034	-0.0772306	Q9Y3B8	Oligoribonuclease, mitochondrial OS=Homo sapiens GN=REXO2 PE=1 SV=3 - [ORN_HUMAN]				Yes	26.8156	48.52	10	3.12431	9	51.8529	2.46411	5	43.327	1.24706	7	29.6075	0.66734	11	27.0709	3.6086	7	36.623	3.4205	5	62.1152
723	0.0226058	711	-0.388634	-0.511401	-0.775292	-0.07736	P49321	Nuclear autoantigenic sperm protein OS=Homo sapiens GN=NASP PE=1 SV=2 - [NASP_HUMAN]				Yes	85.1861	47.46	25	0.852559	37	6.82296	0.598105	40	12.1848	0.35894	36	15.5554	0.209718	28	19.9843	1.01248	40	12.9057	0.959616	35	11.8469
724	0.0214938	557	-0.293847	-0.430193	-0.38034	-0.0784059	P07954	Fumarate hydratase, mitochondrial OS=Homo sapiens GN=FH PE=1 SV=3 - [FUMH_HUMAN]					54.6022	63.73	27	0.369119	32	14.4458	0.273946	38	14.7089	0.153635	34	30.1487	0.118031	27	22.6906	0.403822	29	19.6828	0.382461	33	17.5733
725	0.0212057	617	-0.32862	-0.459985	-0.281544	-0.0786769	Q04695	Keratin, type I cytoskeletal 17 OS=Homo sapiens GN=KRT17 PE=1 SV=2 - [K1C17_HUMAN]					48.076	69.44	17	0.104431	8	47.3213	0.0759209	7	94.9534	0.0515363	10	61.8518	0.0423994	7	104.742	0.123759	8	50.1171	0.117191	6	35.1376
726	0.0211439	194	0.0139438	-0.16033	-0.56557	-0.0855074	Q9BUL9	Ribonuclease P protein subunit p25 OS=Homo sapiens GN=RPP25 PE=1 SV=1 - [RPP25_HUMAN]				Yes	20.6196	38.69	5	0.504281	2	54.1197	0.451241	2	19.2608	0.295799	3	32.0446	0.199868	6	15.9594	0.704016	2	20.2921	0.663502	3	4.81529
727	0.021125	792	-0.453368	-0.56686	-0.709362	-0.0787528	P25205	DNA replication licensing factor MCM3 OS=Homo sapiens GN=MCM3 PE=1 SV=3 - [MCM3_HUMAN]				Yes	90.924	56.68	45	0.25636	45	15.154	0.173064	54	18.2181	0.119086	51	25.3667	0.0728319	40	22.658	0.293661	51	22.9444	0.278061	46	16.391
728	0.0209017	312	-0.111395	0.110391	-1.1169	-0.203401	P62917	60S ribosomal protein L8 OS=Homo sapiens GN=RPL8 PE=1 SV=2 - [RL8_HUMAN]				Yes	28.0073	59.53	18	0.280665	26	22.1341	0.302983	31	17.5089	0.185221	32	29.0131	0.0854022	30	28.9887	0.420545	24	14.0712	0.365244	27	24.6422
729	0.0204699	432	-0.201046	-0.160908	-0.914025	-0.287728	P35268	60S ribosomal protein L22 OS=Homo sapiens GN=RPL22 PE=1 SV=2 - [RL22_HUMAN]				Yes	14.7778	57.03	6	0.280271	9	21.6158	0.250692	12	29.3217	0.193345	7	16.0893	0.102609	10	21.6296	0.432515	8	20.8041	0.354312	9	22.461
730	0.020136	710	-0.388632	0.229061	-1.68572	-0.079683	P80217	Interferon-induced 35 kDa protein OS=Homo sapiens GN=IFI35 PE=1 SV=5 - [IN35_HUMAN]				Yes	31.5267	8.74	2	8.34557	3	9.0881	9.78161	3	6.21602	3.14092	3	3.12147	0.976345	3	4.46493	14.1089	2	1.74917	13.3508	3	2.34827
731	0.0200838	326	-0.125344	-0.0270915	-1.32003	-0.0797321	P42766	60S ribosomal protein L35 OS=Homo sapiens GN=RPL35 PE=1 SV=2 - [RL35_HUMAN]				Yes	14.5426	37.4	6	0.268136	13	22.596	0.263148	10	29.2526	0.185565	13	25.8858	0.0743237	12	30.7365	0.3443	10	20.6343	0.325788	10	20.8874
732	0.0192307	1465	-1.276	0.150622	-2.91823	-0.0805346	P07741	Adenine phosphoribosyltransferase OS=Homo sapiens GN=APRT PE=1 SV=2 - [APT_HUMAN]				Yes	19.5954	60	8	42.6885	4	48.5016	47.3863	5	60.7541	15.3982	9	66.0184	2.03702	12	13.0272	84.0155	1		79.4541	2	6.41448
733	0.0191338	740	-0.412108	-0.531512	-0.570736	-0.0806257	P29401	Transketolase OS=Homo sapiens GN=TKT PE=1 SV=3 - [TKT_HUMAN]				Yes	67.8347	85.07	50	1.72115	161	16.0745	1.19074	155	16.0088	0.721149	146	15.7936	0.48553	146	15.1877	2.21934	171	16.5164	2.09871	159	17.901
734	0.0190227	474	-0.235808	-0.38047	-0.842673	-0.0807302	Q7Z4W1	L-xylulose reductase OS=Homo sapiens GN=DCXR PE=1 SV=2 - [DCXR_HUMAN]				Yes	25.8966	27.87	5	0.364347	2	4.6657	0.279886	2	9.55578	0.179051	1		0.0998406	2	32.2456	0.502737	2	9.77234	0.475377	3	16.3976
735	0.0182244	1386	-1.09451	1.16018	-2.66615	-0.0814811	Q9Y2V2	Calcium-regulated heat stable protein 1 OS=Homo sapiens GN=CARHSP1 PE=1 SV=2 - [CHSP1_HUMAN]					15.882	51.02	4	15.7043	2	65.4982	35.0968	1		6.18413	3	56.1197	0.974285	5	14.7296	33.5106	1		31.6705	2	198.877
736	0.0179473	412	-0.189749	-0.341009	0.201516	-0.0817417	Q15149	Plectin OS=Homo sapiens GN=PLEC PE=1 SV=3 - [PLEC_HUMAN]					531.466	54.01	213	0.0495929	28	116.675	0.039153	36	71.632	0.0343964	47	92.7445	0.0395526	28	310.639	0.0517596	39	40.5174	0.0489085	21	66.1017
737	0.0172464	356	-0.154208	-0.0881249	-1.12198	-0.243671	P40429	60S ribosomal protein L13a OS=Homo sapiens GN=RPL13A PE=1 SV=2 - [RL13A_HUMAN]				Yes	23.5624	47.29	15	0.266126	9	17.1704	0.250357	11	17.3499	0.16894	13	29.7867	0.0776218	18	22.7039	0.38432	12	4.5283	0.324594	11	21.5486
738	0.0169869	1157	-0.759271	-0.00154229	-2.20052	-0.0826451	Q9BRP8	Partner of Y14 and mago OS=Homo sapiens GN=WIBG PE=1 SV=1 - [WIBG_HUMAN]				Yes	22.642	43.14	7	6.15134	3	28.6827	6.14476	2	58.6808	3.33552	5	24.8545	0.725671	3	18.3219	6.97991	3	55.9765	6.5913	1
739	0.0167384	425	-0.196677	-0.346944	0.328159	-0.0828788	Q9NUP9	Protein lin-7 homolog C OS=Homo sapiens GN=LIN7C PE=1 SV=1 - [LIN7C_HUMAN]					21.8205	32.49	5	1.43958	1		1.13187	2	25.3448	0.455444	3	7.94617	0.571769	3	46.3435	1.46022	3	23.441	1.3787	1
740	0.0166622	496	-0.252544	-0.16417	-0.409976	-0.336166	Q12905	Interleukin enhancer-binding factor 2 OS=Homo sapiens GN=ILF2 PE=1 SV=2 - [ILF2_HUMAN]				Yes	43.0352	68.21	22	0.0986306	27	38.7005	0.0880221	37	36.1568	0.0988854	36	30.8846	0.0744247	34	40.5796	0.115763	25	35.7568	0.0917006	22	45.5661
741	0.0165303	618	-0.33086	-0.164283	-1.06871	-0.409831	P55795	Heterogeneous nuclear ribonucleoprotein H2 OS=Homo sapiens GN=HNRNPH2 PE=1 SV=1 - [HNRH2_HUMAN]				Yes	49.2323	49	9	0.48614	10	8.94305	0.433818	12	21.6686	0.425241	10	18.003	0.202732	12	25.0253	0.562745	9	17.182	0.423584	9	14.3863
742	0.0164049	485	-0.24467	-0.16439	-0.615691	-0.32876	P42285	Superkiller viralicidic activity 2-like 2 OS=Homo sapiens GN=SKIV2L2 PE=1 SV=3 - [SK2L2_HUMAN]				Yes	117.729	37.43	30	0.195236	12	23.4351	0.17421	17	19.9494	0.185704	25	32.4123	0.121194	20	17.0781	0.250324	12	13.0494	0.199313	13	25.2609
743	0.0159402	799	-0.459539	-0.572147	0.131533	-0.0836296	P62314	Small nuclear ribonucleoprotein Sm D1 OS=Homo sapiens GN=SNRPD1 PE=1 SV=1 - [SMD1_HUMAN]				Yes	13.2734	54.62	5	0.367374	11	31.2321	0.247101	17	44.6669	0.272087	18	24.4259	0.29806	13	21.2347	0.460196	12	22.7665	0.434278	13	18.8749
744	0.0156567	889	-0.519868	-0.165031	0.210809	-0.587611	P80303	Nucleobindin-2 OS=Homo sapiens GN=NUCB2 PE=1 SV=2 - [NUCB2_HUMAN]					50.1643	26.43	10	0.0715479	7	47.2707	0.0638143	5	43.6087	0.0329499	2	91.7317	0.0381342	1		0.110829	2	26.1012	0.0737504	7	23.3696
745	0.0155064	654	-0.354278	-0.16516	-1.63801	0.021251	O00764	Pyridoxal kinase OS=Homo sapiens GN=PDXK PE=1 SV=1 - [PDXK_HUMAN]				Yes	35.0799	62.5	12	6.35167	10	11.6919	5.66461	17	22.08	2.77993	15	29.0357	0.893191	18	20.2931	9.24148	16	19.624	9.37861	12	31.3512
746	0.0152408	253	-0.0591357	-0.229109	-0.297439	-0.0842875	P19338	Nucleolin OS=Homo sapiens GN=NCL PE=1 SV=3 - [NUCL_HUMAN]				Yes	76.5684	49.58	42	0.0705672	79	27.8875	0.0602053	71	29.2907	0.0505671	70	24.5856	0.0411462	66	27.0922	0.0830906	63	24.0191	0.0783752	73	27.6119
747	0.0148449	880	-0.513617	-0.618478	-0.90089	-0.0846599	Q14566	DNA replication licensing factor MCM6 OS=Homo sapiens GN=MCM6 PE=1 SV=1 - [MCM6_HUMAN]				Yes	92.8312	36.54	31	0.453121	28	17.707	0.295144	30	15.487	0.196444	34	24.621	0.105207	24	34.1956	0.51255	28	17.5181	0.483338	24	17.4457
748	0.0146148			2.43078		-0.0848763	Q9NWZ5	Uridine-cytidine kinase-like 1 OS=Homo sapiens GN=UCKL1 PE=1 SV=2 - [UCKL1_HUMAN]				Yes	61.1025	10.4	4	0.54332	1		2.92951	1		4.55364	2	88.3353				1.7582	1		1.65774	1
749	0.014138	573	-0.305016	-0.439763	-0.592699	-0.0853248	P49419	Alpha-aminoadipic semialdehyde dehydrogenase OS=Homo sapiens GN=ALDH7A1 PE=1 SV=5 - [AL7A1_HUMAN]				Yes	58.4501	54.17	24	0.332036	29	29.6	0.244796	20	34.8782	0.144725	26	38.3221	0.0959672	16	38.6046	0.362966	27	13.176	0.342122	22	23.6417
750	0.0138064	411	-0.189643	-0.340918	0.140952	-0.0856366	Q8NBS9	Thioredoxin domain-containing protein 5 OS=Homo sapiens GN=TXNDC5 PE=1 SV=2 - [TXND5_HUMAN]					47.5987	70.14	25	0.0280302	20	29.2925	0.0221309	20	31.8773	0.0156572	15	26.7385	0.0172642	9	49.2847	0.0328062	16	33.6344	0.0309155	27	31.6779
751	0.0137544	660	-0.358677	-0.485736	-0.791284	-0.0856856	P51858	Hepatoma-derived growth factor OS=Homo sapiens GN=HDGF PE=1 SV=1 - [HDGF_HUMAN]				Yes	26.7719	72.5	16	1.03869	21	19.3344	0.741762	22	18.448	0.590787	24	8.82025	0.341374	22	8.83289	1.30771	26	13.3385	1.2323	20	15.2709
752	0.0127035	232	-0.0348074	-0.165842	-1.12829	-0.131363	P22392	Nucleoside diphosphate kinase B OS=Homo sapiens GN=NME2 PE=1 SV=1 - [NDKB_HUMAN]				Yes	17.2869	86.18	11	5.42186	22	21.1379	4.83309	20	28.1842	2.32086	29	17.7499	1.0617	27	19.5465	7.98697	20	28.7989	7.29185	21	14.3674
753	0.0121289	251	-0.058195	-0.168054	-0.279798	-0.153361	O43670	Zinc finger protein 207 OS=Homo sapiens GN=ZNF207 PE=1 SV=1 - [ZN207_HUMAN]				Yes	50.7171	14.02	6	0.278469	4	20.1492	0.247849	4	3.44538	0.226112	7	18.079	0.18625	6	31.9559	0.441312	5	25.587	0.396807	6	18.9775
754	0.0120237	293	-0.100055	0.000230082	-1.28491	-0.0873135	Q86XZ4	Spermatogenesis-associated serine-rich protein 2 OS=Homo sapiens GN=SPATS2 PE=1 SV=1 - [SPAS2_HUMAN]					59.5076	5.32	2	0.294323	2	9.18365	0.29437	1		0.22542	2	9.01782	0.0925118	2	0.450219	0.295461	1		0.27811	1
755	0.0111381	1464	-1.26872	-0.168903	-2.90812	0.116804	A6NCE7	Microtubule-associated proteins 1A/1B light chain 3 beta 2 OS=Homo sapiens GN=MAP1LC3B2 PE=2 SV=1 - [MP3B2_HUMAN]					14.6187	24.8	3	29.1332	1		25.9145	1		18.6247	1		2.48117	3	17.9196	43.6651	1		47.3474	3	48.7741
756	0.0109959			2.64437		-0.0882803	Q9NS87	Kinesin-like protein KIF15 OS=Homo sapiens GN=KIF15 PE=1 SV=1 - [KIF15_HUMAN]					160.061	5.26	5	0.35144	1		2.19729	1					0.527747	1		0.242826	1		0.228412	1
757	0.0101193	516	-0.262943	0.0124598	-1.51115	-0.0891048	Q9UN86	Ras GTPase-activating protein-binding protein 2 OS=Homo sapiens GN=G3BP2 PE=1 SV=2 - [G3BP2_HUMAN]					54.0878	29.25	9	1.15445	9	42.6537	1.16446	5	12.0109	0.913165	8	31.0251	0.320367	14	20.9669	1.34633	6	24.8879	1.26569	5	32.2575
758	0.00995373	365	-0.159267	-0.0333427	-1.13211	-0.24843	Q07020	60S ribosomal protein L18 OS=Homo sapiens GN=RPL18 PE=1 SV=2 - [RL18_HUMAN]				Yes	21.6211	52.66	13	0.272649	10	22.8786	0.26642	15	16.2794	0.180497	18	38.0658	0.0823515	17	38.1824	0.403907	9	19.3539	0.340014	11	19.5145
759	0.00983029	510	-0.260511	-0.401634	-0.307992	-0.0893766	Q15293	Reticulocalbin-1 OS=Homo sapiens GN=RCN1 PE=1 SV=1 - [RCN1_HUMAN]					38.8662	47.13	15	0.0806564	7	93.796	0.0610569	12	26.0756	0.0358087	7	35.6244	0.028925	9	18.2093	0.0765576	11	5.32774	0.0719587	8	15.3324
760	0.00915865	463	-0.230906	-0.37627	-0.648469	-0.0900084	Q16531	DNA damage-binding protein 1 OS=Homo sapiens GN=DDB1 PE=1 SV=1 - [DDB1_HUMAN]				Yes	126.887	47.72	51	1.11028	63	17.9964	0.855387	78	19.4016	0.564805	81	21.1091	0.360322	75	37.8329	1.2326	62	14.8354	1.15805	61	18.6921
761	0.00909387	352	-0.150392	-0.307291	-0.914491	-0.0900693	P62140	Serine/threonine-protein phosphatase PP1-beta catalytic subunit OS=Homo sapiens GN=PPP1CB PE=1 SV=3 - [PP1B_HUMAN]				Yes	37.1626	54.13	5	1.73903	8	17.2332	1.40541	9	34.763	1.09699	8	21.3385	0.581985	9	19.356	2.18467	7	11.0324	2.05245	8	12.2875
762	0.00891377	634	-0.340119	-0.170808	-0.928322	-0.41854	Q8WVM8	Sec1 family domain-containing protein 1 OS=Homo sapiens GN=SCFD1 PE=1 SV=4 - [SCFD1_HUMAN]					72.3341	23.99	10	1.39408	7	22.2244	1.23842	7	12.6918	1.01749	6	25.6045	0.53466	8	12.0612	1.80465	3	5.89281	1.3502	4	16.2467
763	0.00752304	582	-0.309327	0.154547	-1.57557	-0.0915468	Q9UDY4	DnaJ homolog subfamily B member 4 OS=Homo sapiens GN=DNAJB4 PE=1 SV=1 - [DNJB4_HUMAN]				Yes	37.7831	27.89	7	5.56866	5	3.2063	6.19832	6	24.5431	3.54316	5	2.55866	1.18876	6	5.96465	7.37463	5	17.9481	6.92121	3	6.28267
764	0.00743011	850	-0.491238	-0.172079	0.120532	-0.560683	P14678	Small nuclear ribonucleoprotein-associated proteins B and B' OS=Homo sapiens GN=SNRPB PE=1 SV=2 - [RSMB_HUMAN]				Yes	24.5937	24.17	7	0.214745	10	7.96512	0.190599	13	8.25943	0.214346	11	4.50734	0.233023	17	11.1375	0.413905	13	5.87704	0.28062	11	9.85541
765	0.00663892	346	-0.145789	-0.172757	-0.176892	-0.235752	O14828	Secretory carrier-associated membrane protein 3 OS=Homo sapiens GN=SCAMP3 PE=1 SV=3 - [SCAM3_HUMAN]					38.2623	19.88	6	0.275231	5	37.993	0.24417	2	9.20012	0.152773	3	48.8338	0.135144	2	135.987	0.498719	1		0.423533	3	2.40003
766	0.00656833	393	-0.176631	-0.172818	-0.273226	-0.264763	Q92769	Histone deacetylase 2 OS=Homo sapiens GN=HDAC2 PE=1 SV=2 - [HDAC2_HUMAN]				Yes	55.3288	51.43	10	0.425371	15	23.2814	0.37735	18	18.9818	0.300938	17	19.4246	0.249016	16	16.5689	0.580497	17	14.3764	0.483168	17	26.199
767	0.00604087	216	-0.0122482	-0.188938	-1.13754	-0.0444607	P10768	S-formylglutathione hydrolase OS=Homo sapiens GN=ESD PE=1 SV=2 - [ESTD_HUMAN]					31.4425	78.01	19	9.11624	22	23.1691	7.99723	19	15.6519	3.58213	16	27.8297	1.62819	21	18.3736	13.3556	21	42.7912	12.9503	22	34.412
768	0.00558198	210	-0.00205967	-0.173663	-0.866976	-0.10056	P61956	Small ubiquitin-related modifier 2 OS=Homo sapiens GN=SUMO2 PE=1 SV=3 - [SUMO2_HUMAN]		–	–	Yes	10.8644	27.37	1	5.12757	3	4.35523	4.54605	1		5.10853	2	10.9339	2.80098	2	8.12338	5.49807	3	0.331896	5.12789	2	0.23116
769	0.00507019	276	-0.080045	-0.247022	-0.0981051	-0.093854	P78347	General transcription factor II-I OS=Homo sapiens GN=GTF2I PE=1 SV=2 - [GTF2I_HUMAN]				Yes	112.346	67.43	83	7.7243	107	33.0148	6.50876	116	25.0748	6.55979	121	26.0325	6.12855	116	22.9229	7.34935	96	22.672	6.88646	89	26.5507
770	0.00476677	290	-0.096531	-0.174361	-1.03267	-0.18942	O60506	Heterogeneous nuclear ribonucleoprotein Q OS=Homo sapiens GN=SYNCRIP PE=1 SV=2 - [HNRPQ_HUMAN]				Yes	69.5596	51.36	22	1.46755	23	20.4582	1.30048	24	26.436	1.09151	25	22.9255	0.533537	32	23.1889	1.4927	19	20.549	1.30904	19	17.4078
771	0.00379914	1091	-0.688294	-0.768129	-1.14066	0.0480749	P51003	Poly(A) polymerase alpha OS=Homo sapiens GN=PAPOLA PE=1 SV=4 - [PAPOA_HUMAN]				Yes	82.791	15.97	7	0.956009	3	6.02499	0.561348	4	4.38664	0.32202	4	25.6393	0.146053	5	49.7148	0.952436	2	17.0648	0.984709	1
772	0.00362802	442	-0.211743	-0.359852	-1.1409	-0.0636676	P52209	6-phosphogluconate dehydrogenase, decarboxylating OS=Homo sapiens GN=PGD PE=1 SV=3 - [6PGD_HUMAN]				Yes	53.106	68.74	30	5.71619	36	22.1892	4.45431	39	28.0664	2.18207	31	16.4742	0.989521	34	9.33957	7.62434	38	30.4879	7.29519	36	22.9521
773	0.00335675	829	-0.478503	0.218215	-1.14127	-0.548704	P51114	Fragile X mental retardation syndrome-related protein 1 OS=Homo sapiens GN=FXR1 PE=1 SV=3 - [FXR1_HUMAN]				Yes	69.6779	7.25	2	0.214322	2	38.28	0.24932	2	8.57551	0.105176	2	97.7113	0.0476826	2	74.7229	0.292647	2	40.81	0.200064	2	34.9827
774	0.00305821			-0.175825	-0.343153		Q9UKB1	F-box/WD repeat-containing protein 11 OS=Homo sapiens GN=FBXW11 PE=1 SV=1 - [FBW1B_HUMAN]				Yes	62.0512	4.61	1	5.79722	1		5.13205	1		2.38014	1		1.8763	1
775	0.00271055	963	-0.5707	-0.667383	-1.14217	0.378758	Q86UE8	Serine/threonine-protein kinase tousled-like 2 OS=Homo sapiens GN=TLK2 PE=1 SV=2 - [TLK2_HUMAN]				Yes	87.6065	5.05	1	0.660369	2	25.2655	0.4158	2	31.2261	0.440591	2	15.5066	0.199622	2	4.83061	0.461462	2	37.6289	0.600002	1
776	0.00244488			-0.104089	-1.14254		Q9NQT5	Exosome complex component RRP40 OS=Homo sapiens GN=EXOSC3 PE=1 SV=3 - [EXOS3_HUMAN]				Yes	29.5534	24.36	4	0.234261	2	25.4892	0.217955	2	32.6406	0.250698	3	3.00999	0.113556	2	22.4977				0.335513	1
777	0.00207204	266	-0.0685902	-0.237209	-1.14306	0.0454076	P18669	Phosphoglycerate mutase 1 OS=Homo sapiens GN=PGAM1 PE=1 SV=2 - [PGAM1_HUMAN]					28.7858	76.77	13	6.90504	34	30.6786	5.85813	34	27.4134	2.72473	33	21.2652	1.23376	40	16.8074	9.57551	30	31.0152	9.88168	31	37.2792
778	0.000710634	381	-0.168671	0.498077	-1.38021	-0.0979546	P43487	Ran-specific GTPase-activating protein OS=Homo sapiens GN=RANBP1 PE=1 SV=1 - [RANG_HUMAN]				Yes	23.2956	56.22	8	6.47813	10	24.2798	9.14925	17	22.1811	2.72247	12	6.34506	1.04587	12	13.3688	11.6659	13	30.2099	10.9001	13	5.26611
779	-0.000602821	841	-0.484352	-0.593406	-0.713714	-0.09919	O75643	U5 small nuclear ribonucleoprotein 200 kDa helicase OS=Homo sapiens GN=SNRNP200 PE=1 SV=2 - [U520_HUMAN]				Yes	244.353	48.97	85	0.122809	46	44.4071	0.0813949	54	36.5825	0.0684248	59	32.5161	0.0417219	39	49.6521	0.129278	40	26.0485	0.120688	38	36.2644
780	-0.00142328	405	-0.186849	0.136871	-1.14791	-0.274374	P63173	60S ribosomal protein L38 OS=Homo sapiens GN=RPL38 PE=1 SV=2 - [RL38_HUMAN]					8.21273	51.43	4	0.274759	8	24.9604	0.302102	7	1.48382	0.186816	9	11.6149	0.0843057	11	18.5945	0.405041	8	8.4827	0.334892	7	19.6982
781	-0.001432	261	-0.0653712	0.0267195	-1.14792	-0.160111	P61006	Ras-related protein Rab-8A OS=Homo sapiens GN=RAB8A PE=1 SV=1 - [RAB8A_HUMAN]		–	–	Yes	23.6532	43	3	20.0676	4	24.4417	20.4427	4	20.4228	14.5704	5	10.8476	6.57525	7	11.473	22.0638	3	7.60092	19.7461	3	10.9477
782	-0.00160585	424	-0.196284	-0.346608	-1.14817	0.281595	Q9NRG0	Chromatin accessibility complex protein 1 OS=Homo sapiens GN=CHRAC1 PE=1 SV=1 - [CHRC1_HUMAN]		–	–	Yes	14.7015	41.22	3	1.53038	3	7.64542	1.20354	2	14.0969	0.837371	3	19.5061	0.377821	2	2.79614	1.94185	4	4.33832	2.3604	4	21.9463
783	-0.00223707	443	-0.212295	-0.360325	-0.677513	-0.100727	Q9GZS3	WD repeat-containing protein 61 OS=Homo sapiens GN=WDR61 PE=1 SV=1 - [WDR61_HUMAN]				Yes	33.5598	53.44	12	0.691377	9	7.02444	0.538575	13	11.832	0.407833	13	26.4458	0.254994	16	29.8063	0.752957	8	8.44684	0.702179	9	16.954
784	-0.00231824	349	-0.146264	-0.303754	-1.14915	-0.0814465	O75874	Isocitrate dehydrogenase [NADP] cytoplasmic OS=Homo sapiens GN=IDH1 PE=1 SV=2 - [IDHC_HUMAN]					46.6295	68.6	24	2.29084	32	13.9037	1.8559	35	13.7554	0.903851	24	13.2139	0.407537	33	14.9542	2.86378	34	18.13	2.70659	35	10.1502
785	-0.00247324	827	-0.477519	-0.180564	-1.80918	0.323151	O00233	26S proteasome non-ATPase regulatory subunit 9 OS=Homo sapiens GN=PSMD9 PE=1 SV=3 - [PSMD9_HUMAN]				Yes	24.6665	45.74	9	6.99553	7	27.0531	6.17257	6	9.78907	2.9084	7	10.1631	0.82992	7	12.3011	9.51979	5	63.7225	11.9098	5	31.5236
786	-0.00338495	406	-0.187121	-0.181345	-1.40584	0.195856	P63000	Ras-related C3 botulinum toxin substrate 1 OS=Homo sapiens GN=RAC1 PE=1 SV=1 - [RAC1_HUMAN]				Yes	21.4362	34.9	9	6.83278	11	15.5805	6.0257	13	20.0982	3.54683	11	28.5103	1.33857	13	13.0219	8.82224	10	22.0366	10.105	9	15.0984
787	-0.0034409	686	-0.374339	-0.499154	-0.464459	-0.10186	P14314	Glucosidase 2 subunit beta OS=Homo sapiens GN=PRKCSH PE=1 SV=2 - [GLU2B_HUMAN]					59.3878	48.11	25	0.09357	13	20.4311	0.0662028	13	35.4193	0.0329827	7	103.363	0.023904	6	39.3968	0.0886024	15	36.4981	0.0825625	17	32.4119
788	-0.0038899	522	-0.265843	-0.0685619	-1.51518	-0.102282	P04075	Fructose-bisphosphate aldolase A OS=Homo sapiens GN=ALDOA PE=1 SV=2 - [ALDOA_HUMAN]				Yes	39.3953	93.68	31	11.4581	69	18.7038	10.9263	75	16.6909	7.03607	83	17.072	2.46159	87	14.1589	14.6491	69	15.7397	13.6465	58	18.958
789	-0.00437034	226	-0.0254149	-0.182189	-1.05797	-0.122528	Q9Y2T3	Guanine deaminase OS=Homo sapiens GN=GDA PE=1 SV=1 - [GUAD_HUMAN]					50.9706	56.61	18	2.87037	11	26.7143	2.52984	16	20.0079	0.981742	14	34.5102	0.471539	16	18.9875	4.38578	16	22.2711	4.02868	12	31.1813
790	-0.00480193	814	-0.470393	-0.581446	-0.985829	-0.10314	P43246	DNA mismatch repair protein Msh2 OS=Homo sapiens GN=MSH2 PE=1 SV=1 - [MSH2_HUMAN]				Yes	104.677	42.72	34	0.252267	21	22.7431	0.168588	21	20.6633	0.130143	29	33.4773	0.0657137	20	35.4002	0.300636	15	15.6812	0.279893	13	11.7865
791	-0.00517721	277	-0.0821024	-0.248785	-0.285274	-0.103493	O94826	Mitochondrial import receptor subunit TOM70 OS=Homo sapiens GN=TOMM70A PE=1 SV=1 - [TOM70_HUMAN]					67.412	54.44	26	0.0353289	2	16.945	0.029733	7	45.2693	0.0217064	8	56.4223	0.0178119	6	72.7993	0.02878	5	23.8496	0.0267878	1
792	-0.00520858	254	-0.0591385	-0.0337711	-1.22808	-0.103522	P46776	60S ribosomal protein L27a OS=Homo sapiens GN=RPL27A PE=1 SV=2 - [RL27A_HUMAN]					16.551	41.22	9	0.265691	9	7.27674	0.259544	12	13.9135	0.18777	14	12.2831	0.0801564	10	12.0672	0.368242	9	10.6478	0.342744	10	14.7699
793	-0.00667362	345	-0.145262	0.0398791	-1.1552	-0.235257	P62913	60S ribosomal protein L11 OS=Homo sapiens GN=RPL11 PE=1 SV=2 - [RL11_HUMAN]				Yes	20.2396	38.76	8	0.24177	6	44.5422	0.248546	4	17.0266	0.17406	5	27.9564	0.0781536	4	24.5141	0.377943	3	10.4433	0.321075	4	28.1105
794	-0.00676444	423	-0.194943	-0.345459	-1.15533	0.080605	P52788	Spermine synthase OS=Homo sapiens GN=SMS PE=1 SV=2 - [SPSY_HUMAN]					41.2418	61.75	17	4.12454	20	16.3996	3.24625	27	16.546	1.76474	21	18.61	0.792305	23	16.72	5.59677	19	40.1506	5.91837	22	22.101
795	-0.00820881	383	-0.171213	-0.325129	-0.54395	-0.106344	P07237	Protein disulfide-isomerase OS=Homo sapiens GN=P4HB PE=1 SV=3 - [PDIA1_HUMAN]					57.0807	70.47	42	0.0814762	55	26.7355	0.0650365	59	30.2007	0.0433459	53	40.919	0.0297306	35	30.1832	0.0936455	49	35.3472	0.086991	52	28.8229
796	-0.00901013	635	-0.340771	-0.470395	-0.558044	-0.107098	P41208	Centrin-2 OS=Homo sapiens GN=CETN2 PE=1 SV=1 - [CETN2_HUMAN]				Yes	19.7259	45.35	5	2.07255	3	47.8372	1.4959	1		0.744941	3	21.0687	0.50598	3	2.63538	1.801	4	13.712	1.67215	2	3.89968
797	-0.0097413	295	-0.100075	-0.186791	-1.28493	-0.0197558	P23526	Adenosylhomocysteinase OS=Homo sapiens GN=AHCY PE=1 SV=4 - [SAHH_HUMAN]				Yes	47.6852	56.02	32	7.80805	53	16.2979	6.85983	48	19.9044	3.44787	40	13.1738	1.41497	44	11.6604	10.1314	53	16.6227	9.9936	53	24.6157
798	-0.0101605	631	-0.339383	-0.101679	-1.61732	-0.10818	P29590	Protein PML OS=Homo sapiens GN=PML PE=1 SV=3 - [PML_HUMAN]				Yes	97.4889	5.44	5	0.16039	1		0.149475	2	71.437	0.0514134	1		0.0167577	1		0.171336	2	53.7832	0.158958	1
799	-0.0123089	230	-0.0323713	-0.0993449	-1.1909	-0.110201	P18621	60S ribosomal protein L17 OS=Homo sapiens GN=RPL17 PE=1 SV=3 - [RL17_HUMAN]				Yes	21.3833	59.24	15	0.295924	19	19.7462	0.276233	24	16.4227	0.191899	20	13.1491	0.0840577	28	13.6863	0.405949	19	15.5755	0.376095	24	22.3209
800	-0.0126216	1110	-0.713767	-0.789953	-0.952602	-0.110495	Q9BTA9	WW domain-containing adapter protein with coiled-coil OS=Homo sapiens GN=WAC PE=1 SV=3 - [WAC_HUMAN]				Yes	70.6811	20.25	7	0.22899	4	8.8847	0.132439	3	1.6029	0.203792	3	11.0909	0.105299	5	44.5258	0.265869	5	28.2287	0.246267	4	8.90269
801	-0.0142441	221	-0.0164913	0.0388997	-1.16884	-0.112021	P61313	60S ribosomal protein L15 OS=Homo sapiens GN=RPL15 PE=1 SV=2 - [RL15_HUMAN]				Yes	24.1311	47.06	12	0.28952	14	24.0509	0.297433	14	15.5211	0.205739	18	42.2862	0.0915082	17	27.5442	0.416494	12	9.06023	0.385378	10	12.9242
802	-0.0149249	662	-0.358879	-0.485909	-0.840279	-0.112661	P31153	S-adenosylmethionine synthase isoform type-2 OS=Homo sapiens GN=MAT2A PE=1 SV=1 - [METK2_HUMAN]					43.6333	62.78	23	1.82782	46	11.6041	1.30515	39	12.4498	0.838101	35	10.7216	0.468109	39	21.1974	2.15133	48	12.3099	1.98972	44	10.2114
803	-0.0155032	1310	-0.951658	-0.993762	-0.894602	-0.113205	Q9H2H8	Peptidyl-prolyl cis-trans isomerase-like 3 OS=Homo sapiens GN=PPIL3 PE=1 SV=1 - [PPIL3_HUMAN]				Yes	18.1429	49.69	6	5.33675	3	59.9096	2.67994	2	9.28224	1.67116	2	93.1401	0.898908	2	0.436451	4.72977	3	34.266	4.37282	2	47.7836
804	-0.0156322	554	-0.293667	-0.430039	-1.14695	-0.113327	Q01581	Hydroxymethylglutaryl-CoA synthase, cytoplasmic OS=Homo sapiens GN=HMGCS1 PE=1 SV=2 - [HMCS1_HUMAN]				Yes	57.2574	36.73	11	0.89724	6	23.9873	0.665969	6	28.2743	0.335517	4	16.2683	0.151512	6	30.4723	1.44725	3	4.81933	1.33791	4	1.82681
805	-0.0159517			0.467947		-0.113627	Q13541	Eukaryotic translation initiation factor 4E-binding protein 1 OS=Homo sapiens GN=EIF4EBP1 PE=1 SV=3 - [4EBP1_HUMAN]				Yes	12.5721	30.51	3	8.17815	1		11.3115	1					0.890249	2	0.601635	17.9413	1		16.5825	1
806	-0.0167607	1569	-2.03109	1.40948	-1.16921	-2.00907	Q9H0S4	Probable ATP-dependent RNA helicase DDX47 OS=Homo sapiens GN=DDX47 PE=1 SV=1 - [DDX47_HUMAN]				Yes	50.6147	36.7	12	0.0652479	4	240.36	0.173326	3	230.686	0.124055	4	56.2686	0.0551626	4	160.604	0.20495	3	154.522	0.0509164	3	122.468
807	-0.0171031	952	-0.563119	-0.660888	-0.646463	-0.11471	Q9NVI1	Fanconi anemia group I protein OS=Homo sapiens GN=FANCI PE=1 SV=4 - [FANCI_HUMAN]				Yes	149.229	17.47	18	0.508001	8	66.248	0.321305	11	35.1793	0.270202	13	52.4199	0.172617	8	86.5614	0.572725	7	80.9081	0.528951	4	26.4047
808	-0.0177258	323	-0.12398	-0.160387	-1.17056	-0.215238	P62906	60S ribosomal protein L10a OS=Homo sapiens GN=RPL10A PE=1 SV=2 - [RL10A_HUMAN]				Yes	24.8155	42.86	12	0.249474	26	15.8761	0.223226	22	17.6494	0.171364	25	25.9456	0.0761286	23	18.4159	0.359307	21	11.0597	0.309509	19	14.6235
809	-0.0182359	242	-0.0503253	-0.22156	0.38666	-0.115776	Q96JM3	Chromosome alignment-maintaining phosphoprotein 1 OS=Homo sapiens GN=CHAMP1 PE=1 SV=2 - [CHAP1_HUMAN]				Yes	89.0429	10.96	8	0.186132	6	37.5228	0.159633	8	16.1518	0.128408	5	19.1867	0.167876	8	16.8587	0.220335	5	79.4799	0.203344	4	46.9022
810	-0.0183042	990	-0.600623	-0.693019	-1.17136	0.119759	Q9NTZ6	RNA-binding protein 12 OS=Homo sapiens GN=RBM12 PE=1 SV=1 - [RBM12_HUMAN]				Yes	97.3334	14.27	13	0.66442	10	13.6049	0.410982	7	8.23213	0.307384	15	21.6133	0.13648	10	17.7153	0.601639	6	10.3808	0.653713	7	25.594
811	-0.0187134	595	-0.319146	0.507062	-1.58921	-0.116225	Q7KZF4	Staphylococcal nuclease domain-containing protein 1 OS=Homo sapiens GN=SND1 PE=1 SV=1 - [SND1_HUMAN]				Yes	101.934	59.34	43	3.54093	33	26.5312	5.03221	35	55.1391	2.50023	53	22.2496	0.83096	41	22.6498	5.20937	27	28.5356	4.80616	28	25.6901
812	-0.0193285	317	-0.116509	-0.195004	-1.30776	0.162377	P36952	Serpin B5 OS=Homo sapiens GN=SERPINB5 PE=1 SV=2 - [SPB5_HUMAN]					42.0734	62.67	20	18.9412	11	7.87701	16.5465	13	32.0668	5.8162	16	40.5096	2.34944	20	22.4715	28.0363	12	29.5661	31.3763	11	21.7399
813	-0.0195648	1154	-0.756794	0.136577	-1.17311	-0.810464	P53582	Methionine aminopeptidase 1 OS=Homo sapiens GN=METAP1 PE=1 SV=2 - [AMPM1_HUMAN]				Yes	43.1873	30.31	8	2.62526	6	42.3974	2.88593	6	47.7343	2.08586	10	40.0007	0.925004	7	24.6651	4.94661	5	68.0625	2.82055	6	30.188
814	-0.0209332	579	-0.307734	-0.0501799	-1.17501	-0.388078	P50914	60S ribosomal protein L14 OS=Homo sapiens GN=RPL14 PE=1 SV=4 - [RL14_HUMAN]					23.417	34.88	11	0.271931	20	16.3282	0.262635	18	11.5063	0.1812	21	15.8608	0.0802498	23	16.2195	0.398717	18	20.0061	0.304678	19	27.6386
815	-0.0212501	919	-0.541604	-0.642455	-0.845063	-0.118611	Q9BQ52	Zinc phosphodiesterase ELAC protein 2 OS=Homo sapiens GN=ELAC2 PE=1 SV=2 - [RNZ2_HUMAN]				Yes	92.1602	56.42	34	0.48364	30	20.8741	0.309831	33	29.4194	0.234502	37	30.7761	0.130544	26	30.7339	0.596773	28	14.9467	0.549672	26	20.9939
816	-0.0227855	235	-0.041988	0.0236531	-1.17758	-0.138117	P18124	60S ribosomal protein L7 OS=Homo sapiens GN=RPL7 PE=1 SV=1 - [RL7_HUMAN]				Yes	29.2072	62.1	21	0.26124	38	25.0421	0.265558	31	12.3749	0.178342	32	14.0142	0.0788434	34	27.6682	0.369014	31	21.5177	0.335325	30	19.882
817	-0.0229204	368	-0.159774	-0.0747461	-1.17777	-0.248906	P62829	60S ribosomal protein L23 OS=Homo sapiens GN=RPL23 PE=1 SV=1 - [RL23_HUMAN]				Yes	14.8561	52.14	8	0.266599	11	9.95494	0.253139	9	15.5822	0.187361	11	22.8838	0.0828202	12	18.683	0.384333	8	12.0774	0.32343	10	29.4919
818	-0.0230563	320	-0.119109	0.0410476	-1.17796	-0.210657	P46778	60S ribosomal protein L21 OS=Homo sapiens GN=RPL21 PE=1 SV=2 - [RL21_HUMAN]				Yes	18.5531	37.5	10	0.274945	14	17.4288	0.28288	13	9.45292	0.186987	17	21.6076	0.0826436	18	32.408	0.380996	11	14.7311	0.329235	12	14.0991
819	-0.0242082	301	-0.104373	-0.267865	-1.17956	0.256549	P15531	Nucleoside diphosphate kinase A OS=Homo sapiens GN=NME1 PE=1 SV=1 - [NDKA_HUMAN]				Yes	17.1377	88.16	8	6.1897	8	48.9366	5.14084	13	9.39112	2.62315	9	5.66746	1.15808	11	16.9602	6.55251	12	36.9152	7.82774	10	25.7662
820	-0.0256577	1024	-0.628168	0.438124	-2.01843	-0.122757	P61019	Ras-related protein Rab-2A OS=Homo sapiens GN=RAB2A PE=1 SV=1 - [RAB2A_HUMAN]				Yes	23.5308	22.17	4	1.49559	2	7.16771	2.02628	2	10.0807	2.23175	2	112.151	0.550857	1		2.24951	1		2.06602	1
821	-0.0267132	670	-0.364107	-0.490387	-0.728881	-0.123749	O00148	ATP-dependent RNA helicase DDX39A OS=Homo sapiens GN=DDX39A PE=1 SV=2 - [DX39A_HUMAN]				Yes	49.098	54.8	8	0.717189	7	13.623	0.51052	8	13.5905	0.450995	11	25.0519	0.272118	9	17.2219	0.730595	10	25.927	0.670539	6	41.8634
822	-0.0268724	1428	-1.17073	-0.201467	-2.77202	0.175654	Q9Y5X3	Sorting nexin-5 OS=Homo sapiens GN=SNX5 PE=1 SV=1 - [SNX5_HUMAN]					46.7872	29.7	8	9.31224	3	297.318	8.09853	4	83.5482	5.08152	6	43.2206	0.743932	4	19.3048	5.62387	2	193.903	6.35203	1
823	-0.0274535	789	-0.45149	0.138899	-1.18407	-0.523295	Q7Z2W4	Zinc finger CCCH-type antiviral protein 1 OS=Homo sapiens GN=ZC3HAV1 PE=1 SV=3 - [ZCCHV_HUMAN]				Yes	101.367	8.09	6	1.02248	3	30.0997	1.12581	2	40.7624	0.704356	1		0.309993	3	1.6705	1.98439	3	102.427	1.3807	1
824	-0.0275329	790	-0.452021	-0.565707	-0.0842328	-0.12452	Q969H8	UPF0556 protein C19orf10 OS=Homo sapiens GN=C19orf10 PE=1 SV=1 - [CS010_HUMAN]					18.7833	30.06	4	0.102051	5	17.0635	0.0689478	4	18.3413	0.0438114	3	16.5535	0.0413266	4	18.6747	0.124571	6	12.7046	0.11427	5	53.3574
825	-0.027748			-0.202218	-1.01594		Q9P2I0	Cleavage and polyadenylation specificity factor subunit 2 OS=Homo sapiens GN=CPSF2 PE=1 SV=2 - [CPSF2_HUMAN]				Yes	88.4307	24.42	15	0.148688	3	46.0836	0.129242	9	170.677	0.170601	4	67.3603	0.084363	5	113.409				0.176891	4	79.1071
826	-0.0285804	260	-0.0647172	-0.23389	-1.14853	-0.125506	P55786	Puromycin-sensitive aminopeptidase OS=Homo sapiens GN=NPEPPS PE=1 SV=2 - [PSA_HUMAN]				Yes	103.211	53.65	37	5.01762	46	29.1289	4.26668	45	33.9447	2.12756	40	19.1444	0.959713	47	22.0789	7.10218	45	33.5375	6.51045	39	39.0573
827	-0.0291416	874	-0.507806	-0.203412	-1.85125	-0.0240892	Q9NUQ9	Protein FAM49B OS=Homo sapiens GN=FAM49B PE=1 SV=1 - [FA49B_HUMAN]					36.7246	35.19	9	5.00518	7	10.0932	4.34697	8	38.175	1.55547	9	27.9333	0.431103	10	31.57	7.028	7	10.6423	6.91163	5	6.38471
828	-0.0291462	533	-0.276024	0.11779	-1.52932	-0.126038	P62857	40S ribosomal protein S28 OS=Homo sapiens GN=RPS28 PE=1 SV=1 - [RS28_HUMAN]					7.8362	56.52	5	0.690744	6	5.12772	0.749507	6	5.8453	0.486623	6	8.64055	0.168586	4	11.7064	1.02622	5	2.33263	0.940374	5	19.2075
829	-0.0293318	611	-0.325988	-0.45773	-1.18668	0.0920924	Q15084	Protein disulfide-isomerase A6 OS=Homo sapiens GN=PDIA6 PE=1 SV=1 - [PDIA6_HUMAN]					48.0913	56.59	25	0.065393	20	43.5594	0.0476147	17	29.2637	0.0343759	13	51.1026	0.0151018	9	39.483	0.0696865	25	39.8778	0.0742799	21	28.7599
830	-0.0295383	361	-0.157734	0.0247604	-1.18696	-0.246988	P39023	60S ribosomal protein L3 OS=Homo sapiens GN=RPL3 PE=1 SV=2 - [RL3_HUMAN]				Yes	46.0798	51.36	27	0.253339	33	19.6677	0.257724	35	20.4509	0.173709	39	17.2006	0.0762978	45	20.8788	0.35249	28	11.4641	0.297027	25	24.4581
831	-0.0300394	375	-0.164267	-0.319178	-1.10699	-0.126878	P04406	Glyceraldehyde-3-phosphate dehydrogenase OS=Homo sapiens GN=GAPDH PE=1 SV=3 - [G3P_HUMAN]				Yes	36.0304	96.12	42	6.53485	221	25.7963	5.23785	229	22.1144	2.79485	211	19.5035	1.29754	193	13.4195	8.41414	215	19.8805	7.70576	201	21.1818
832	-0.0307418	340	-0.143331	-0.0852055	-1.18863	-0.23344	P36578	60S ribosomal protein L4 OS=Homo sapiens GN=RPL4 PE=1 SV=5 - [RL4_HUMAN]				Yes	47.6674	55.5	30	0.250202	44	12.7601	0.235853	46	20.7241	0.164081	52	18.714	0.0719855	49	29.3132	0.351729	43	13.3024	0.299182	45	25.033
833	-0.0311123	967	-0.572729	-0.669121	-0.962761	-0.127887	P33991	DNA replication licensing factor MCM4 OS=Homo sapiens GN=MCM4 PE=1 SV=5 - [MCM4_HUMAN]				Yes	96.4976	55.16	43	0.427594	64	17.7326	0.26891	66	25.0577	0.182894	55	24.2999	0.093838	53	39.0091	0.500002	53	12.428	0.457587	55	16.6529
834	-0.0313478				-1.18948	0.0136347	Q10589	Bone marrow stromal antigen 2 OS=Homo sapiens GN=BST2 PE=1 SV=1 - [BST2_HUMAN]					19.7563	10.56	3				0.555832	1		0.367663	1		0.161206	1		0.841189	1		0.849177	1
835	-0.0314429	671	-0.365749	-0.491795	-0.840929	-0.128198	Q9BTC0	Death-inducer obliterator 1 OS=Homo sapiens GN=DIDO1 PE=1 SV=5 - [DIDO1_HUMAN]				Yes	243.723	14.24	21	0.0926494	5	2.49039	0.0658867	4	118.311	0.0526624	4	82.6796	0.0294006	3	22.5691	0.0996094	1		0.0911399	3	23.9244
836	-0.0316975	294	-0.100062	-0.0272402	-1.18996	-0.192741	P26373	60S ribosomal protein L13 OS=Homo sapiens GN=RPL13 PE=1 SV=4 - [RL13_HUMAN]				Yes	24.2465	48.82	14	0.273574	16	7.54468	0.268457	17	11.7568	0.188476	22	10.9558	0.0826116	19	18.3553	0.39069	17	7.78667	0.341831	17	16.463
837	-0.0320345	446	-0.214202	-0.361959	-0.734142	-0.128755	O96019	Actin-like protein 6A OS=Homo sapiens GN=ACTL6A PE=1 SV=1 - [ACL6A_HUMAN]				Yes	47.4303	39.39	12	0.525507	15	19.0301	0.408901	18	33.9573	0.330099	18	22.8401	0.198448	20	22.3104	0.607667	16	30.9519	0.555785	13	29.1054
838	-0.0323231	304	-0.105983	-0.269245	-0.0743187	-0.129026	P54819	Adenylate kinase 2, mitochondrial OS=Homo sapiens GN=AK2 PE=1 SV=2 - [KAD2_HUMAN]					26.4608	76.99	22	0.0375749	15	68.4702	0.0311779	11	29.7008	0.02489	13	46.0134	0.0236403	9	90.1856	0.0505904	13	15.3407	0.0462623	16	26.8817
839	-0.0323322	1339	-0.996597	0.47341	-2.53015	-0.129035	P06730	Eukaryotic translation initiation factor 4E OS=Homo sapiens GN=EIF4E PE=1 SV=2 - [IF4E_HUMAN]					25.0815	26.27	6	10.6216	5	24.5254	14.7469	3	47.8849	4.82982	5	18.8378	0.836139	6	5.05694	21.0569	2	10.4781	19.2553	1
840	-0.0330205	555	-0.293673	-0.430044	-0.451467	-0.129682	Q9Y3C6	Peptidyl-prolyl cis-trans isomerase-like 1 OS=Homo sapiens GN=PPIL1 PE=1 SV=1 - [PPIL1_HUMAN]				Yes	18.2251	26.51	3	1.45227	7	23.431	1.07793	8	18.2827	0.606033	7	18.8306	0.443192	8	21.6577	1.68414	7	11.9198	1.53936	6	27.7526
841	-0.0330545	609	-0.324768	-0.456684	-0.643709	-0.129714	Q9H974	Queuine tRNA-ribosyltransferase subunit QTRTD1 OS=Homo sapiens GN=QTRTD1 PE=1 SV=1 - [QTRD1_HUMAN]					46.6826	14.7	5	1.62885	5	8.88974	1.18688	4	30.7385	0.536533	3	22.2348	0.343416	3	0.915744	1.85157	5	20.4769	1.69236	5	17.9711
842	-0.033378	816	-0.472166	-0.207041	-1.80175	-0.127078	P52565	Rho GDP-dissociation inhibitor 1 OS=Homo sapiens GN=ARHGDIA PE=1 SV=3 - [GDIR1_HUMAN]				Yes	23.1927	59.8	8	22.3012	7	62.1865	19.3198	6	68.4481	7.75829	9	40.1965	2.22529	12	15.3718	22.2081	9	101.063	20.3356	5	42.0457
843	-0.0334043	982	-0.589735	-0.207064	0.00793654	-0.653328	P62318	Small nuclear ribonucleoprotein Sm D3 OS=Homo sapiens GN=SNRPD3 PE=1 SV=1 - [SMD3_HUMAN]				Yes	13.9073	53.17	6	0.244161	9	14.7501	0.211517	9	10.9994	0.265765	6	9.06044	0.267231	9	10.3904	0.48613	12	11.1204	0.309087	10	11.0831
844	-0.0341567	426	-0.196946	-0.347175	-0.869539	-0.130751	P43490	Nicotinamide phosphoribosyltransferase OS=Homo sapiens GN=NAMPT PE=1 SV=1 - [NAMPT_HUMAN]				Yes	55.4866	54.99	21	3.38376	15	25.1448	2.66005	20	13.388	1.51305	15	5.78096	0.828124	9	8.98762	4.9821	15	21.6751	4.55043	15	27.4221
845	-0.0342061	1193	-0.795258	0.21637	-2.25051	-0.130797	P17655	Calpain-2 catalytic subunit OS=Homo sapiens GN=CAPN2 PE=1 SV=6 - [CAN2_HUMAN]				Yes	79.9448	25.29	13	5.5745	4	34.905	6.47649	8	97.8459	1.86912	6	24.0888	0.392797	10	27.3861	8.85656	5	10.2866	8.08893	3	20.2607
846	-0.0342132	311	-0.109846	-0.272553	-0.624934	-0.130804	P05787	Keratin, type II cytoskeletal 8 OS=Homo sapiens GN=KRT8 PE=1 SV=7 - [K2C8_HUMAN]				Yes	53.6711	68.32	33	0.11693	28	18.8927	0.0968007	31	25.266	0.0728521	38	29.1468	0.0472409	25	23.5661	0.123532	22	24.8852	0.112825	21	21.0402
847	-0.0345303	306	-0.107259	-0.0251766	-1.1939	-0.199511	Q02543	60S ribosomal protein L18a OS=Homo sapiens GN=RPL18A PE=1 SV=2 - [RL18A_HUMAN]					20.7489	66.48	15	0.264581	13	14.4571	0.260004	12	49.2368	0.168995	16	27.0409	0.0738712	15	25.0317	0.370411	13	15.697	0.322571	14	26.2981
848	-0.0351894	1290	-0.918553	-0.9654	-1.19481	-0.12899	O14929	Histone acetyltransferase type B catalytic subunit OS=Homo sapiens GN=HAT1 PE=1 SV=1 - [HAT1_HUMAN]				Yes	49.4808	40.57	14	0.93926	8	15.3903	0.481029	8	22.1176	0.368174	5	14.7359	0.160835	7	27.5373	1.11351	10	17.92	1.01828	5	17.1048
849	-0.0361932	667	-0.362849	-0.0930162	-1.64991	-0.132666	P63279	SUMO-conjugating enzyme UBC9 OS=Homo sapiens GN=UBE2I PE=1 SV=1 - [UBC9_HUMAN]				Yes	17.9952	75.95	9	5.70762	10	26.6862	5.35124	9	19.563	3.84657	8	22.8885	1.22574	9	12.779	7.66562	11	21.4644	6.99215	8	32.2886
850	-0.036325	1221	-0.831297	0.271127	-2.30056	-0.13279	Q14157	Ubiquitin-associated protein 2-like OS=Homo sapiens GN=UBAP2L PE=1 SV=2 - [UBP2L_HUMAN]				Yes	114.465	21.62	15	5.80602	16	38.5106	7.00642	10	17.0618	3.3321	15	15.4301	0.676364	20	11.9766	8.38767	13	14.8765	7.65011	3	16.1265
851	-0.0369257	419	-0.19276	-0.343589	-0.34906	-0.133355	Q14103	Heterogeneous nuclear ribonucleoprotein D0 OS=Homo sapiens GN=HNRNPD PE=1 SV=1 - [HNRPD_HUMAN]				Yes	38.4103	47.89	19	0.143712	26	42.5193	0.113256	20	22.8591	0.0933899	29	25.6308	0.0733199	24	27.6665	0.143836	26	37.5667	0.131137	15	17.0559
852	-0.0381883	913	-0.536141	-0.637775	-0.383515	-0.134543	Q9Y4Z0	U6 snRNA-associated Sm-like protein LSm4 OS=Homo sapiens GN=LSM4 PE=1 SV=1 - [LSM4_HUMAN]				Yes	15.3399	48.2	7	0.476282	10	22.3039	0.306108	8	21.1908	0.190474	9	27.0289	0.146011	7	27.678	0.53281	8	2.56392	0.485367	8	22.9881
853	-0.0382779	1518	-1.48021	0.145809	-3.20186	-0.134627	P50552	Vasodilator-stimulated phosphoprotein OS=Homo sapiens GN=VASP PE=1 SV=3 - [VASP_HUMAN]					39.8051	31.58	8	1.70215	6	22.5718	1.88317	4	11.5631	1.04393	6	20.3327	0.113453	10	20.8203	2.57114	6	30.3422	2.34207	3	1.46701
854	-0.0389233	1424	-1.16969	0.400814	-2.77057	-0.135234	Q68CP9	AT-rich interactive domain-containing protein 2 OS=Homo sapiens GN=ARID2 PE=1 SV=2 - [ARID2_HUMAN]				Yes	197.268	5.34	6	0.0735073	2	2.19083	0.0970481	1		0.342831	2	758.349	0.0502408	1		0.108926	1		0.0991798	1
855	-0.0390742	737	-0.409201	-0.529021	-0.808581	-0.135376	Q15029	116 kDa U5 small nuclear ribonucleoprotein component OS=Homo sapiens GN=EFTUD2 PE=1 SV=1 - [U5S1_HUMAN]				Yes	109.366	69.03	49	0.380158	32	17.6139	0.263459	36	29.1131	0.211134	49	37.403	0.120546	31	36.0707	0.451084	28	22.5801	0.410681	27	23.2742
856	-0.039236	632	-0.339484	0.136939	-1.61746	-0.135528	Q15907	Ras-related protein Rab-11B OS=Homo sapiens GN=RAB11B PE=1 SV=4 - [RB11B_HUMAN]					24.4735	49.08	10	6.25319	3	3.61066	6.87583	8	34.4758	4.22994	11	15.8808	1.37858	9	14.2569	9.96328	7	22.1961	9.06993	8	33.1475
857	-0.042586	1235	-0.847603	-0.177433	-2.32321	-0.138679	P14618	Pyruvate kinase isozymes M1/M2 OS=Homo sapiens GN=PKM PE=1 SV=4 - [KPYM_HUMAN]				Yes	57.9	84.18	52	10.2081	158	23.7993	9.02679	160	20.549	4.09151	173	21.5123	0.817576	175	17.6733	15.0386	123	20.0197	13.6603	130	25.3502
858	-0.0437028	1011	-0.618416	-0.708263	-1.07025	-0.13973	Q9NW82	WD repeat-containing protein 70 OS=Homo sapiens GN=WDR70 PE=1 SV=1 - [WDR70_HUMAN]					73.155	23.24	12	1.40512	11	22.1973	0.860014	9	21.0989	0.661423	13	22.2562	0.314993	8	102.773	1.37244	6	31.9852	1.24575	6	54.7315
859	-0.0439925	239	-0.0467971	-0.218538	-1.01294	-0.140002	P63208	S-phase kinase-associated protein 1 OS=Homo sapiens GN=SKP1 PE=1 SV=2 - [SKP1_HUMAN]				Yes	18.6462	33.13	4	2.47678	4	9.43634	2.12864	4	4.19762	1.1645	3	8.09469	0.577051	5	7.14536	3.06153	2	14.3247	2.7784	3	11.9734
860	-0.0445231	1216	-0.82351	-0.201405	-2.28975	-0.140502	P55735	Protein SEC13 homolog OS=Homo sapiens GN=SEC13 PE=1 SV=3 - [SEC13_HUMAN]				Yes	35.5181	18.94	5	2.5273	4	80.7946	2.198	3	46.7961	1.42424	3	55.8701	0.291273	6	28.2147	2.29332	4	40.4995	2.08051	3	16.4796
861	-0.0449647	389	-0.174643	-0.328067	-1.15646	-0.140917	P48637	Glutathione synthetase OS=Homo sapiens GN=GSS PE=1 SV=1 - [GSHB_HUMAN]					52.3523	59.07	27	5.28815	23	19.8432	4.21256	23	16.1599	2.10707	21	20.3371	0.945257	20	14.4327	7.41536	26	24.7488	6.72531	23	13.353
862	-0.0456596	658	-0.356038	-0.217563	-1.64045	0.347584	Q06265	Exosome complex component RRP45 OS=Homo sapiens GN=EXOSC9 PE=1 SV=3 - [EXOS9_HUMAN]				Yes	48.9181	10.25	4	0.216887	3	13.9585	0.186526	1		0.278672	2	60.0328	0.0893857	2	70.5109	0.198116	2	16.2227	0.252089	2	14.3928
863	-0.0462256	328	-0.128336	-0.0826398	-1.21014	-0.219336	P30050	60S ribosomal protein L12 OS=Homo sapiens GN=RPL12 PE=1 SV=1 - [RL12_HUMAN]					17.8075	66.06	8	0.279868	13	23.5758	0.264288	16	29.6809	0.186908	20	27.9065	0.0807866	16	37.5614	0.415671	10	7.84657	0.357045	12	19.1106
864	-0.0463583			-0.218162	-0.000557904		Q6ZNA4	E3 ubiquitin-protein ligase Arkadia OS=Homo sapiens GN=RNF111 PE=1 SV=3 - [RN111_HUMAN]				Yes	108.794	1.81	1	0.79814	1		0.686129	1		0.543129	1		0.542919	1		0.828316	1
865	-0.0466053	959	-0.567253	-0.66443	-0.825757	-0.14246	P49736	DNA replication licensing factor MCM2 OS=Homo sapiens GN=MCM2 PE=1 SV=4 - [MCM2_HUMAN]				Yes	101.832	59.07	45	0.436509	39	24.3792	0.27541	44	20.5739	0.191058	42	26.5739	0.107792	31	29.9911	0.501028	41	30.3803	0.453918	34	25.6824
866	-0.0466297	1251	-0.875058	0.240659	-2.36134	-0.142483	Q7L1Q6	Basic leucine zipper and W2 domain-containing protein 1 OS=Homo sapiens GN=BZW1 PE=1 SV=1 - [BZW1_HUMAN]					48.0127	46.06	18	16.6993	7	35.454	19.7307	9	29.2721	10.2266	10	22.4117	1.9902	10	11.3786	31.9695	6	43.2511	28.9631	7	44.2444
867	-0.0480343	766	-0.431846	-0.548422	-1.1502	-0.143804	Q9Y265	RuvB-like 1 OS=Homo sapiens GN=RUVBL1 PE=1 SV=1 - [RUVB1_HUMAN]				Yes	50.1963	72.37	28	3.27512	29	20.0709	2.23942	35	12.2627	1.81021	36	20.5288	0.815614	30	13.7728	3.55323	29	15.9692	3.21614	30	17.7617
868	-0.0482306	786	-0.448166	-0.148726	-1.76841	-0.143989	Q14444	Caprin-1 OS=Homo sapiens GN=CAPRIN1 PE=1 SV=2 - [CAPR1_HUMAN]					78.318	27.36	14	1.07365	12	41.9514	0.968486	15	32.7875	0.649023	17	28.4528	0.190509	18	37.4905	1.04146	9	53.3465	0.942532	9	35.9001
869	-0.0483829	280	-0.0857727	-0.219896	-1.26507	0.0945414	Q96KP4	Cytosolic non-specific dipeptidase OS=Homo sapiens GN=CNDP2 PE=1 SV=2 - [CNDP2_HUMAN]				Yes	52.8449	70.74	28	9.88656	14	40.3513	8.48887	21	41.8716	4.16107	19	40.1157	1.73134	22	26.9461	14.0278	17	40.239	14.9779	14	59.9227
870	-0.04873	1104	-0.707479	-0.784566	-0.953129	-0.144459	P33992	DNA replication licensing factor MCM5 OS=Homo sapiens GN=MCM5 PE=1 SV=5 - [MCM5_HUMAN]				Yes	82.2332	54.9	40	0.239965	38	28.0628	0.139306	27	30.2816	0.105374	29	26.2742	0.0544266	29	35.3744	0.29698	33	27.6622	0.268683	27	19.4082
871	-0.0491567	332	-0.131904	-0.194088	-1.21421	-0.222692	P05198	Eukaryotic translation initiation factor 2 subunit 1 OS=Homo sapiens GN=EIF2S1 PE=1 SV=3 - [IF2A_HUMAN]				Yes	36.0894	60.95	18	2.03367	21	14.8307	1.77768	24	10.6628	1.4046	23	16.7774	0.605393	30	9.72507	2.72175	21	10.546	2.33244	20	17.0126
872	-0.0494738	856	-0.496848	-0.604111	-0.799429	-0.145158	Q9UKI8	Serine/threonine-protein kinase tousled-like 1 OS=Homo sapiens GN=TLK1 PE=1 SV=2 - [TLK1_HUMAN]				Yes	86.646	5.35	1	1.00323	2	2.67908	0.660001	1		0.648614	1		0.372678	2	0.0223608	0.822444	2	0.924166	0.74372	1
873	-0.050185	376	-0.165097	-0.138559	-1.21564	-0.253914	P46777	60S ribosomal protein L5 OS=Homo sapiens GN=RPL5 PE=1 SV=3 - [RL5_HUMAN]				Yes	34.3407	51.18	16	0.322131	36	17.6896	0.292632	33	20.5326	0.217419	37	15.1158	0.0936169	31	14.69	0.479052	33	19.5415	0.401742	31	16.9117
874	-0.0510966	438	-0.208622	-0.222221	-0.322366	-0.294853	Q12906	Interleukin enhancer-binding factor 3 OS=Homo sapiens GN=ILF3 PE=1 SV=3 - [ILF3_HUMAN]				Yes	95.2791	53.47	35	0.108277	42	32.5251	0.0928198	41	15.8483	0.0986915	49	28.5603	0.0789292	40	28.5481	0.112421	39	21.2429	0.0916405	44	27.3627
875	-0.0512923	329	-0.12843	-0.185309	-1.21718	-0.219424	P17174	Aspartate aminotransferase, cytoplasmic OS=Homo sapiens GN=GOT1 PE=1 SV=3 - [AATC_HUMAN]				Yes	46.2185	69.25	26	8.08988	35	22.6736	7.11474	28	33.6292	3.22663	23	16.0506	1.38785	33	19.2423	11.704	37	23.6661	10.0527	27	17.7523
876	-0.0517106	629	-0.337957	0.246489	-1.61534	-0.147262	Q14008	Cytoskeleton-associated protein 5 OS=Homo sapiens GN=CKAP5 PE=1 SV=3 - [CKAP5_HUMAN]					225.352	46.56	71	20.735	24	61.0311	24.5983	16	62.0346	17.3498	45	56.8522	5.66278	47	32.4194	27.24	14	95.1387	24.5967	9	35.2895
877	-0.051845	861	-0.49912	-0.606058	-1.21794	-0.128647	Q53H82	Beta-lactamase-like protein 2 OS=Homo sapiens GN=LACTB2 PE=1 SV=2 - [LACB2_HUMAN]					32.7849	37.85	8	0.869549	3	21.6941	0.571284	4	38.5428	0.324584	4	23.0343	0.139537	5	30.3111	1.2547	6	65.6482	1.14766	3	144.302
878	-0.0520948	958	-0.567163	-0.223076	0.320665	-0.632097	O95983	Methyl-CpG-binding domain protein 3 OS=Homo sapiens GN=MBD3 PE=1 SV=1 - [MBD3_HUMAN]				Yes	32.8233	31.27	6	0.0758019	3	40.6307	0.0649423	4	52.2839	0.0386211	3	99.1492	0.0482342	1		0.178784	2	27.4531	0.115358	2	13.2792
879	-0.0521405	1332	-0.979951	-0.00330346	-2.50703	-0.147666	Q15366	Poly(rC)-binding protein 2 OS=Homo sapiens GN=PCBP2 PE=1 SV=1 - [PCBP2_HUMAN]				Yes	38.5556	56.71	7	4.70421	8	21.1662	4.69345	10	14.398	2.93624	10	24.45	0.516535	12	8.88848	6.19221	7	18.2797	5.58977	5	11.2183
880	-0.0521928	269	-0.0703413	-0.22316	-1.17232	-0.164786	P00491	Purine nucleoside phosphorylase OS=Homo sapiens GN=PNP PE=1 SV=2 - [PNPH_HUMAN]				Yes	32.0972	86.16	24	6.0488	29	37.9087	5.18193	29	40.8712	2.6986	21	27.4313	1.19739	28	17.962	8.24491	24	28.4089	7.35496	17	45.8027
881	-0.0522481	840	-0.483455	-0.223208	-1.81743	-0.106589	P54577	Tyrosine--tRNA ligase, cytoplasmic OS=Homo sapiens GN=YARS PE=1 SV=4 - [SYYC_HUMAN]				Yes	59.1061	64.02	36	7.74577	16	24.3303	6.63548	18	23.305	3.81027	24	27.1581	1.08108	28	20.0925	12.1499	17	36.4119	11.2846	15	33.2923
882	-0.052395				-1.03081	-0.147906	A2RU48	Single-pass membrane and coiled-coil domain-containing protein 3 OS=Homo sapiens GN=SMCO3 PE=2 SV=1 - [SMCO3_HUMAN]					24.8614	3.11	1	4.07737	1					1.87599	1		0.918173	1		5.55879	1		5.01714	1
883	-0.052694	452	-0.22225	-0.368854	-1.21912	-0.116019	P28072	Proteasome subunit beta type-6 OS=Homo sapiens GN=PSMB6 PE=1 SV=4 - [PSB6_HUMAN]				Yes	25.3414	62.76	9	3.79655	12	11.8289	2.94004	10	9.08746	1.96595	8	8.11626	0.84446	10	16.9942	4.2862	10	13.6571	3.95501	10	20.9341
884	-0.0530073	1321	-0.967889	-0.223858	-2.49028	0.6059	P19105	Myosin regulatory light chain 12A OS=Homo sapiens GN=MYL12A PE=1 SV=2 - [ML12A_HUMAN]					19.7815	63.16	10	5.47204	6	65.5447	4.68556	6	48.2073	2.29073	9	44.3819	0.407685	10	32.0977	5.61102	4	183.404	8.53956	3	63.6124
885	-0.0531416	249	-0.0566571	0.0446231	-1.22463	-0.148608	P62910	60S ribosomal protein L32 OS=Homo sapiens GN=RPL32 PE=1 SV=2 - [RL32_HUMAN]					15.8498	54.07	11	0.266258	15	28.3588	0.274622	18	17.5758	0.177916	17	17.0021	0.0761317	17	18.4068	0.380733	16	29.6953	0.343467	12	23.2101
886	-0.053697	336	-0.138757	-0.224449	-0.263465	-0.229138	P11233	Ras-related protein Ral-A OS=Homo sapiens GN=RALA PE=1 SV=1 - [RALA_HUMAN]					23.552	30.58	6	0.0491893	2	38.0929	0.0421022	3	5.61254	0.0353599	3	20.7806	0.0294578	2	12.8259	0.0715797	1		0.0610678	2	16.1807
887	-0.0540227	1027	-0.630314	-0.224728	-0.163566	-0.691498	Q9UJA5	tRNA (adenine(58)-N(1))-methyltransferase non-catalytic subunit TRM6 OS=Homo sapiens GN=TRMT6 PE=1 SV=1 - [TRM6_HUMAN]				Yes	55.7643	36.82	15	0.105464	9	36.0878	0.0902516	12	30.5491	0.0587529	6	25.5504	0.0524555	6	42.9187	0.193514	5	17.0602	0.119826	6	32.2083
888	-0.0540743	268	-0.0697903	-0.224772	-0.74386	-0.164268	Q9NPD3	Exosome complex component RRP41 OS=Homo sapiens GN=EXOSC4 PE=1 SV=3 - [EXOS4_HUMAN]				Yes	26.3665	25.71	6	0.430496	5	1.63716	0.368388	3	3.13809	0.368109	4	14.7612	0.219812	6	15.6687	0.522475	5	15.8908	0.466247	4	27.4516
889	-0.0542077	468	-0.233719	-0.37868	-0.806919	-0.149611	Q13148	TAR DNA-binding protein 43 OS=Homo sapiens GN=TARDBP PE=1 SV=1 - [TADBP_HUMAN]				Yes	44.7113	52.9	13	0.323946	8	15.2268	0.24916	9	73.3176	0.226366	11	15.8649	0.129391	11	26.2742	0.29482	10	38.9653	0.265778	9	27.8793
890	-0.0553723	517	-0.263022	-0.403785	-0.398099	-0.150706	P06748	Nucleophosmin OS=Homo sapiens GN=NPM1 PE=1 SV=2 - [NPM_HUMAN]				Yes	32.5548	82.99	27	0.0805619	46	27.168	0.0608946	52	35.7076	0.0597614	52	30.0877	0.0453504	48	22.3633	0.0751078	46	34.0619	0.0676578	47	35.834
891	-0.0557078	263	-0.066902	-0.177907	-1.23886	-0.151022	Q16719	Kynureninase OS=Homo sapiens GN=KYNU PE=1 SV=1 - [KYNU_HUMAN]				Yes	52.3182	54.19	20	4.62297	31	27.5454	4.08663	37	22.1741	2.02759	33	19.9144	0.859106	35	24.9411	6.26283	34	20.2192	5.64038	34	23.4116
892	-0.0557783			0.734941	-1.22341		O60884	DnaJ homolog subfamily A member 2 OS=Homo sapiens GN=DNAJA2 PE=1 SV=1 - [DNJA2_HUMAN]				Yes	45.7166	25.24	6	2.47725	1		4.12296	3	19.4465	2.29415	2	34.5861	0.982515	2	30.177	8.3451	2	255.774
893	-0.055786	262	-0.066599	-0.235503	-1.22342	0.0357445	Q00796	Sorbitol dehydrogenase OS=Homo sapiens GN=SORD PE=1 SV=4 - [DHSO_HUMAN]					38.2998	65.27	19	9.70057	30	31.765	8.23956	26	32.1027	4.41136	24	24.7191	1.88924	27	20.6047	10.9981	24	29.7729	11.274	25	33.6535
894	-0.0562609	369	-0.160041	-0.226646	-0.850552	-0.249158	Q15286	Ras-related protein Rab-35 OS=Homo sapiens GN=RAB35 PE=1 SV=1 - [RAB35_HUMAN]					23.0108	44.28	5	3.01398	3	2.28567	2.57581	7	37.6943	2.08626	5	26.5679	1.15698	5	14.7467	3.59988	2	33.1061	3.02889	5	5.78433
895	-0.0590628	1122	-0.728855	-0.229046	-2.15827	0.0803376	P23919	Thymidylate kinase OS=Homo sapiens GN=DTYMK PE=1 SV=4 - [KTHY_HUMAN]					23.8045	34.43	9	3.95666	8	25.7398	3.37582	4	34.9495	1.70618	4	1.18734	0.382225	3	41.7728	5.31966	6	40.651	5.6243	5	2.14185
896	-0.0593265	745	-0.417427	-0.536069	-0.892811	-0.154426	Q13263	Transcription intermediary factor 1-beta OS=Homo sapiens GN=TRIM28 PE=1 SV=5 - [TIF1B_HUMAN]				Yes	88.4934	58.8	40	0.393172	59	19.334	0.27115	54	15.3728	0.186902	58	25.425	0.100658	43	23.8834	0.453963	57	15.2474	0.407881	55	26.122
897	-0.0604929	1482	-1.32764	0.540609	-2.98995	-0.155523	Q01518	Adenylyl cyclase-associated protein 1 OS=Homo sapiens GN=CAP1 PE=1 SV=5 - [CAP1_HUMAN]					51.8687	61.89	26	32.0476	8	54.7235	46.6161	10	49.6041	12.0359	23	55.1484	1.51499	30	23.9946	57.1885	6	48.6011	51.3442	6	32.518
898	-0.0615342	757	-0.425125	-0.542664	-0.411182	-0.156502	Q96HE7	ERO1-like protein alpha OS=Homo sapiens GN=ERO1L PE=1 SV=2 - [ERO1A_HUMAN]					54.3581	54.27	20	0.11132	10	14.5582	0.0764215	19	48.5804	0.0354307	11	29.0445	0.0266441	9	47.214	0.114132	14	41.6022	0.102399	11	28.5269
899	-0.0615699	324	-0.125007	-0.231194	-0.788749	-0.216204	Q13185	Chromobox protein homolog 3 OS=Homo sapiens GN=CBX3 PE=1 SV=4 - [CBX3_HUMAN]				Yes	20.7984	69.95	10	0.26584	8	9.81964	0.226477	11	16.7042	0.190533	9	10.9949	0.11029	10	49.3432	0.307113	10	18.9972	0.264372	11	7.31792
900	-0.0618763	309	-0.107799	-0.0435027	-1.23188	-0.200019	P57678	Gem-associated protein 4 OS=Homo sapiens GN=GEMIN4 PE=1 SV=2 - [GEMI4_HUMAN]				Yes	119.96	5.1	4	0.267151	3	9.44823	0.259215	3	19.7251	0.194428	4	8.17297	0.08278	3	19.9441	0.377407	3	1.47455	0.328547	3	14.6636
901	-0.0619573	808	-0.465214	-0.124425	-1.79209	-0.1569	P60903	Protein S100-A10 OS=Homo sapiens GN=S100A10 PE=1 SV=2 - [S10AA_HUMAN]					11.1955	55.67	5	4.4121	9	18.4919	4.04753	13	15.2278	2.53411	16	12.4116	0.731732	13	5.83765	6.57262	9	13.464	5.89531	10	16.2041
902	-0.0625595	366	-0.159447	-0.218811	-1.23283	-0.248599	P28062	Proteasome subunit beta type-8 OS=Homo sapiens GN=PSMB8 PE=1 SV=3 - [PSB8_HUMAN]				Yes	30.3346	34.42	7	3.11286	10	18.112	2.6748	9	10.0586	1.46893	6	21.3477	0.625003	7	17.1362	3.6152	10	15.5666	3.04296	7	15.3704
903	-0.0627456	883	-0.517213	-0.148852	-1.86432	-0.157642	P34949	Mannose-6-phosphate isomerase OS=Homo sapiens GN=MPI PE=1 SV=2 - [MPI_HUMAN]					46.6258	51.54	16	24.5385	5	33.3141	22.133	6	65.3568	8.9983	8	13.8949	2.47141	11	18.1514	38.6838	6	30.8298	34.6797	4	16.3769
904	-0.0631562	284	-0.0907589	0.420278	-1.27199	-0.158028	P55263	Adenosine kinase OS=Homo sapiens GN=ADK PE=1 SV=2 - [ADK_HUMAN]				Yes	40.5197	35.64	11	10.5664	6	35.4385	14.1398	4	20.4566	4.05824	7	17.5186	1.68046	7	19.8502	21.3236	8	35.4174	19.1113	5	17.6974
905	-0.0634834	878	-0.512742	-0.617728	-0.716796	-0.158336	Q99873	Protein arginine N-methyltransferase 1 OS=Homo sapiens GN=PRMT1 PE=1 SV=2 - [ANM1_HUMAN]				Yes	41.4885	45.98	15	1.10095	19	17.1676	0.717482	22	36.9255	0.452245	21	27.7424	0.275167	19	22.9787	1.28322	20	17.4878	1.14984	16	20.7551
906	-0.0635499			-0.23289	-0.976268		Q9NUA8	Zinc finger and BTB domain-containing protein 40 OS=Homo sapiens GN=ZBTB40 PE=1 SV=4 - [ZBT40_HUMAN]				Yes	138.03	1.05	1	0.371939	1		0.316494	1		0.213042	1		0.108288	1		0.409328	1
907	-0.0637906	390	-0.174785	-0.32819	-1.11586	-0.158625	P21399	Cytoplasmic aconitate hydratase OS=Homo sapiens GN=ACO1 PE=1 SV=3 - [ACOC_HUMAN]					98.3366	31.27	21	4.71356	15	14.3664	3.75452	19	26.7963	1.62788	16	18.5261	0.751134	14	18.9876	6.44267	13	25.7996	5.77185	15	43.492
908	-0.0638271	430	-0.199454	-0.0516878	-1.42297	-0.158659	P05387	60S acidic ribosomal protein P2 OS=Homo sapiens GN=RPLP2 PE=1 SV=1 - [RLA2_HUMAN]					11.6578	93.04	6	0.534497	11	26.5009	0.515686	7	10.2922	0.32697	8	26.7697	0.121942	11	14.237	0.764529	10	22.6626	0.684909	10	16.3987
909	-0.0649953	437	-0.207572	-0.356279	-0.903354	-0.159758	P56537	Eukaryotic translation initiation factor 6 OS=Homo sapiens GN=EIF6 PE=1 SV=1 - [IF6_HUMAN]				Yes	26.5822	51.43	7	1.55588	13	12.9442	1.21542	11	17.4143	0.95657	13	15.8462	0.511423	15	18.8391	2.23323	12	20.3243	1.99913	10	10.6847
910	-0.0655076			-0.234568	-1.14634		P50613	Cyclin-dependent kinase 7 OS=Homo sapiens GN=CDK7 PE=1 SV=1 - [CDK7_HUMAN]				Yes	39.0135	15.32	4	0.701102	1		0.595894	3	36.6175	0.285218	1		0.128853	2	184.793	0.734399	1
911	-0.0664297	1456	-1.25132	-1.25049	-1.2382	0.111329	P18615	Negative elongation factor E OS=Homo sapiens GN=NELFE PE=1 SV=3 - [NELFE_HUMAN]				Yes	43.2137	31.84	8	0.951145	4	181.394	0.39977	6	563.026	0.531671	8	244.22	0.225376	5	69.5715	0.503626	4	118.223	0.544028	5	68.405
912	-0.0664953	1058	-0.657752	0.315175	-2.05952	-0.161169	P50395	Rab GDP dissociation inhibitor beta OS=Homo sapiens GN=GDI2 PE=1 SV=2 - [GDIB_HUMAN]					50.6309	77.53	24	12.2943	22	31.1803	15.2961	25	39.1513	4.30607	26	21.9387	1.03301	35	15.884	19.3994	16	26.0748	17.3489	20	28.476
913	-0.0665054	692	-0.377414	0.497143	-1.67014	-0.161178	P20290	Transcription factor BTF3 OS=Homo sapiens GN=BTF3 PE=1 SV=1 - [BTF3_HUMAN]				Yes	22.1544	52.91	8	4.79103	5	46.5149	6.76213	11	40.6522	1.79488	9	19.2711	0.563991	13	3.66504	7.56299	6	40.0733	6.76354	8	44.1721
914	-0.0666467	353	-0.152755	-0.222138	-1.3581	-0.161311	P30520	Adenylosuccinate synthetase isozyme 2 OS=Homo sapiens GN=ADSS PE=1 SV=3 - [PURA2_HUMAN]					50.0658	41.67	18	3.59754	28	20.7999	3.08415	25	29.0904	1.47867	22	10.4829	0.57682	23	13.3322	5.17779	21	25.7824	4.63005	26	28.555
915	-0.0666608	801	-0.462259	-0.574477	-0.993188	-0.161324	P49903	Selenide, water dikinase 1 OS=Homo sapiens GN=SEPHS1 PE=1 SV=2 - [SPS1_HUMAN]				Yes	42.8827	55.36	11	0.754061	11	39.666	0.506374	13	66.0591	0.364448	12	34.2133	0.183086	13	64.2541	1.0844	8	51.4097	0.969672	7	11.923
916	-0.0674003	548	-0.288051	-0.425228	-0.568571	-0.16202	P19388	DNA-directed RNA polymerases I, II, and III subunit RPABC1 OS=Homo sapiens GN=POLR2E PE=1 SV=4 - [RPAB1_HUMAN]				Yes	24.5357	35.24	8	0.630474	10	12.659	0.469527	5	6.38251	0.429165	11	9.35444	0.289379	8	10.8687	0.724293	7	10.8144	0.647353	5	4.08889
917	-0.067784	608	-0.323599	-0.455683	-1.24008	0.624397	Q14676	Mediator of DNA damage checkpoint protein 1 OS=Homo sapiens GN=MDC1 PE=1 SV=3 - [MDC1_HUMAN]				Yes	226.529	9.1	11	0.272191	3	50.1948	0.198472	2	20.1122	0.254185	4	50.9847	0.107609	3	25.263	0.142446	3	0.957358	0.21959	3	74.8492
918	-0.0686053	847	-0.489971	-0.237221	-1.82648	-0.0835363	Q9Y5P6	Mannose-1-phosphate guanyltransferase beta OS=Homo sapiens GN=GMPPB PE=1 SV=2 - [GMPPB_HUMAN]					39.8086	30.28	9	4.05519	5	61.4771	3.44033	4	22.8887	2.42197	5	27.2147	0.68288	5	10.6294	5.09045	6	17.847	4.80407	2	48.5768
919	-0.0688206	648	-0.350292	-0.0663003	-1.24152	-0.428109	O60488	Long-chain-fatty-acid--CoA ligase 4 OS=Homo sapiens GN=ACSL4 PE=1 SV=2 - [ACSL4_HUMAN]					79.1367	41.63	20	1.09635	12	19.0138	1.04711	18	18.7291	0.852341	22	32.3856	0.360477	20	46.2737	1.45344	12	20.6396	1.08025	5	19.8179
920	-0.0691523			-0.23769	-0.843102		Q9NW08	DNA-directed RNA polymerase III subunit RPC2 OS=Homo sapiens GN=POLR3B PE=1 SV=2 - [RPC2_HUMAN]				Yes	127.702	6.44	9	0.45957	1		0.389762	3	5.46529	0.281983	6	31.938	0.15719	3	10.6198	0.652696	1
921	-0.0694049	1143	-0.749148	-0.237906	-2.18646	0.0641561	O14617	AP-3 complex subunit delta-1 OS=Homo sapiens GN=AP3D1 PE=1 SV=1 - [AP3D1_HUMAN]				Yes	130.076	9.19	7	9.48785	4	34.0608	8.04546	4	30.897	4.17162	6	19.0087	0.916461	3	9.5245	4.52444	2	1.8969	4.73018	2	21.5837
922	-0.0699086	921	-0.542215	-0.238338	-1.89904	-0.0925522	O60925	Prefoldin subunit 1 OS=Homo sapiens GN=PFDN1 PE=1 SV=2 - [PFD1_HUMAN]					14.2015	60.66	7	9.94772	6	25.8526	8.4329	4	14.2933	4.41882	4	54.0992	1.18478	3	21.6684	10.824	2	25.4042	10.1514	6	25.7097
923	-0.0704027			-0.238761	-0.327946		Q07065	Cytoskeleton-associated protein 4 OS=Homo sapiens GN=CKAP4 PE=1 SV=2 - [CKAP4_HUMAN]					65.9827	70.76	36	0.0251111	2	83.7923	0.021281	2	55.9423	0.0443507	6	48.7229	0.0353329	4	41.8398				0.0603149	1
924	-0.0707956	283	-0.0893979	0.128735	-1.2701	-0.165213	P46783	40S ribosomal protein S10 OS=Homo sapiens GN=RPS10 PE=1 SV=1 - [RS10_HUMAN]				Yes	18.8859	53.94	11	0.697662	19	20.2593	0.762777	19	8.57799	0.451695	20	20.6493	0.187286	20	16.3654	1.07152	13	16.4634	0.955579	14	13.0435
925	-0.0708487	1248	-0.866508	-0.239143	-2.34947	-0.0839621	P22102	Trifunctional purine biosynthetic protein adenosine-3 OS=Homo sapiens GN=GART PE=1 SV=1 - [PUR2_HUMAN]					107.699	67.82	55	28.6235	26	36.2426	24.2512	22	25.4849	9.89715	28	31.6973	1.942	36	22.4834	36.6887	13	44.5102	34.6144	17	29.8308
926	-0.0709069	341	-0.143381	-0.301284	-0.690019	-0.165318	P12004	Proliferating cell nuclear antigen OS=Homo sapiens GN=PCNA PE=1 SV=1 - [PCNA_HUMAN]				Yes	28.7503	77.78	19	0.609505	34	10.8431	0.494632	33	12.0168	0.343809	33	10.1631	0.213109	28	10.204	0.704195	36	9.12813	0.627953	35	8.43809
927	-0.0709808	916	-0.539632	0.252085	-1.89545	-0.165388	Q9H3K6	BolA-like protein 2 OS=Homo sapiens GN=BOLA2 PE=1 SV=1 - [BOLA2_HUMAN]					10.1102	61.63	4	17.1005	5	21.3256	20.3655	4	6.33687	4.75311	7	15.6454	1.27758	9	14.8178	34.7679	3	56.8387	31.0021	5	0.975499
928	-0.0716008	466	-0.231676	-0.37693	-0.819348	-0.165971	Q9Y5B9	FACT complex subunit SPT16 OS=Homo sapiens GN=SUPT16H PE=1 SV=1 - [SP16H_HUMAN]				Yes	119.838	44.03	43	0.0373539	9	18.4354	0.0287653	17	39.3662	0.0259082	14	24.593	0.0146821	8	39.8602	0.0372883	8	38.6181	0.0332361	9	33.1054
929	-0.0717018	378	-0.166829	-0.181483	-1.24553	-0.255542	P62424	60S ribosomal protein L7a OS=Homo sapiens GN=RPL7A PE=1 SV=2 - [RL7A_HUMAN]				Yes	29.977	51.5	18	0.262288	19	25.5217	0.231285	21	23.2319	0.1602	27	18.0321	0.0675649	21	16.2527	0.343962	13	10.0033	0.288127	14	32.1111
930	-0.0717061	1597	-2.79309	-0.239878	0.791867	-2.72581	Q9H0A0	N-acetyltransferase 10 OS=Homo sapiens GN=NAT10 PE=1 SV=2 - [NAT10_HUMAN]		++	–	Yes	115.657	52.88	45	0.203853	3	16.5278	0.172626	5	121.255	0.0936761	4	43.7609	0.162183	3	18.3564	0.268128	1		0.0405314	2	580.89
931	-0.0720005	1036	-0.638772	0.0584251	-2.03315	-0.166347	Q9BY44	Eukaryotic translation initiation factor 2A OS=Homo sapiens GN=EIF2A PE=1 SV=3 - [EIF2A_HUMAN]					64.9492	54.87	21	6.36733	11	21.1073	6.63048	10	21.925	4.13655	18	39.4652	1.01064	20	16.8911	8.36922	7	45.5688	7.45778	11	26.5178
932	-0.0721867				-1.2462	2.26998	Q15435	Protein phosphatase 1 regulatory subunit 7 OS=Homo sapiens GN=PPP1R7 PE=1 SV=1 - [PP1R7_HUMAN]				Yes	41.5385	32.22	9				5.19162	6	127.249	3.11373	2	20.7679	1.31261	1		2.67522	1		12.903	6	56.0741
933	-0.072905	872	-0.506314	-0.612221	-1.2472	0.429926	Q9NQR4	Omega-amidase NIT2 OS=Homo sapiens GN=NIT2 PE=1 SV=1 - [NIT2_HUMAN]					30.5886	72.83	16	5.92206	13	88.1028	3.87415	13	36.5584	1.7902	8	23.0672	0.75415	12	29.6323	6.05855	11	14.5434	8.16187	9	99.7916
934	-0.0734679	1316	-0.957755	-0.0893456	-2.47621	-0.167727	Q05682	Caldesmon OS=Homo sapiens GN=CALD1 PE=1 SV=3 - [CALD1_HUMAN]					93.1754	20.43	14	2.13895	7	31.1435	2.0105	4	3.72058	1.30536	5	28.3148	0.234595	9	100.611	3.19921	6	22.9765	2.84808	3	7.43807
935	-0.0734992	966	-0.571652	-0.241414	-1.93993	0.214987	Q13144	Translation initiation factor eIF-2B subunit epsilon OS=Homo sapiens GN=EIF2B5 PE=1 SV=3 - [EI2BE_HUMAN]				Yes	80.3293	6.24	3	14.6044	2	8.38267	12.3541	2	48.3248	5.68764	2	8.84423	1.48237	3	7.71127	27.3233	1		31.714	1
936	-0.0741881	350	-0.14991	0.0406324	-1.24898	-0.239629	Q12894	Interferon-related developmental regulator 2 OS=Homo sapiens GN=IFRD2 PE=1 SV=3 - [IFRD2_HUMAN]				Yes	54.7794	5.53	2	2.02487	1		2.08271	1		1.47948	4	8.13549	0.622485	3	28.9647	3.67513	1		3.1127	2	36.0068
937	-0.0745385			1.39656	-1.24946		Q14160	Protein scribble homolog OS=Homo sapiens GN=SCRIB PE=1 SV=4 - [SCRIB_HUMAN]				Yes	174.778	8.28	8	0.941287	2	211.549	2.47816	1		1.49335	2	62.6795	0.628111	2	38.6346	1.30903	1
938	-0.0748614	888	-0.519583	-0.623589	-0.883097	-0.169038	Q8NFH3	Nucleoporin Nup43 OS=Homo sapiens GN=NUP43 PE=1 SV=1 - [NUP43_HUMAN]				Yes	42.1245	13.42	4	0.695011	3	8.08659	0.4511	3	4.92103	0.244805	4	31.1565	0.132734	4	36.7245	0.853631	3	9.56295	0.75925	2	14.2431
939	-0.0750119	704	-0.383685	-0.507161	-1.0665	-0.169179	P49720	Proteasome subunit beta type-3 OS=Homo sapiens GN=PSMB3 PE=1 SV=2 - [PSB3_HUMAN]				Yes	22.9335	56.1	15	3.94281	32	22.2096	2.77418	26	14.2157	1.80019	25	25.9018	0.859549	23	11.1572	3.96143	28	20.4589	3.52309	22	17.4856
940	-0.0759583	560	-0.29678	-0.243521	-1.23569	-0.377775	P36954	DNA-directed RNA polymerase II subunit RPB9 OS=Homo sapiens GN=POLR2I PE=1 SV=1 - [RPB9_HUMAN]				Yes	14.5136	32.8	3	0.238555	2	59.5397	0.201503	2	23.4238	0.141946	2	19.7882	0.0602756	2	65.3129	0.391573	3	14.3665	0.301364	2	13.597
941	-0.0761499	1612	-4.74706	-4.24541	-1.2517	0.627847	P42704	Leucine-rich PPR motif-containing protein, mitochondrial OS=Homo sapiens GN=LRPPRC PE=1 SV=3 - [LPPRC_HUMAN]				Yes	157.805	64.2	85	0.437044	4	138.636	0.0230425	5	3.44608	0.0364689	9	105.218	0.0153152	4	33.3019	0.13583	6	163.984	0.209893	5	617.326
942	-0.076515	843	-0.487601	-0.596189	-0.629475	-0.170593	P13010	X-ray repair cross-complementing protein 5 OS=Homo sapiens GN=XRCC5 PE=1 SV=3 - [XRCC5_HUMAN]				Yes	82.6523	70.22	53	0.33369	69	14.1981	0.220736	85	19.2219	0.205815	90	21.4641	0.133041	79	26.073	0.316043	66	17.7821	0.280797	65	17.6696
943	-0.0770285	726	-0.397653	-0.519127	-0.747596	-0.171076	Q9NZL9	Methionine adenosyltransferase 2 subunit beta OS=Homo sapiens GN=MAT2B PE=1 SV=1 - [MAT2B_HUMAN]				Yes	37.5282	65.27	20	1.47682	29	14.6016	1.03052	29	16.4111	0.634647	33	21.3323	0.377993	29	16.2412	1.78057	31	12.1552	1.58146	30	18.335
944	-0.0775714	451	-0.222175	-0.244903	-0.682894	-0.307601	O75934	Pre-mRNA-splicing factor SPF27 OS=Homo sapiens GN=BCAS2 PE=1 SV=1 - [SPF27_HUMAN]				Yes	26.115	62.67	12	0.157676	11	46.3721	0.133058	13	17.8449	0.133459	9	28.4338	0.0831335	9	33.2229	0.2288	7	16.8797	0.184867	6	23.7252
945	-0.077754			-0.245059		-0.0781327	P13284	Gamma-interferon-inducible lysosomal thiol reductase OS=Homo sapiens GN=IFI30 PE=1 SV=3 - [GILT_HUMAN]					27.945	30	3	0.0123226	1		0.0103976	1								0.0122568	1		0.0116107	1
946	-0.078221	1040	-0.645066	-0.24546	-2.0419	0.0644826	Q9UHD1	Cysteine and histidine-rich domain-containing protein 1 OS=Homo sapiens GN=CHORDC1 PE=1 SV=2 - [CHRD1_HUMAN]					37.4656	70.78	22	12.0427	31	26.6624	10.1586	29	24.9442	5.14462	27	26.286	1.24934	27	31.0031	14.3503	23	29.0214	15.0063	19	27.4252
947	-0.0784525	334	-0.136829	-0.245658	-1.33598	0.434096	P22061	Protein-L-isoaspartate(D-aspartate) O-methyltransferase OS=Homo sapiens GN=PCMT1 PE=1 SV=4 - [PIMT_HUMAN]					24.6206	48.02	6	2.73037	2	6.01121	2.30288	3	15.2289	1.30144	3	11.477	0.515531	6	12.6415	3.8298	1		5.1743	3	4.30131
948	-0.0801684	481	-0.242014	-0.247128	-0.465407	-0.326262	Q9NRW7	Vacuolar protein sorting-associated protein 45 OS=Homo sapiens GN=VPS45 PE=1 SV=1 - [VPS45_HUMAN]					65.0358	17.37	7	1.77544	4	15.1669	1.49594	6	18.5605	1.05054	4	60.7286	0.760874	3	7.8344	1.08307	2	156.273	0.86386	3	96.6806
949	-0.0812469	640	-0.343202	-0.472478	-0.33202	-0.175044	P11021	78 kDa glucose-regulated protein OS=Homo sapiens GN=HSPA5 PE=1 SV=2 - [GRP78_HUMAN]				Yes	72.2884	60.4	46	0.0806643	72	24.0617	0.0581368	66	24.553	0.0399523	56	25.1176	0.031739	56	33.5345	0.0951382	77	19.8126	0.0842678	83	24.4554
950	-0.0817103	962	-0.56867	-0.665644	-0.549434	-0.17548	P26358	DNA (cytosine-5)-methyltransferase 1 OS=Homo sapiens GN=DNMT1 PE=1 SV=2 - [DNMT1_HUMAN]				Yes	183.05	38.37	51	0.438933	30	28.8215	0.276707	36	23.8664	0.266158	44	25.26	0.181863	36	45.7044	0.471282	38	15.4596	0.417308	20	20.5626
951	-0.0825112	278	-0.0837937	0.0959021	-1.26232	-0.176233	P18077	60S ribosomal protein L35a OS=Homo sapiens GN=RPL35A PE=1 SV=2 - [RL35A_HUMAN]					12.5298	42.73	8	0.243149	6	5.7066	0.259861	11	26.3377	0.189568	7	7.41673	0.0790257	10	17.8252	0.353336	9	7.90362	0.312706	4	9.87212
952	-0.0828326	1264	-0.890722	-0.137987	-2.3831	-0.176535	O14579	Coatomer subunit epsilon OS=Homo sapiens GN=COPE PE=1 SV=3 - [COPE_HUMAN]				Yes	34.4603	48.7	11	5.22154	11	14.903	4.74526	15	34.2323	3.94182	19	43.709	0.755636	17	28.2874	10.4482	7	40.6473	9.24483	6	71.2928
953	-0.0836573	314	-0.115525	-0.143405	-1.30639	-0.177311	P07195	L-lactate dehydrogenase B chain OS=Homo sapiens GN=LDHB PE=1 SV=2 - [LDHB_HUMAN]					36.6151	71.56	27	4.03878	54	12.9661	3.65663	62	18.0367	1.79014	55	15.9402	0.72381	58	11.5803	5.72504	48	12.7669	5.06294	52	12.6036
954	-0.085479	296	-0.100653	-0.251678	-1.28574	-0.114039	P00338	L-lactate dehydrogenase A chain OS=Homo sapiens GN=LDHA PE=1 SV=2 - [LDHA_HUMAN]				Yes	36.6654	85.84	32	4.06357	77	15.5488	3.41307	77	10.6026	1.75421	69	11.7641	0.719511	70	10.0661	5.61497	71	14.6244	5.18822	69	16.1177
955	-0.085951	1086	-0.681806	0.210502	-2.09293	-0.179469	P16989	DNA-binding protein A OS=Homo sapiens GN=CSDA PE=1 SV=4 - [DBPA_HUMAN]				Yes	40.066	50.81	6	9.47667	5	19.3319	10.9654	3	4.41298	4.64284	4	49.882	1.0883	7	16.8126	16.115	3	4.03133	14.23	2	35.4154
956	-0.0863743	1397	-1.1163	0.208381	-2.69642	-0.179867	O75131	Copine-3 OS=Homo sapiens GN=CPNE3 PE=1 SV=1 - [CPNE3_HUMAN]				Yes	60.0921	40.22	15	11.9754	4	18.2868	13.8362	6	58.6667	5.66075	9	5.38725	0.873317	7	14.3933	21.2565	5	14.2323	18.7649	3	31.6938
957	-0.0864099	668	-0.363505	-0.489872	-1.26595	-0.0904176	Q86VP6	Cullin-associated NEDD8-dissociated protein 1 OS=Homo sapiens GN=CAND1 PE=1 SV=2 - [CAND1_HUMAN]				Yes	136.289	51.87	48	2.81418	28	28.2811	2.00395	40	18.0562	1.19005	38	29.4573	0.494854	31	20.5121	3.2857	34	23.1915	3.0861	26	40.0839
958	-0.0871542	506	-0.257782	-0.399295	-0.142826	-0.1806	P31327	Carbamoyl-phosphate synthase [ammonia], mitochondrial OS=Homo sapiens GN=CPS1 PE=1 SV=2 - [CPSM_HUMAN]				Yes	164.835	66.27	90	0.0241279	41	46.7846	0.0182945	48	37.7335	0.0155161	26	37.7038	0.0140536	17	36.2914	0.0269769	42	35.7079	0.0238027	40	35.289
959	-0.0871684	1125	-0.732232	-0.253125	-0.919608	-0.787361	Q13895	Bystin OS=Homo sapiens GN=BYSL PE=1 SV=3 - [BYST_HUMAN]				Yes	49.57	46.91	15	0.201641	9	20.2925	0.169193	6	49.4942	0.132729	10	30.6765	0.0701676	5	56.968	0.304221	6	42.2861	0.176267	3	12.1555
960	-0.0876188	418	-0.191758	-0.0372375	-1.26763	-0.278991	P27635	60S ribosomal protein L10 OS=Homo sapiens GN=RPL10 PE=1 SV=4 - [RL10_HUMAN]					24.5879	69.63	20	0.312358	30	11.7516	0.304399	28	20.5077	0.201186	30	14.4758	0.0835608	28	19.8285	0.471159	24	17.6027	0.388314	24	23.5269
961	-0.0876664	1107	-0.710203	-0.7869	-0.744541	-0.181082	P13051	Uracil-DNA glycosylase OS=Homo sapiens GN=UNG PE=1 SV=2 - [UNG_HUMAN]				Yes	34.6238	8.95	2	1.78477	1		1.03443	2	21.9678	0.852697	1		0.508939	1		1.95884	1		1.72778	1
962	-0.0881533	414	-0.190705	-0.253969	-0.884074	-0.278	P36873	Serine/threonine-protein phosphatase PP1-gamma catalytic subunit OS=Homo sapiens GN=PPP1CC PE=1 SV=1 - [PP1G_HUMAN]				Yes	36.9597	60.06	2	1.13476	1		0.951595	1		0.806705	2	8.73443	0.437101	1		1.12921	1		0.931297	1
963	-0.088406	1119	-0.725682	-0.0699478	-2.15387	-0.181778	P11413	Glucose-6-phosphate 1-dehydrogenase OS=Homo sapiens GN=G6PD PE=1 SV=4 - [G6PD_HUMAN]				Yes	59.219	68.93	37	22.9686	30	33.2401	21.8816	36	36.9334	6.65076	39	21.606	1.49449	54	14.0808	38.664	20	42.2195	34.0868	25	29.4697
964	-0.0888043	1207	-0.813829	-0.87568	-0.576032	-0.182152	O75150	E3 ubiquitin-protein ligase BRE1B OS=Homo sapiens GN=RNF40 PE=1 SV=4 - [BRE1B_HUMAN]				Yes	113.581	28.97	20	0.498858	9	37.1481	0.271876	6	54.4229	0.243865	11	37.4607	0.163586	3	11.8717	0.539114	6	43.4003	0.475168	9	40.3422
965	-0.0892763	1479	-1.32288	-0.254931	-2.98334	0.495387	Q92597	Protein NDRG1 OS=Homo sapiens GN=NDRG1 PE=1 SV=1 - [NDRG1_HUMAN]				Yes	42.8077	55.08	12	26.2838	4	25.774	22.0265	5	97.6392	12.4042	6	80.6078	1.56853	10	28.6108	32.8645	1		46.3291	1
966	-0.0905115	1240	-0.852584	0.436934	-2.33013	-0.183758	P68104	Elongation factor 1-alpha 1 OS=Homo sapiens GN=EEF1A1 PE=1 SV=1 - [EF1A1_HUMAN]				Yes	50.1091	76.41	20	22.0163	49	70.2474	29.804	48	59.1487	11.7787	70	39.7412	2.34239	75	18.5988	38.6978	31	29.7105	34.0698	31	43.885
967	-0.0914795	750	-0.422162	-0.540125	-0.585397	-0.184669	P14625	Endoplasmin OS=Homo sapiens GN=HSP90B1 PE=1 SV=1 - [ENPL_HUMAN]				Yes	92.4113	56.41	53	0.0692078	66	29.1433	0.047595	60	23.9358	0.0291486	58	45.4005	0.0194266	44	37.3621	0.0727279	65	22.5141	0.0639898	60	25.7948
968	-0.0917363				-1.03485	-0.18491	Q15532	Protein SSXT OS=Homo sapiens GN=SS18 PE=1 SV=3 - [SSXT_HUMAN]				Yes	45.8992	4.78	1	1.16821	2	8.60078				1.01322	1		0.494517	2	5.39154	1.203	1		1.05829	2	13.8605
969	-0.0930459	831	-0.480281	-0.109542	-1.27517	-0.550376	O14556	Glyceraldehyde-3-phosphate dehydrogenase, testis-specific OS=Homo sapiens GN=GAPDHS PE=1 SV=2 - [G3PT_HUMAN]				Yes	44.4728	2.94	1	0.221865	1		0.205643	1		0.13501	1		0.0557831	2	16.225	0.306658	1		0.209399	1
970	-0.0932174	592	-0.317381	-0.450356	-0.727914	-0.186303	P68400	Casein kinase II subunit alpha OS=Homo sapiens GN=CSNK2A1 PE=1 SV=1 - [CSK21_HUMAN]				Yes	45.1148	61.38	19	1.02551	41	12.1801	0.750534	40	15.2793	0.630807	42	16.1298	0.380866	39	25.0937	1.01053	36	12.4452	0.888107	37	17.7714
971	-0.0935449			-0.249023		-0.186611	Q9UK45	U6 snRNA-associated Sm-like protein LSm7 OS=Homo sapiens GN=LSM7 PE=1 SV=1 - [LSM7_HUMAN]				Yes	11.595	16.5	3	0.853126	3	32.0031	0.717877	2	34.1501				0.286024	3	33.9164	0.934655	3	17.9134	0.821251	3	20.7391
972	-0.094252	549	-0.288915	-0.425968	-0.799874	-0.187277	Q9Y224	UPF0568 protein C14orf166 OS=Homo sapiens GN=C14orf166 PE=1 SV=1 - [CN166_HUMAN]				Yes	28.0507	74.59	17	0.207573	14	20.965	0.154505	16	27.973	0.123989	17	26.3008	0.0712191	12	24.8985	0.216631	14	33.6934	0.190259	11	32.8147
973	-0.0948534	321	-0.12108	-0.259709	-1.31411	-0.121566	P08133	Annexin A6 OS=Homo sapiens GN=ANXA6 PE=1 SV=3 - [ANXA6_HUMAN]				Yes	75.8256	70.73	43	5.93687	44	30.068	4.95881	38	31.7012	2.2108	34	16.294	0.889127	34	14.0646	8.08939	32	22.3568	7.43568	37	44.3256
974	-0.0952143	371	-0.16115	-0.260018	-1.36976	-0.0697353	Q16864	V-type proton ATPase subunit F OS=Homo sapiens GN=ATP6V1F PE=1 SV=2 - [VATF_HUMAN]					13.362	22.69	1	5.20226	1		4.34429	2	6.84093	2.78304	2	6.3025	1.07691	1		6.9318	1		6.6047	2	3.57515
975	-0.0965338	391	-0.174847	-0.261149	-1.38879	-0.0878806	P62854	40S ribosomal protein S26 OS=Homo sapiens GN=RPS26 PE=1 SV=3 - [RS26_HUMAN]				Yes	13.0071	37.39	5	0.787876	3	14.1536	0.657422	6	28.9566	0.485977	3	16.6046	0.185588	5	17.0097	0.888949	3	7.63472	0.836416	2	14.9936
976	-0.0968838			-0.261449	-0.44243		P50402	Emerin OS=Homo sapiens GN=EMD PE=1 SV=1 - [EMD_HUMAN]				Yes	28.9759	38.58	9	0.193939	1		0.161794	1		0.277053	1		0.203881	1		0.0957754	1
977	-0.0986429	764	-0.430687	-0.547429	-1.14627	-0.191407	Q9Y230	RuvB-like 2 OS=Homo sapiens GN=RUVBL2 PE=1 SV=3 - [RUVB2_HUMAN]				Yes	51.1246	52.7	22	3.18262	26	22.4453	2.17767	25	9.38976	1.74623	28	12.3026	0.788934	23	14.6228	3.32517	25	20.0837	2.91202	24	19.4631
978	-0.0988	810	-0.465701	-0.577427	-1.28316	0.295806	P49642	DNA primase small subunit OS=Homo sapiens GN=PRIM1 PE=1 SV=1 - [PRI1_HUMAN]				Yes	49.8704	20	6	0.635951	6	17.4993	0.426187	8	36.4848	0.301199	9	36.617	0.123761	7	33.0884	0.630683	7	15.6235	0.774208	2	15.5286
979	-0.0995254	483	-0.243468	-0.387032	-0.693165	-0.192237	Q13616	Cullin-1 OS=Homo sapiens GN=CUL1 PE=1 SV=2 - [CUL1_HUMAN]				Yes	89.622	29.25	20	1.51912	11	45.5905	1.16167	11	8.36856	0.797256	16	26.8455	0.493099	14	17.9474	1.65543	14	35.5714	1.44891	5	32.2032
980	-0.100278	851	-0.491555	-0.264357	0.374863	-0.560981	Q02809	Procollagen-lysine,2-oxoglutarate 5-dioxygenase 1 OS=Homo sapiens GN=PLOD1 PE=1 SV=2 - [PLOD1_HUMAN]					83.4974	49.66	31	0.0357491	10	39.3082	0.0297636	6	14.3189	0.0310067	4	65.9534	0.0402069	5	548.844	0.0421986	6	31.3099	0.0286039	4	40.932
981	-0.100301	477	-0.237753	0.0881614	-1.28525	-0.322254	P62269	40S ribosomal protein S18 OS=Homo sapiens GN=RPS18 PE=1 SV=3 - [RS18_HUMAN]				Yes	17.7079	55.92	15	0.655325	12	13.8727	0.696621	15	19.6229	0.442401	20	19.8914	0.181517	22	11.4312	1.03848	12	15.9287	0.830595	17	19.7086
982	-0.101336	343	-0.144832	0.0488381	-1.28669	-0.234853	P47914	60S ribosomal protein L29 OS=Homo sapiens GN=RPL29 PE=1 SV=2 - [RL29_HUMAN]					17.7411	14.47	2	0.311086	4	8.85584	0.321797	4	11.6504	0.210309	5	18.8158	0.086204	3	13.3882	0.433641	5	3.92116	0.368496	3	27.0126
983	-0.102164			-0.243326	-1.28784		P53350	Serine/threonine-protein kinase PLK1 OS=Homo sapiens GN=PLK1 PE=1 SV=1 - [PLK1_HUMAN]				Yes	68.2116	18.74	6	1.75284	1		1.4808	2	3.28169	1.85329	6	72.3602	0.759041	2	3.52904
984	-0.103444	891	-0.520978	-0.624784	-0.809422	-0.195923	Q9NXH9	tRNA (guanine(26)-N(2))-dimethyltransferase OS=Homo sapiens GN=TRMT1 PE=1 SV=1 - [TRM1_HUMAN]				Yes	72.1884	33.69	17	0.978385	13	8.83462	0.634499	18	14.3356	0.44708	20	27.0878	0.255109	20	30.5055	1.32293	15	35.8672	1.15494	21	21.6952
985	-0.103472	1127	-0.733897	0.510001	-2.16528	-0.195949	P09382	Galectin-1 OS=Homo sapiens GN=LGALS1 PE=1 SV=2 - [LEG1_HUMAN]				Yes	14.7062	62.96	9	3.56208	10	16.1833	5.07258	10	17.1153	3.02654	14	16.541	0.674734	14	14.4547	5.99614	13	20.979	5.23462	8	13.4444
986	-0.103634	1178	-0.776585	-0.843771	0.622277	-0.196101	Q12788	Transducin beta-like protein 3 OS=Homo sapiens GN=TBL3 PE=1 SV=2 - [TBL3_HUMAN]				Yes	88.9785	45.17	24	0.0440813	2	16.9514	0.0245614	4	32.1604	0.0266114	6	60.3638	0.0409629	1		0.0404885	3	9.74703	0.0353426	2	18.853
987	-0.10398	622	-0.333307	-0.267528	-1.60888	-0.163389	Q8NEZ5	F-box only protein 22 OS=Homo sapiens GN=FBXO22 PE=1 SV=1 - [FBX22_HUMAN]				Yes	44.4798	25.06	7	3.47745	5	12.6503	2.88886	2	7.84656	1.40698	3	11.8121	0.461281	4	91.0899	5.44692	4	36.5296	4.86369	4	25.9686
988	-0.10423	1333	-0.980174	-1.01819	-0.444452	-0.196662	Q86XP3	ATP-dependent RNA helicase DDX42 OS=Homo sapiens GN=DDX42 PE=1 SV=1 - [DDX42_HUMAN]				Yes	102.912	30.06	22	0.154087	7	18.2017	0.076078	7	56.4398	0.09608	9	23.7822	0.0706057	7	19.3052	0.174402	4	7.70578	0.152178	4	24.6461
989	-0.104622	358	-0.156183	-0.312252	-0.254734	-0.19703	P78527	DNA-dependent protein kinase catalytic subunit OS=Homo sapiens GN=PRKDC PE=1 SV=3 - [PRKDC_HUMAN]				Yes	468.788	60.39	252	0.249783	266	19.4984	0.201171	316	20.5494	0.206759	366	23.3901	0.173294	341	21.9197	0.233124	256	22.3185	0.203364	225	22.4778
990	-0.104769	960	-0.567415	0.151923	-1.93404	-0.197169	Q13228	Selenium-binding protein 1 OS=Homo sapiens GN=SELENBP1 PE=1 SV=2 - [SBP1_HUMAN]				Yes	52.3576	34.75	13	6.56951	8	35.4866	7.29905	8	67.7436	2.03871	6	46.3938	0.53352	7	18.4912	9.16416	4	35.5164	7.99354	7	16.4466
991	-0.105025	602	-0.321257	-0.453677	-1.29181	-0.0750547	Q9UL46	Proteasome activator complex subunit 2 OS=Homo sapiens GN=PSME2 PE=1 SV=4 - [PSME2_HUMAN]				Yes	27.3843	54.81	12	2.65243	20	13.2971	1.93675	16	12.1177	0.939125	18	8.03082	0.383575	13	10.4086	3.24846	16	21.2671	3.08379	15	17.2177
992	-0.105439			-0.268778	-0.90764		Q01970	1-phosphatidylinositol 4,5-bisphosphate phosphodiesterase beta-3 OS=Homo sapiens GN=PLCB3 PE=1 SV=2 - [PLCB3_HUMAN]				Yes	138.713	7.94	7	3.19922	1		2.65543	1		2.18398	1		1.16418	4	20.1546	3.58538	1
993	-0.105943	1088	-0.685105	-0.765397	0.0377622	-0.198274	Q14202	Zinc finger MYM-type protein 3 OS=Homo sapiens GN=ZMYM3 PE=1 SV=2 - [ZMYM3_HUMAN]				Yes	152.28	11.39	12	1.07988	3	1.25849	0.635286	3	7.12438	0.660648	7	27.2568	0.678169	6	23.9491	1.57414	1		1.37201	1
994	-0.106883	767	-0.431935	-0.270015	-1.74587	-0.145031	P08243	Asparagine synthetase [glutamine-hydrolyzing] OS=Homo sapiens GN=ASNS PE=1 SV=4 - [ASNS_HUMAN]					64.3286	34.76	16	4.81305	14	30.5144	3.99151	14	29.3038	1.79578	9	13.8577	0.535419	9	15.721	7.07709	12	31.0193	6.40024	12	21.2705
995	-0.107146	465	-0.231477	-0.270174	-1.46744	-0.199405	P15311	Ezrin OS=Homo sapiens GN=EZR PE=1 SV=4 - [EZRI_HUMAN]				Yes	69.3697	54.78	25	1.986	33	13.8469	1.64683	32	14.5652	1.18896	27	9.56333	0.429956	36	21.1194	3.13531	31	12.1229	2.73057	29	16.4833
996	-0.107423	478	-0.238499	-0.382775	-1.20354	-0.199665	Q13619	Cullin-4A OS=Homo sapiens GN=CUL4A PE=1 SV=3 - [CUL4A_HUMAN]				Yes	87.6244	38.6	18	1.38467	11	29.0959	1.06198	16	19.7017	0.698085	11	29.7495	0.303115	14	21.8149	1.77895	10	17.7836	1.54902	9	17.6746
997	-0.107953			-0.0895189		-0.200163	Q5U5X0	Complex III assembly factor LYRM7 OS=Homo sapiens GN=LYRM7 PE=1 SV=1 - [LYRM7_HUMAN]					11.9475	20.19	2	0.0565226	1		0.053122	1		0.067701	2	99.5321				0.0720247	1		0.0626941	1
998	-0.108298	728	-0.39808	-0.110767	-1.69885	-0.200488	P13798	Acylamino-acid-releasing enzyme OS=Homo sapiens GN=APEH PE=1 SV=4 - [ACPH_HUMAN]				Yes	81.1726	29.37	18	13.1455	9	29.6281	12.174	10	24.4162	5.72583	13	32.9041	1.76374	13	21.1753	19.2727	10	55.9934	16.7722	11	48.3789
999	-0.109888	422	-0.194704	-0.186573	-1.41637	-0.201984	P31939	Bifunctional purine biosynthesis protein PURH OS=Homo sapiens GN=ATIC PE=1 SV=3 - [PUR9_HUMAN]					64.5753	90.71	46	7.1877	62	16.7878	6.31576	61	18.9836	3.10184	67	17.7278	1.16212	68	12.0029	10.7089	62	18.3944	9.30981	62	20.2347
1000	-0.111145	621	-0.332849	0.0850797	-1.60824	-0.203166	P61586	Transforming protein RhoA OS=Homo sapiens GN=RHOA PE=1 SV=1 - [RHOA_HUMAN]					21.7541	58.55	10	7.73009	8	25.3531	8.19967	8	29.5118	3.59265	11	26.2052	1.17838	11	29.1841	9.50902	9	46.6468	8.25994	8	30.2902
1001	-0.111827	347	-0.145841	-0.274251	-1.3485	-0.200001	P49368	T-complex protein 1 subunit gamma OS=Homo sapiens GN=CCT3 PE=1 SV=4 - [TCPG_HUMAN]					60.4953	80	39	9.02515	55	24.6433	7.46271	52	13.0412	4.37786	57	20.5458	1.71919	58	14.5908	10.8676	44	15.8488	9.46082	50	19.6753
1002	-0.111832	543	-0.285087	-0.422688	0.236104	-0.203812	Q13243	Serine/arginine-rich splicing factor 5 OS=Homo sapiens GN=SRSF5 PE=1 SV=1 - [SRSF5_HUMAN]				Yes	31.2453	29.78	7	0.021779	1		0.0162479	1		0.0160296	2	32.6304	0.0188798	1		0.0294796	1		0.0255957	1
1003	-0.114486	1075	-0.671486	-0.753729	-1.30495	0.582944	Q53EL6	Programmed cell death protein 4 OS=Homo sapiens GN=PDCD4 PE=1 SV=2 - [PDCD4_HUMAN]				Yes	51.703	24.09	7	1.48016	2	0.273123	0.877838	2	35.7683	1.15633	4	9.03656	0.468008	5	7.08688	2.59399	4	33.1526	3.88554	3	44.9715
1004	-0.115088			-0.277045	-0.45481		Q14527	Helicase-like transcription factor OS=Homo sapiens GN=HLTF PE=1 SV=2 - [HLTF_HUMAN]				Yes	113.857	18.04	12	0.304052	1		0.250928	4	23.2767	0.183311	5	37.6244	0.133745	4	2.04696	0.18418	2	46.9929
1005	-0.11592	620	-0.332173	-0.463028	-0.611929	-0.207658	Q14697	Neutral alpha-glucosidase AB OS=Homo sapiens GN=GANAB PE=1 SV=3 - [GANAB_HUMAN]					106.807	67.8	54	0.101716	73	22.6665	0.0737911	76	30.0517	0.0479143	72	25.2934	0.0313514	60	21.6324	0.110101	76	18.6643	0.0953413	66	22.8557
1006	-0.116429	1218	-0.827652	-0.887522	-0.580448	-0.208136	P57081	tRNA (guanine-N(7)-)-methyltransferase subunit WDR4 OS=Homo sapiens GN=WDR4 PE=1 SV=2 - [WDR4_HUMAN]				Yes	45.461	19.9	7	0.9667	2	18.2525	0.522541	4	14.682	0.409508	5	6.42525	0.273861	3	22.9721	1.22838	4	11.3621	1.06335	4	3.5118
1007	-0.116488	1281	-0.909209	-0.278244	-2.40878	-0.0434615	Q96AC1	Fermitin family homolog 2 OS=Homo sapiens GN=FERMT2 PE=1 SV=1 - [FERM2_HUMAN]				Yes	77.8106	37.79	16	5.39761	8	23.5858	4.45084	13	30.6964	1.8805	13	16.2925	0.354126	13	20.1135	7.36972	8	43.0821	7.15101	11	39.2396
1008	-0.117705	450	-0.220869	-0.279287	-1.45271	0.00942173	P00966	Argininosuccinate synthase OS=Homo sapiens GN=ASS1 PE=1 SV=2 - [ASSY_HUMAN]				Yes	46.501	65.05	28	5.53303	42	22.4748	4.55921	50	23.931	2.1201	46	17.9641	0.774544	48	18.7517	6.55186	36	22.9087	6.59479	50	24.7943
1009	-0.11783	964	-0.571348	-0.260685	-1.93951	-0.209454	P32119	Peroxiredoxin-2 OS=Homo sapiens GN=PRDX2 PE=1 SV=5 - [PRDX2_HUMAN]					21.8782	75.76	16	13.6771	20	22.878	11.4162	21	21.8898	5.38186	23	20.2294	1.40308	29	24.3809	16.2626	20	30.2032	14.065	20	21.4684
1010	-0.118242	1337	-0.983964	-1.02144	-0.793003	-0.209841	Q92620	Pre-mRNA-splicing factor ATP-dependent RNA helicase PRP16 OS=Homo sapiens GN=DHX38 PE=1 SV=2 - [PRP16_HUMAN]				Yes	140.415	9.21	8	0.318877	2	76.6407	0.157087	5	32.5975	0.16658	10	45.7864	0.0961405	3	4.56379	0.251953	2	38.4678	0.217847	2	12.7996
1011	-0.118454	547	-0.287774	-0.42499	-0.777578	-0.210041	Q9C005	Protein dpy-30 homolog OS=Homo sapiens GN=DPY30 PE=1 SV=1 - [DPY30_HUMAN]				Yes	11.2428	58.59	5	0.872933	9	5.33741	0.650199	7	5.80929	0.579285	7	7.41563	0.337923	6	35.5036	0.935023	5	5.65713	0.808339	7	13.9077
1012	-0.118456	1022	-0.625974	-0.714738	-1.02579	-0.210043	O00273	DNA fragmentation factor subunit alpha OS=Homo sapiens GN=DFFA PE=1 SV=1 - [DFFA_HUMAN]				Yes	36.4995	32.93	8	3.64193	10	29.7819	2.21908	8	26.2949	1.34628	8	34.0434	0.661214	11	26.0194	5.32523	10	27.4447	4.60372	11	17.0176
1013	-0.118762	330	-0.128445	-0.288488	-1.31089	-0.0669494	P41091	Eukaryotic translation initiation factor 2 subunit 3 OS=Homo sapiens GN=EIF2S3 PE=1 SV=3 - [IF2G_HUMAN]					51.0772	56.78	23	2.39056	31	13.0508	1.9573	27	20.7297	1.43755	33	14.1048	0.579437	33	12.6567	3.07755	29	28.2984	2.938	24	15.981
1014	-0.119817	1334	-0.983197	0.283485	-2.51154	-0.211323	O75153	Clustered mitochondria protein homolog OS=Homo sapiens GN=CLUH PE=1 SV=2 - [CLU_HUMAN]					146.577	35.75	35	10.3055	15	20.8902	12.5431	10	60.6131	3.87109	26	32.0907	0.678865	25	22.5446	17.7629	8	66.2507	15.3426	12	43.8417
1015	-0.119897	934	-0.547244	-0.647287	-1.31247	1.1767	Q8TC12	Retinol dehydrogenase 11 OS=Homo sapiens GN=RDH11 PE=1 SV=2 - [RDH11_HUMAN]					35.3634	41.19	10	0.348458	3	1332.58	0.222483	3	15.0188	0.337336	3	45.2046	0.135822	3	137.292	0.519202	1		1.17371	1
1016	-0.121326	746	-0.419224	-0.537608	-0.694165	-0.212743	P82970	High mobility group nucleosome-binding domain-containing protein 5 OS=Homo sapiens GN=HMGN5 PE=1 SV=1 - [HMGN5_HUMAN]				Yes	31.5059	26.24	5	0.752877	6	5.10682	0.518666	6	16.4215	0.380389	6	2.50185	0.235106	7	6.35829	0.846794	7	2.58016	0.730694	6	2.36924
1017	-0.121406	644	-0.347628	0.00856035	-1.31456	-0.425602	P62847	40S ribosomal protein S24 OS=Homo sapiens GN=RPS24 PE=1 SV=1 - [RS24_HUMAN]				Yes	15.4134	34.59	6	0.669639	7	23.473	0.673624	6	32.7245	0.418183	11	25.1881	0.168129	13	25.3671	1.04493	6	19.7563	0.777982	5	11.1666
1018	-0.121816	1493	-1.35172	-0.282809	-3.0234	-0.00935706	Q9Y490	Talin-1 OS=Homo sapiens GN=TLN1 PE=1 SV=3 - [TLN1_HUMAN]					269.599	35.73	53	3.48434	26	22.0253	2.86409	24	45.9585	1.33381	26	29.7578	0.164045	36	36.4869	5.12762	24	30.9159	5.09447	23	53.844
1019	-0.122426	470	-0.234654	-0.283331	-1.47186	-0.158962	P48643	T-complex protein 1 subunit epsilon OS=Homo sapiens GN=CCT5 PE=1 SV=1 - [TCPE_HUMAN]				Yes	59.6328	88.91	48	9.50002	83	29.5997	7.80608	83	27.2732	4.46891	81	22.4165	1.61112	87	14.0461	11.369	56	17.9614	10.1829	66	28.3354
1020	-0.12256	382	-0.168824	0.010059	-1.38042	-0.213903	Q9ULA0	Aspartyl aminopeptidase OS=Homo sapiens GN=DNPEP PE=1 SV=1 - [DNPEP_HUMAN]				Yes	52.3949	34.11	10	11.0693	4	20.7684	11.1467	5	61.4932	4.48713	3	47.2427	1.72353	1		12.0108	5	29.2153	10.3557	6	39.62
1021	-0.122964	367	-0.159653	-0.315225	-0.395139	-0.214284	O43172	U4/U6 small nuclear ribonucleoprotein Prp4 OS=Homo sapiens GN=PRPF4 PE=1 SV=2 - [PRP4_HUMAN]				Yes	58.4124	44.83	18	0.412583	9	15.579	0.331603	20	22.5948	0.271212	16	18.6463	0.206234	21	19.5083	0.494259	12	28.7107	0.426038	9	22.8689
1022	-0.123022	435	-0.205547	-0.354544	-1.31681	-0.0162837	Q13618	Cullin-3 OS=Homo sapiens GN=CUL3 PE=1 SV=2 - [CUL3_HUMAN]				Yes	88.8735	20.7	11	2.1163	5	17.4135	1.6552	6	19.8676	1.0323	6	7.11006	0.414388	6	32.3118	2.10766	5	15.4168	2.08401	5	12.2612
1023	-0.123089	379	-0.167835	-0.26446	-1.37905	-0.214401	P50990	T-complex protein 1 subunit theta OS=Homo sapiens GN=CCT8 PE=1 SV=4 - [TCPQ_HUMAN]				Yes	59.5825	78.1	50	9.56109	68	23.2834	7.9597	66	20.214	4.31458	65	14.2577	1.65883	77	12.1868	11.5982	60	20.1022	9.99656	63	20.2936
1024	-0.123188	1431	-1.1831	0.276845	-2.7892	-0.214494	O00743	Serine/threonine-protein phosphatase 6 catalytic subunit OS=Homo sapiens GN=PPP6C PE=1 SV=1 - [PPP6_HUMAN]					35.1215	39.34	9	12.3202	3	60.173	14.9265	5	38.5066	6.09768	5	62.8827	0.88213	6	9.07902	11.1331	4	146.224	9.59505	6	139.86
1025	-0.123216			-0.284008	-0.244029		Q8N726	Cyclin-dependent kinase inhibitor 2A, isoform 4 OS=Homo sapiens GN=CDKN2A PE=1 SV=2 - [CD2A2_HUMAN]				Yes	13.8946	25	3	0.136833	1		0.112382	2	1.95691	0.087261	1		0.0736818	1		0.15402	1
1026	-0.123567	1003	-0.612004	-0.284309	-1.99598	-0.174159	Q13310	Polyadenylate-binding protein 4 OS=Homo sapiens GN=PABPC4 PE=1 SV=1 - [PABP4_HUMAN]				Yes	70.7381	44.57	15	1.38492	12	23.7067	1.1372	12	12.6515	0.610004	12	22.5829	0.152927	13	23.8693	2.16074	13	17.0698	1.91503	10	26.5216
1027	-0.124816	625	-0.335995	-0.466303	-0.0627648	-0.216026	Q9UKD2	mRNA turnover protein 4 homolog OS=Homo sapiens GN=MRTO4 PE=1 SV=2 - [MRT4_HUMAN]				Yes	27.5429	55.65	13	0.241859	10	15.3852	0.175061	10	23.0114	0.16867	12	46.6393	0.16149	13	46.3485	0.281228	7	26.5653	0.242119	6	49.5759
1028	-0.124842	1343	-1.00687	-0.285401	-2.54443	1.0669	Q14232	Translation initiation factor eIF-2B subunit alpha OS=Homo sapiens GN=EIF2B1 PE=1 SV=1 - [EI2BA_HUMAN]					33.6908	38.03	10	11.4953	1		9.43204	3	168.933	6.39662	6	12.3913	1.09648	11	19.3043	14.0263	2	87.7672	29.3843	1
1029	-0.124883	505	-0.257057	-0.285436	-0.815828	-0.340411	Q10570	Cleavage and polyadenylation specificity factor subunit 1 OS=Homo sapiens GN=CPSF1 PE=1 SV=2 - [CPSF1_HUMAN]				Yes	160.782	19.54	22	0.071337	5	27.9937	0.0585315	4	19.2014	0.0752165	7	231.893	0.0427291	2	72.7352	0.0856061	4	6.05592	0.0676131	3	5.16588
1030	-0.12515	1365	-1.05154	-0.285666	0.530113	-1.08771	P09012	U1 small nuclear ribonucleoprotein A OS=Homo sapiens GN=SNRPA PE=1 SV=3 - [SNRPA_HUMAN]				Yes	31.2592	35.11	7	0.147796	3	77.6479	0.121247	4	49.0168	0.0660003	6	115.973	0.0953072	6	49.1561	0.236139	4	5.93784	0.111105	2	61.4907
1031	-0.125258	758	-0.426526	-0.543864	-1.31991	0.15667	P46060	Ran GTPase-activating protein 1 OS=Homo sapiens GN=RANGAP1 PE=1 SV=1 - [RAGP1_HUMAN]				Yes	63.5023	58.6	23	2.01898	11	27.5671	1.38488	17	26.8267	1.20933	12	48.2473	0.484409	12	37.4457	2.52688	12	19.3796	2.81674	9	31.1126
1032	-0.126285	428	-0.198188	0.15864	-1.42121	-0.217407	Q9UHB6	LIM domain and actin-binding protein 1 OS=Homo sapiens GN=LIMA1 PE=1 SV=1 - [LIMA1_HUMAN]					85.1734	22.92	11	0.683673	3	19.211	0.763139	4	1.0232	0.555349	7	15.3453	0.207367	12	17.6079	1.04437	4	8.58386	0.898272	1
1033	-0.126796	529	-0.271135	0.340638	-1.52253	-0.217888	Q9Y520	Protein PRRC2C OS=Homo sapiens GN=PRRC2C PE=1 SV=4 - [PRC2C_HUMAN]					316.718	13.09	24	2.06167	15	47.9248	2.61072	11	26.0211	2.02215	13	34.2553	0.703861	13	15.1576	3.25023	12	33.8993	2.79462	2	48.4875
1034	-0.126876			-0.287144	-0.0547527		Q96HR8	H/ACA ribonucleoprotein complex non-core subunit NAF1 OS=Homo sapiens GN=NAF1 PE=1 SV=2 - [NAF1_HUMAN]				Yes	53.6831	3.24	1	0.525601	1		0.430742	1		0.332186	1		0.319815	1
1035	-0.127165	627	-0.336742	-0.116581	-1.61365	-0.218234	P83731	60S ribosomal protein L24 OS=Homo sapiens GN=RPL24 PE=1 SV=1 - [RL24_HUMAN]					17.7679	35.03	8	0.312638	12	21.1791	0.288368	11	32.0217	0.19136	11	21.8105	0.0625308	15	36.4894	0.426243	11	15.3032	0.366406	7	25.4502
1036	-0.127363	372	-0.161161	-0.287561	-1.36978	-0.158758	P50991	T-complex protein 1 subunit delta OS=Homo sapiens GN=CCT4 PE=1 SV=4 - [TCPD_HUMAN]				Yes	57.8878	80.33	40	9.37507	85	23.0331	7.68086	77	17.9517	4.41929	91	13.5109	1.71005	94	10.6654	11.0544	62	22.2782	9.90251	79	20.1937
1037	-0.127655	858	-0.49713	0.000675684	-1.32324	-0.566224	P62244	40S ribosomal protein S15a OS=Homo sapiens GN=RPS15A PE=1 SV=2 - [RS15A_HUMAN]					14.83	70.77	12	0.640204	15	23.992	0.640504	16	15.3984	0.431311	16	9.59655	0.172368	18	29.803	1.11155	12	21.0952	0.750719	11	10.0079
1038	-0.128109	571	-0.302342	0.218117	-1.56587	-0.219123	Q01082	Spectrin beta chain, non-erythrocytic 1 OS=Homo sapiens GN=SPTBN1 PE=1 SV=2 - [SPTB2_HUMAN]				Yes	274.439	34.09	55	1.53786	23	26.43	1.78886	29	24.5932	0.986023	34	19.9211	0.333052	49	28.5261	2.288	18	17.9925	1.96559	18	26.7838
1039	-0.129303			-0.0669853	-1.32553		Q99959	Plakophilin-2 OS=Homo sapiens GN=PKP2 PE=1 SV=2 - [PKP2_HUMAN]				Yes	97.3548	6.92	4	0.186925	1		0.178444	1		0.140129	1		0.0559118	1					0.167423	1
1040	-0.130462	1174	-0.773307	0.0687652	-2.22002	-0.221336	P13639	Elongation factor 2 OS=Homo sapiens GN=EEF2 PE=1 SV=4 - [EF2_HUMAN]				Yes	95.277	75.87	67	15.164	142	26.3599	15.9042	129	20.4051	5.23779	158	17.8374	1.12423	177	13.1119	24.7429	108	30.4689	21.2237	118	23.4101
1041	-0.131562	657	-0.355546	-0.483053	-1.15312	-0.22237	Q5XPI4	E3 ubiquitin-protein ligase RNF123 OS=Homo sapiens GN=RNF123 PE=1 SV=1 - [RN123_HUMAN]					148.42	1.52	2	0.276076	2	33.3596	0.197522	1		0.134369	2	14.6402	0.0604193	2	32.0071	0.415063	1		0.355774	1
1042	-0.132009	852	-0.492424	-0.291541	-1.82989	-0.11177	Q15046	Lysine--tRNA ligase OS=Homo sapiens GN=KARS PE=1 SV=3 - [SYK_HUMAN]				Yes	68.0046	52.93	31	6.00629	38	29.2757	4.90731	38	23.4552	3.33778	45	27.0478	0.938874	32	17.7714	7.27484	30	33.1907	6.73251	30	34.4043
1043	-0.132705	542	-0.283111	0.083201	-1.53916	-0.223445	Q13620	Cullin-4B OS=Homo sapiens GN=CUL4B PE=1 SV=4 - [CUL4B_HUMAN]				Yes	103.916	26.83	11	0.32662	4	66.4146	0.346011	8	10.5624	0.244864	5	4.10395	0.0842543	2	104.675	0.595982	8	19.8677	0.510469	5	38.0563
1044	-0.134616			-0.293775		-0.114095	Q9P1Z9	Coiled-coil domain-containing protein 180 OS=Homo sapiens GN=CCDC180 PE=2 SV=2 - [CC180_HUMAN]					190.979	0.43	1	2.92011	1		2.38212	1								4.16497	1		3.84828	1
1045	-0.135519	612	-0.326324	0.0293847	-1.33416	-0.405564	P62249	40S ribosomal protein S16 OS=Homo sapiens GN=RPS16 PE=1 SV=2 - [RS16_HUMAN]					16.435	77.4	17	0.662893	26	8.85706	0.676533	30	11.7594	0.432405	33	13.8062	0.171501	36	15.4995	1.02707	24	11.0709	0.775377	25	15.6146
1046	-0.135625	939	-0.552176	-0.29464	-0.715812	-0.618	Q15020	Squamous cell carcinoma antigen recognized by T-cells 3 OS=Homo sapiens GN=SART3 PE=1 SV=1 - [SART3_HUMAN]				Yes	109.865	29.08	20	0.350696	8	35.3303	0.285914	14	23.484	0.154424	12	10.8393	0.094023	7	76.278	0.535993	4	27.5134	0.349239	8	41.8619
1047	-0.136294	344	-0.145195	-0.231003	-1.33524	-0.235194	B1ANS9	WD repeat-containing protein 64 OS=Homo sapiens GN=WDR64 PE=2 SV=1 - [WDR64_HUMAN]					123.553	0.65	1	7.76182	2	6.78042	6.61339	3	6.92451	3.781	2	3.05544	1.49851	2	1.41636	9.46296	2	3.82841	8.03946	1
1048	-0.136305	392	-0.174953	-0.328333	-0.857969	-0.226832	Q8NDH3	Probable aminopeptidase NPEPL1 OS=Homo sapiens GN=NPEPL1 PE=1 SV=3 - [PEPL1_HUMAN]				Yes	55.8255	30.4	11	0.705389	10	9.7082	0.561811	7	5.97943	0.360294	9	12.7892	0.198784	8	51.8137	0.911412	11	12.813	0.77881	10	24.6353
1049	-0.13662	1545	-1.7371	-0.295492	-3.55868	0.799732	O75676	Ribosomal protein S6 kinase alpha-4 OS=Homo sapiens GN=RPS6KA4 PE=1 SV=1 - [KS6A4_HUMAN]				Yes	85.5523	1.94	2	1.46307	3	91.415	1.1921	3	32.0847	0.850483	2	2.9396	0.0721768	2	3885.31	1.93132	1		3.362	1
1050	-0.136906	492	-0.248524	-0.264261	-1.49112	-0.227397	Q9UNE7	E3 ubiquitin-protein ligase CHIP OS=Homo sapiens GN=STUB1 PE=1 SV=2 - [CHIP_HUMAN]				Yes	34.8342	40.26	12	4.39072	11	16.7591	3.65583	9	14.0802	2.6358	12	31.2816	0.937649	11	31.2464	5.93413	10	12.8957	5.06879	9	55.3886
1051	-0.137719	639	-0.342873	0.0115901	-1.33722	-0.42113	P42677	40S ribosomal protein S27 OS=Homo sapiens GN=RPS27 PE=1 SV=3 - [RS27_HUMAN]				Yes	9.45484	40.48	5	0.620568	5	35.7615	0.625574	6	20.1328	0.411065	8	18.9642	0.162693	8	16.7268	0.941622	5	16.9934	0.70324	4	8.32866
1052	-0.138133	1245	-0.863	0.249717	-2.3446	-0.228551	Q00688	Peptidyl-prolyl cis-trans isomerase FKBP3 OS=Homo sapiens GN=FKBP3 PE=1 SV=1 - [FKBP3_HUMAN]				Yes	25.1613	55.8	10	4.19041	9	29.7594	4.98229	6	41.6653	2.43761	13	24.2043	0.479923	13	22.3294	5.12978	9	20.7135	4.37823	6	6.7107
1053	-0.138191	822	-0.47611	-0.586344	-1.33787	-0.197362	Q99460	26S proteasome non-ATPase regulatory subunit 1 OS=Homo sapiens GN=PSMD1 PE=1 SV=2 - [PSMD1_HUMAN]				Yes	105.769	52.26	35	2.67425	38	22.572	1.78113	45	21.1148	1.25496	39	23.7968	0.496465	29	17.3154	2.84403	30	26.3234	2.4804	27	21.8143
1054	-0.13837	1359	-1.04134	0.295932	-2.5923	-0.228774	P19623	Spermidine synthase OS=Homo sapiens GN=SRM PE=1 SV=1 - [SPEE_HUMAN]					33.8027	65.56	17	17.3906	6	102.402	21.35	7	15.5869	9.51252	9	52.0397	1.57737	14	9.40869	33.5939	4	51.2907	28.6677	5	31.513
1055	-0.138669	1050	-0.652013	-0.0361026	-1.33854	-0.711907	P49585	Choline-phosphate cytidylyltransferase A OS=Homo sapiens GN=PCYT1A PE=1 SV=2 - [PCY1A_HUMAN]					41.7048	14.71	4	0.767237	1		0.748275	1		0.277167	2	931.494	0.109598	1		0.802996	2	45.2177	0.490239	1
1056	-0.138796	599	-0.320244	0.0986635	-1.33872	-0.399845	Q13813	Spectrin alpha chain, non-erythrocytic 1 OS=Homo sapiens GN=SPTAN1 PE=1 SV=3 - [SPTN1_HUMAN]					284.364	45.35	83	1.85536	58	18.0889	1.98669	54	20.4141	1.10394	72	15.1789	0.436467	85	14.2173	2.8689	52	22.0284	2.17445	42	31.2005
1057	-0.138833	337	-0.138844	-0.297397	-0.597187	-0.22921	O43684	Mitotic checkpoint protein BUB3 OS=Homo sapiens GN=BUB3 PE=1 SV=1 - [BUB3_HUMAN]				Yes	37.1312	69.51	20	0.708932	20	14.4672	0.576871	21	12.0827	0.527722	19	14.9752	0.348846	25	11.8036	0.88969	17	12.7179	0.758996	21	18.2361
1058	-0.139046	1484	-1.32904	0.406267	-2.9919	-0.22941	Q15436	Protein transport protein Sec23A OS=Homo sapiens GN=SEC23A PE=1 SV=2 - [SC23A_HUMAN]					86.1053	25.49	12	5.05602	5	44.1617	6.70049	6	64.3205	3.09435	7	31.7299	0.388971	12	60.5715	7.35515	2	65.2448	6.27382	3	20.0531
1059	-0.139224	693	-0.377638	0.165608	-1.67045	-0.229577	Q96D46	60S ribosomal export protein NMD3 OS=Homo sapiens GN=NMD3 PE=1 SV=1 - [NMD3_HUMAN]				Yes	57.5659	23.26	9	3.52629	4	16.0395	3.95523	3	20.4188	2.13291	5	7.05444	0.670065	4	12.8084	5.58671	3	6.40802	4.76482	1
1060	-0.139686	415	-0.191236	-0.298119	-1.15362	-0.2785	P63167	Dynein light chain 1, cytoplasmic OS=Homo sapiens GN=DYNLL1 PE=1 SV=1 - [DYL1_HUMAN]				Yes	10.3591	64.04	3	2.42987	6	13.6363	1.97624	5	9.3847	1.4548	4	2.2894	0.65393	5	14.288	2.72947	6	7.76586	2.2503	5	12.1982
1061	-0.140562	788	-0.449742	0.0549784	-1.7706	-0.230836	Q8NC51	Plasminogen activator inhibitor 1 RNA-binding protein OS=Homo sapiens GN=SERBP1 PE=1 SV=2 - [PAIRB_HUMAN]				Yes	44.9385	44.36	18	1.97785	28	16.828	2.05467	31	21.5651	1.16393	34	14.687	0.341131	36	10.7042	2.53642	22	8.22711	2.16139	22	26.384
1062	-0.140691	440	-0.210875	-0.359109	-1.34135	-0.000785227	Q9Y5X1	Sorting nexin-9 OS=Homo sapiens GN=SNX9 PE=1 SV=1 - [SNX9_HUMAN]					66.5496	30.42	10	11.1365	5	40.609	8.68255	5	4.05463	6.36307	5	35.0324	2.5112	2	44.4935	11.9727	3	44.637	11.9662	3	46.4797
1063	-0.141197	408	-0.188586	-0.299413	-1.26087	-0.276007	P17987	T-complex protein 1 subunit alpha OS=Homo sapiens GN=TCP1 PE=1 SV=1 - [TCPA_HUMAN]				Yes	60.3056	77.16	36	9.82213	67	22.1455	7.98129	72	20.8819	4.67501	69	18.2041	1.95084	70	14.8681	12.1377	52	23.7686	10.0242	51	27.9041
1064	-0.141784			-0.299916	-1.19627		Q969H6	Ribonuclease P/MRP protein subunit POP5 OS=Homo sapiens GN=POP5 PE=1 SV=1 - [POP5_HUMAN]				Yes	18.8075	7.98	1	0.510602	2	44.8993	0.414762	2	43.5108	0.368339	1		0.160744	2	71.0259				0.778663	2	1.09971
1065	-0.141895	733	-0.405072	0.00586069	-1.70856	-0.23209	Q9UQ80	Proliferation-associated protein 2G4 OS=Homo sapiens GN=PA2G4 PE=1 SV=3 - [PA2G4_HUMAN]				Yes	43.7592	53.3	21	3.22472	25	16.2526	3.23785	32	19.3416	2.16072	39	15.8214	0.661107	38	12.2303	4.44435	26	14.7219	3.78392	31	26.9445
1066	-0.141943	497	-0.252719	-0.0797653	-1.49695	-0.232135	P68402	Platelet-activating factor acetylhydrolase IB subunit beta OS=Homo sapiens GN=PAFAH1B2 PE=1 SV=1 - [PA1B2_HUMAN]				Yes	25.5531	50.22	6	7.07736	4	40.2717	6.69668	5	31.0682	2.63234	7	14.3234	0.932645	5	5.64746	10.2026	6	44.7814	8.6862	3	12.1763
1067	-0.141954	708	-0.386503	-0.509575	-1.15787	-0.232145	Q9HB07	UPF0160 protein MYG1, mitochondrial OS=Homo sapiens GN=C12orf10 PE=1 SV=2 - [MYG1_HUMAN]				Yes	42.4224	45.48	14	5.17814	11	26.7115	3.63728	15	22.6924	2.18029	13	21.7395	0.977153	17	15.4843	7.02357	14	18.3612	5.97965	19	39.4629
1068	-0.14209				-0.896176	-0.232273	Q9P0W2	SWI/SNF-related matrix-associated actin-dependent regulator of chromatin subfamily E member 1-related OS=Homo sapiens GN=HMG20B PE=1 SV=1 - [HM20B_HUMAN]				Yes	35.7905	25.24	5				0.38721	2	11.8786	0.236373	1		0.127005	1		0.412302	3	29.1242	0.350989	1
1069	-0.142426	1026	-0.629659	0.234789	-2.0205	-0.23259	P08758	Annexin A5 OS=Homo sapiens GN=ANXA5 PE=1 SV=2 - [ANXA5_HUMAN]				Yes	35.9144	72.5	22	7.5082	26	26.8958	8.83516	24	38.2381	2.89576	32	24.4107	0.713727	34	7.82414	14.9826	20	31.3658	12.7518	28	48.3582
1070	-0.143159	1377	-1.0744	0.616546	-2.63821	-0.233278	P30046	D-dopachrome decarboxylase OS=Homo sapiens GN=DDT PE=1 SV=3 - [DOPD_HUMAN]					12.7037	55.93	6	14.3081	6	22.5112	21.9372	6	135.594	4.99938	4	28.6062	0.803034	8	27.6125	23.934	5	67.084	20.3607	5	75.5182
1071	-0.143179	975	-0.581385	-0.676537	-0.682493	-0.233298	Q86X76	Nitrilase homolog 1 OS=Homo sapiens GN=NIT1 PE=1 SV=2 - [NIT1_HUMAN]				Yes	35.8732	24.77	6	2.09008	7	30.5599	1.30769	3	74.5438	0.653365	3	8.88274	0.407104	2	5.1948	2.74855	5	20.8411	2.33816	5	7.81203
1072	-0.143445	968	-0.573318	-0.068699	-1.94224	-0.233548	Q13347	Eukaryotic translation initiation factor 3 subunit I OS=Homo sapiens GN=EIF3I PE=1 SV=1 - [EIF3I_HUMAN]					36.4786	69.23	20	8.08858	17	29.6	7.71244	12	36.2058	3.77497	19	21.0535	0.98229	17	23.7425	11.241	11	45.1838	9.56095	12	63.4525
1073	-0.144131	567	-0.29941	-0.43496	-1.11013	-0.234192	P25787	Proteasome subunit alpha type-2 OS=Homo sapiens GN=PSMA2 PE=1 SV=2 - [PSA2_HUMAN]				Yes	25.8823	61.54	12	3.94407	34	12.4723	2.91749	32	9.11295	1.9178	35	13.9087	0.888425	28	10.0436	4.31405	33	12.1603	3.66763	33	7.93407
1074	-0.144963	705	-0.385017	-0.508302	-1.2892	-0.234975	P49721	Proteasome subunit beta type-2 OS=Homo sapiens GN=PSMB2 PE=1 SV=1 - [PSB2_HUMAN]				Yes	22.8217	72.14	18	3.73924	21	30.1536	2.62887	16	34.3844	1.92577	15	22.4028	0.787983	15	19.6305	4.13356	28	12.7017	3.51228	14	9.8537
1075	-0.145461				1.07216	-0.235444	Q5RI15	Cytochrome c oxidase protein 20 homolog OS=Homo sapiens GN=COX20 PE=1 SV=2 - [COX20_HUMAN]					13.2828	22.88	3				1.42997	1		1.82614	1		3.83961	1		1.0492	1		0.891214	1
1076	-0.145483	637	-0.34147	-0.470994	-1.33263	-0.235464	P34932	Heat shock 70 kDa protein 4 OS=Homo sapiens GN=HSPA4 PE=1 SV=4 - [HSP74_HUMAN]					94.2712	74.64	63	3.78396	107	22.5936	2.73	103	20.4738	1.91397	105	19.339	0.759928	89	15.299	4.64048	98	22.9852	3.94168	110	27.5428
1077	-0.145893	536	-0.279585	-0.303436	-0.623166	-0.361601	Q13907	Isopentenyl-diphosphate Delta-isomerase 1 OS=Homo sapiens GN=IDI1 PE=1 SV=2 - [IDI1_HUMAN]					26.3025	30.4	7	3.4913	4	51.4663	2.82907	5	65.8216	0.848253	2	20.8533	0.550724	2	49.9082	4.95239	6	37.0171	3.85445	2	24.3533
1078	-0.146065	601	-0.321255	-0.453675	-0.632226	-0.236012	Q08257	Quinone oxidoreductase OS=Homo sapiens GN=CRYZ PE=1 SV=1 - [QOR_HUMAN]					35.1845	39.51	8	0.990333	4	3.72898	0.723122	7	22.3897	0.407702	7	28.4136	0.263042	7	18.3081	1.36154	7	12.9676	1.15607	5	16.5512
1079	-0.146116	961	-0.568368	-0.266003	-1.93537	-0.23606	Q06830	Peroxiredoxin-1 OS=Homo sapiens GN=PRDX1 PE=1 SV=1 - [PRDX1_HUMAN]				Yes	22.0963	80.4	19	14.9698	44	33.9907	12.4492	46	26.9404	6.33049	51	27.2759	1.65514	47	22.1479	18.5955	36	32.0879	15.7887	42	19.9292
1080	-0.146179	396	-0.179569	-0.332288	-1.05476	-0.236119	P25788	Proteasome subunit alpha type-3 OS=Homo sapiens GN=PSMA3 PE=1 SV=2 - [PSA3_HUMAN]				Yes	28.4151	62.75	18	3.31118	23	14.345	2.62999	24	15.6	1.60028	23	12.3191	0.77034	24	8.35238	3.63178	21	12.472	3.08347	23	8.55864
1081	-0.146307	1161	-0.76384	0.0596863	-2.20687	-0.23624	P40222	Alpha-taxilin OS=Homo sapiens GN=TXLNA PE=1 SV=3 - [TXLNA_HUMAN]					61.8532	36.08	12	8.17896	3	53.9914	8.52443	4	32.899	6.49468	6	23.1826	1.40677	9	41.2274	13.0224	3	84.915	11.0554	3	2.66068
1082	-0.14672	1111	-0.713779	-0.789963	-1.34972	-0.061863	P32754	4-hydroxyphenylpyruvate dioxygenase OS=Homo sapiens GN=HPD PE=1 SV=2 - [HPPD_HUMAN]					44.9059	20.36	6	0.693718	1		0.401218	3	3.18129	0.20659	5	57.0218	0.0810594	5	32.5633	1.0285	2	12.8148	0.985331	1
1083	-0.14697	491	-0.248424	-0.391278	-1.35007	-0.103205	P09884	DNA polymerase alpha catalytic subunit OS=Homo sapiens GN=POLA1 PE=1 SV=2 - [DPOLA_HUMAN]				Yes	165.807	14.71	16	0.6158	5	35.7828	0.469519	6	45.0192	0.321873	6	158.376	0.126262	6	45.8572	0.825555	4	12.883	0.768561	2	25.5996
1084	-0.146983	727	-0.397895	-0.30437	-0.690668	-0.472884	O94776	Metastasis-associated protein MTA2 OS=Homo sapiens GN=MTA2 PE=1 SV=1 - [MTA2_HUMAN]				Yes	74.9757	52.84	26	0.0930566	17	20.6031	0.0753568	20	24.3889	0.0564297	18	17.8743	0.034962	10	15.9645	0.120921	16	11.8983	0.0871267	14	41.3266
1085	-0.147464	397	-0.180314	-0.332926	-1.11755	-0.237328	O14818	Proteasome subunit alpha type-7 OS=Homo sapiens GN=PSMA7 PE=1 SV=1 - [PSA7_HUMAN]				Yes	27.8696	75.4	22	3.75039	41	14.2703	2.97752	36	12.5809	1.88369	41	16.3985	0.868149	35	11.6777	4.17188	40	10.3368	3.53907	38	14.5544
1086	-0.147936	607	-0.323168	-0.455314	0.430848	-0.237772	P07919	Cytochrome b-c1 complex subunit 6, mitochondrial OS=Homo sapiens GN=UQCRH PE=1 SV=2 - [QCR6_HUMAN]					10.7319	73.63	6	0.0469045	4	43.5946	0.0342098	2	1.06156	0.0156445	1		0.0210892	1		0.0382362	1		0.0324263	2	32.242
1087	-0.148	593	-0.318232	0.000445131	-1.3515	-0.397952	P62277	40S ribosomal protein S13 OS=Homo sapiens GN=RPS13 PE=1 SV=2 - [RS13_HUMAN]				Yes	17.2117	49.67	12	0.653774	26	7.86256	0.653976	28	8.97566	0.429981	29	9.89766	0.168503	27	13.003	1.01193	22	7.27121	0.767988	24	6.0516
1088	-0.148537	988	-0.598769	-0.69143	-0.747271	-0.238337	P33993	DNA replication licensing factor MCM7 OS=Homo sapiens GN=MCM7 PE=1 SV=4 - [MCM7_HUMAN]				Yes	81.2566	62.45	40	0.380564	44	22.7066	0.23566	44	29.6764	0.146829	43	33.2891	0.0874706	30	28.948	0.43778	40	14.8255	0.371115	30	20.5711
1089	-0.148762	508	-0.259696	-0.0675499	-1.35256	-0.342894	P62263	40S ribosomal protein S14 OS=Homo sapiens GN=RPS14 PE=1 SV=3 - [RS14_HUMAN]				Yes	16.2625	40.4	7	0.727193	11	13.6197	0.693929	14	12.4034	0.491729	17	15.2387	0.19256	16	14.3755	1.06114	13	14.3714	0.836661	14	16.7664
1090	-0.150181	591	-0.317049	-0.450072	-1.25262	-0.239883	O43242	26S proteasome non-ATPase regulatory subunit 3 OS=Homo sapiens GN=PSMD3 PE=1 SV=2 - [PSMD3_HUMAN]				Yes	60.9395	56.18	28	2.42395	37	11.0112	1.77435	45	16.41	1.28004	46	13.2626	0.537214	38	10.8089	2.57189	42	14.3169	2.17791	40	21.793
1091	-0.150284	570	-0.301	-0.307198	-0.810772	-0.381744	Q16775	Hydroxyacylglutathione hydrolase, mitochondrial OS=Homo sapiens GN=HAGH PE=1 SV=2 - [GLO2_HUMAN]					33.7843	30.19	7	1.07817	2	17.9647	0.871388	4	25.9312	0.407813	3	14.733	0.232485	1		1.34764	4	36.6873	1.03433	4	9.70959
1092	-0.150329	416	-0.191391	-0.0802026	-1.35473	-0.278645	P62750	60S ribosomal protein L23a OS=Homo sapiens GN=RPL23A PE=1 SV=1 - [RL23A_HUMAN]				Yes	17.6841	44.23	10	0.259719	10	9.58759	0.245674	11	14.0354	0.174171	7	16.6815	0.068102	9	35.9906	0.354144	9	17.0726	0.291943	5	14.1816
1093	-0.150788	925	-0.543528	-0.644104	-1.11425	-0.240454	Q13451	Peptidyl-prolyl cis-trans isomerase FKBP5 OS=Homo sapiens GN=FKBP5 PE=1 SV=2 - [FKBP5_HUMAN]				Yes	51.1796	32.6	15	1.78919	13	24.3604	1.14488	12	21.2161	0.881533	11	19.3079	0.407208	10	19.4727	1.92835	18	14.749	1.63231	11	16.0591
1094	-0.151311	546	-0.287339	0.0494019	-1.3561	-0.368894	P46782	40S ribosomal protein S5 OS=Homo sapiens GN=RPS5 PE=1 SV=4 - [RS5_HUMAN]					22.8621	41.67	9	0.654639	15	10.733	0.677444	20	14.5397	0.447853	20	7.84515	0.174948	25	19.0923	1.01917	14	8.66187	0.789217	11	20.5522
1095	-0.151655			-0.229243	-1.35658		Q99081	Transcription factor 12 OS=Homo sapiens GN=TCF12 PE=1 SV=1 - [HTF4_HUMAN]				Yes	72.9203	2.79	1	1.56879	2	53.5311	1.33831	2	17.6462	1.14892	2	20.2627	0.448664	1					3.0498	1
1096	-0.152208	461	-0.230386	-0.375824	-1.18066	-0.24179	P25786	Proteasome subunit alpha type-1 OS=Homo sapiens GN=PSMA1 PE=1 SV=1 - [PSA1_HUMAN]				Yes	29.5369	84.03	20	3.40627	26	13.2709	2.6251	27	14.4409	1.70136	29	15.1246	0.750554	25	12.9576	3.80015	34	13.5527	3.21377	27	14.614
1097	-0.152213	903	-0.530062	-0.149275	-1.88216	-0.241795	P11586	C-1-tetrahydrofolate synthase, cytoplasmic OS=Homo sapiens GN=MTHFD1 PE=1 SV=3 - [C1TC_HUMAN]					101.495	65.67	49	7.16513	44	34.3555	6.46082	47	36.8474	2.75055	46	23.3219	0.74616	40	11.5317	9.91411	41	26.7464	8.38429	36	39.2291
1098	-0.152344	566	-0.298882	-0.434508	-1.1203	-0.241918	P60900	Proteasome subunit alpha type-6 OS=Homo sapiens GN=PSMA6 PE=1 SV=1 - [PSA6_HUMAN]				Yes	27.3818	73.98	20	3.7353	32	11.8848	2.76392	29	10.2425	1.75232	29	12.4554	0.806065	30	11.4515	4.18483	32	12.7376	3.53878	37	12.6305
1099	-0.153609	402	-0.185396	-0.33728	-1.10759	-0.243108	P62875	DNA-directed RNA polymerases I, II, and III subunit RPABC5 OS=Homo sapiens GN=POLR2L PE=1 SV=1 - [RPAB5_HUMAN]				Yes	7.63999	38.81	3	0.234532	2	41.4068	0.185639	3	3.97251	0.135888	2	21.6549	0.0630612	2	14.8225	0.324338	3	15.8821	0.274041	3	11.737
1100	-0.153913	1445	-1.21663	-0.310307	-2.83576	-0.109159	Q9UGI8	Testin OS=Homo sapiens GN=TES PE=1 SV=1 - [TES_HUMAN]				Yes	47.9639	46.56	13	8.28956	5	26.2562	6.68528	1		2.83265	7	34.0673	0.396774	6	45.1186	14.1492	2	42.6313	13.1181	3	36.7213
1101	-0.156014	715	-0.390928	-0.513366	-0.783793	-0.24537	Q9BS26	Endoplasmic reticulum resident protein 44 OS=Homo sapiens GN=ERP44 PE=1 SV=1 - [ERP44_HUMAN]					46.9414	39.66	12	0.0920886	6	14.1852	0.064516	6	14.9793	0.040791	4	8.13486	0.023693	3	71.7814	0.112903	7	19.7596	0.0952452	8	38.1347
1102	-0.158286	1366	-1.05371	-0.314054	-2.60948	2.19035	Q9UNI6	Dual specificity protein phosphatase 12 OS=Homo sapiens GN=DUSP12 PE=1 SV=1 - [DUS12_HUMAN]				Yes	37.6629	23.24	6	12.934	2	53.5103	10.4039	1		3.66008	1		0.599732	1		3.11996	1		14.24	1
1103	-0.158395	472	-0.235175	-0.0416586	-1.36594	-0.319829	P62081	40S ribosomal protein S7 OS=Homo sapiens GN=RPS7 PE=1 SV=1 - [RS7_HUMAN]				Yes	22.1133	65.98	14	0.647215	16	9.5175	0.628794	25	15.0519	0.436646	25	12.486	0.169411	25	16.3236	0.945565	18	19.6842	0.757553	19	17.4511
1104	-0.159228	1181	-0.778918	-0.84577	-1.36709	-0.23702	Q9UKF6	Cleavage and polyadenylation specificity factor subunit 3 OS=Homo sapiens GN=CPSF3 PE=1 SV=1 - [CPSF3_HUMAN]				Yes	77.4362	24.85	11	0.439863	6	14.8397	0.244746	7	18.9565	0.219252	5	4.16334	0.0849976	3	63.1352	0.515207	7	7.96666	0.437151	2	24.6606
1105	-0.159697	1049	-0.651938	-0.736982	-0.768817	-0.248834	Q92499	ATP-dependent RNA helicase DDX1 OS=Homo sapiens GN=DDX1 PE=1 SV=2 - [DDX1_HUMAN]				Yes	82.3798	54.05	35	0.201894	27	21.7287	0.121135	33	34.8153	0.115192	38	33.9416	0.0676062	31	34.7089	0.212521	28	21.4872	0.178853	28	26.4627
1106	-0.15983	1393	-1.10861	0.200612	-2.68573	-0.24896	Q9BQE3	Tubulin alpha-1C chain OS=Homo sapiens GN=TUBA1C PE=1 SV=1 - [TBA1C_HUMAN]				Yes	49.8635	86.64	17	17.0325	27	34.984	19.5735	19	21.3953	7.71545	31	22.3777	1.19915	41	9.38301	28.4112	22	14.5788	23.9081	24	47.2924
1107	-0.159859	544	-0.286308	-0.423735	-1.36797	0.10575	P49643	DNA primase large subunit OS=Homo sapiens GN=PRIM2 PE=1 SV=2 - [PRI2_HUMAN]				Yes	58.769	24.56	9	0.507871	6	8.61688	0.378614	8	4.55458	0.277057	9	11.6113	0.107342	7	62.4054	0.553	5	14.5699	0.595057	4	6.47631
1108	-0.159915	484	-0.244495	-0.315449	-0.4854	-0.328596	Q96S55	ATPase WRNIP1 OS=Homo sapiens GN=WRNIP1 PE=1 SV=2 - [WRIP1_HUMAN]				Yes	72.0878	22.71	12	0.231236	3	7.16359	0.185821	9	21.813	0.14988	7	20.3896	0.107059	8	29.9581	0.240424	7	48.41	0.191453	1
1109	-0.160245	771	-0.435664	-0.315732	-1.24142	-0.50841	P84098	60S ribosomal protein L19 OS=Homo sapiens GN=RPL19 PE=1 SV=1 - [RL19_HUMAN]				Yes	23.4512	35.71	10	0.24576	13	18.5855	0.197454	11	20.4135	0.161294	11	8.39956	0.0682205	11	51.2774	0.350246	7	3.48743	0.246222	10	28.5493
1110	-0.160339	499	-0.253274	0.0513101	-1.36864	-0.336853	P25398	40S ribosomal protein S12 OS=Homo sapiens GN=RPS12 PE=1 SV=3 - [RS12_HUMAN]					14.5055	62.12	10	0.616027	22	13.0766	0.63833	17	12.8611	0.427065	21	7.50996	0.165384	27	14.7235	0.974684	16	7.44794	0.771722	20	6.80144
1111	-0.160735	530	-0.272472	0.0459335	-1.36919	-0.354911	P62851	40S ribosomal protein S25 OS=Homo sapiens GN=RPS25 PE=1 SV=1 - [RS25_HUMAN]				Yes	13.7337	35.2	6	0.678254	6	4.90215	0.700196	6	10.0777	0.459177	6	6.79705	0.177752	9	14.2168	1.07393	6	8.37262	0.839722	5	1.49446
1112	-0.160919	494	-0.252235	-0.0475171	-1.36944	-0.335876	P08865	40S ribosomal protein SA OS=Homo sapiens GN=RPSA PE=1 SV=4 - [RSSA_HUMAN]				Yes	32.8334	48.81	14	0.779876	15	17.0001	0.754608	16	16.3862	0.490757	24	15.9416	0.189943	21	18.7623	1.25481	17	8.51825	0.99419	17	13.572
1113	-0.16146	1057	-0.657721	-0.741937	-0.938233	-0.250492	O75496	Geminin OS=Homo sapiens GN=GMNN PE=1 SV=1 - [GEMI_HUMAN]				Yes	23.5507	32.54	5	1.20669	3	14.6919	0.721523	3	12.615	0.519748	4	41.0238	0.271241	3	9.65253	1.26415	4	31.8128	1.06266	3	7.37908
1114	-0.161611	429	-0.198421	-0.316902	-1.42153	-0.242251	P78371	T-complex protein 1 subunit beta OS=Homo sapiens GN=CCT2 PE=1 SV=4 - [TCPB_HUMAN]					57.4521	84.67	47	9.31052	72	26.1344	7.47441	75	27.3597	4.35301	79	17.2874	1.62505	80	17.9497	11.2607	66	30.0353	9.52007	63	24.9441
1115	-0.16221	550	-0.289292	-0.426291	-1.37124	0.0629827	Q06323	Proteasome activator complex subunit 1 OS=Homo sapiens GN=PSME1 PE=1 SV=1 - [PSME1_HUMAN]				Yes	28.705	46.99	12	1.98908	9	13.5627	1.48022	9	4.17305	0.722767	4	27.7127	0.279393	6	18.4111	2.4937	7	96.3909	2.60497	7	17.8849
1116	-0.162343	832	-0.480475	-0.590084	-1.37142	-0.21753	P48556	26S proteasome non-ATPase regulatory subunit 8 OS=Homo sapiens GN=PSMD8 PE=1 SV=2 - [PSMD8_HUMAN]				Yes	39.5868	32.57	10	2.59782	8	6.09957	1.72574	9	5.95611	1.34239	15	8.44767	0.518847	6	3.78825	2.69859	8	4.67296	2.32088	8	5.37392
1117	-0.162569	768	-0.431944	-0.237407	-1.74588	-0.251535	P53365	Arfaptin-2 OS=Homo sapiens GN=ARFIP2 PE=1 SV=1 - [ARFP2_HUMAN]					37.8324	19.94	4	16.5706	2	16.6416	14.0563	3	2.47907	8.37692	3	17.0929	2.49759	3	14.1048	21.9933	3	0.301349	18.4744	3	7.43071
1118	-0.163611	907	-0.532507	-0.634661	-0.141084	-0.252515	P55145	Mesencephalic astrocyte-derived neurotrophic factor OS=Homo sapiens GN=MANF PE=1 SV=3 - [MANF_HUMAN]					20.6868	46.7	10	0.0602283	7	46.3415	0.0387926	5	16.0659	0.0431374	10	29.8061	0.0391186	5	12.1881	0.0685239	7	14.2157	0.0575212	7	18.3075
1119	-0.164351	628	-0.337763	-0.31925	-0.00414011	-0.416323	Q9UBW7	Zinc finger MYM-type protein 2 OS=Homo sapiens GN=ZMYM2 PE=1 SV=1 - [ZMYM2_HUMAN]				Yes	154.81	10.09	9	3.85943	5	17.5873	3.09328	6	28.8112	2.68507	5	18.644	2.67737	4	15.361	4.31308	4	19.0986	3.23193	3	14.2408
1120	-0.164727			-0.319572	-0.822992		Q8TBC4	NEDD8-activating enzyme E1 catalytic subunit OS=Homo sapiens GN=UBA3 PE=1 SV=2 - [UBA3_HUMAN]				Yes	51.8193	26.78	8	0.889735	1		0.712951	4	19.0571	0.314765	3	15.7479	0.177927	4	201.651				1.10778	5	11.669
1121	-0.164737	755	-0.424432	-0.315154	-1.73545	-0.253575	Q9H4A4	Aminopeptidase B OS=Homo sapiens GN=RNPEP PE=1 SV=2 - [AMPB_HUMAN]					72.5495	51.08	26	7.58455	14	32.7152	6.0962	23	22.7289	2.92424	18	13.0296	0.878195	22	12.0183	10.8291	10	16.1227	9.08359	15	35.3913
1122	-0.165399	610	-0.325737	-0.0316851	-1.37566	-0.405011	P39019	40S ribosomal protein S19 OS=Homo sapiens GN=RPS19 PE=1 SV=2 - [RS19_HUMAN]				Yes	16.0505	62.76	15	0.679937	28	9.50855	0.665167	24	12.8469	0.438044	25	16.3758	0.168811	30	15.5836	1.07778	25	20.2371	0.813971	24	10.2848
1123	-0.165442	380	-0.168312	-0.0432346	-1.37573	-0.256938	P60866	40S ribosomal protein S20 OS=Homo sapiens GN=RPS20 PE=1 SV=1 - [RS20_HUMAN]					13.3643	39.5	7	0.70462	6	18.5875	0.683818	6	18.3576	0.422221	6	11.2812	0.162707	7	22.0648	1.0179	6	22.105	0.851842	7	17.0294
1124	-0.165496	974	-0.58109	-0.676284	-0.723229	-0.254289	P67870	Casein kinase II subunit beta OS=Homo sapiens GN=CSNK2B PE=1 SV=1 - [CSK2B_HUMAN]				Yes	24.926	60.93	9	1.4642	7	12.1293	0.916257	8	9.26319	0.809529	12	9.72732	0.490364	10	10.626	1.33869	8	16.3714	1.12236	8	19.9176
1125	-0.165652	1052	-0.654305	-0.73901	-1.14009	-0.254435	O43324	Eukaryotic translation elongation factor 1 epsilon-1 OS=Homo sapiens GN=EEF1E1 PE=1 SV=1 - [MCA3_HUMAN]				Yes	19.7983	37.93	5	1.86188	2	4.21371	1.11555	6	9.4119	0.678357	4	26.748	0.307791	1		1.59239	3	45.3761	1.33492	2	40.5097
1126	-0.165736	431	-0.200719	-0.350407	-1.37613	-0.165678	Q6P1N9	Putative deoxyribonuclease TATDN1 OS=Homo sapiens GN=TATDN1 PE=1 SV=2 - [TATD1_HUMAN]				Yes	33.5799	41.75	8	2.57549	6	13.0148	2.02012	5	12.9198	1.41988	1		0.547007	5	5.58366	3.08118	7	3.1621	2.74691	5	2.53354
1127	-0.166359	534	-0.278296	-0.0284557	-1.377	-0.360389	P61247	40S ribosomal protein S3a OS=Homo sapiens GN=RPS3A PE=1 SV=2 - [RS3A_HUMAN]	(Jakel et al., 2002)			Yes	29.9257	63.64	24	0.604282	39	8.18931	0.59248	43	8.12778	0.408219	55	10.5647	0.157172	57	12.8148	0.923933	36	9.24266	0.719702	33	8.20869
1128	-0.166626	1340	-1.00141	-0.25512	-2.53684	-0.255352	P22234	Multifunctional protein ADE2 OS=Homo sapiens GN=PAICS PE=1 SV=3 - [PUR6_HUMAN]					47.0491	64.71	29	15.1008	19	27.83	12.6532	22	25.1608	5.49537	23	37.2016	0.946961	21	16.214	20.9938	17	29.9668	17.5882	15	32.5347
1129	-0.167053	458	-0.227036	-0.372954	-1.24196	-0.255753	P14324	Farnesyl pyrophosphate synthase OS=Homo sapiens GN=FDPS PE=1 SV=4 - [FPPS_HUMAN]				Yes	48.2446	36.28	12	3.62237	14	15.4323	2.7972	18	12.2253	1.48012	18	5.52339	0.625792	18	7.57649	4.88284	17	14.2962	4.08962	17	13.9999
1130	-0.167167	538	-0.280067	-0.418388	-1.37812	0.0381724	Q9NY33	Dipeptidyl peptidase 3 OS=Homo sapiens GN=DPP3 PE=1 SV=2 - [DPP3_HUMAN]				Yes	82.5378	51.97	31	8.5672	17	34.5235	6.41049	20	18.5219	3.73253	16	36.0794	1.43598	20	31.6119	10.2635	11	14.6272	10.5387	19	31.1564
1131	-0.167254	1426	-1.17051	-0.262918	-2.77171	-0.255942	Q92734	Protein TFG OS=Homo sapiens GN=TFG PE=1 SV=2 - [TFG_HUMAN]					43.4212	39	10	11.3364	8	34.3281	9.44775	7	14.6481	4.3985	7	31.0426	0.644077	8	13.32	15.0876	7	36.9681	12.6349	5	35.3942
1132	-0.167598	725	-0.397257	-0.518789	-1.13835	-0.256266	O00154	Cytosolic acyl coenzyme A thioester hydrolase OS=Homo sapiens GN=ACOT7 PE=1 SV=3 - [BACH_HUMAN]				Yes	41.7693	28.95	9	4.31832	10	20.2466	3.01401	9	9.22744	1.8078	9	18.7068	0.821243	10	27.7379	5.7987	12	20.1159	4.85497	11	5.8965
1133	-0.168844	946	-0.55443	-0.323099	-1.91601	-0.206525	P11940	Polyadenylate-binding protein 1 OS=Homo sapiens GN=PABPC1 PE=1 SV=2 - [PABP1_HUMAN]				Yes	70.6259	56.29	23	1.38337	35	17.5249	1.1058	32	18.6393	0.576273	32	20.0999	0.152705	32	22.1652	2.22258	35	22.9826	1.92614	32	19.9727
1134	-0.168895			0.0300058	-1.38052		Q9Y4W6	AFG3-like protein 2 OS=Homo sapiens GN=AFG3L2 PE=1 SV=2 - [AFG32_HUMAN]					88.5282	27.48	21	0.0534913	2	299.866	0.0546155	3	76.4884	0.20609	1		0.0791552	1		0.217066	2	0.394757
1135	-0.170214	395	-0.178462	-0.0680189	-1.38235	-0.266485	P49207	60S ribosomal protein L34 OS=Homo sapiens GN=RPL34 PE=1 SV=3 - [RL34_HUMAN]				Yes	13.2845	41.88	8	0.261895	5	5.62166	0.249834	6	31.2626	0.170078	6	28.6483	0.0652405	6	30.1432	0.377074	5	10.1582	0.313478	6	4.0478
1136	-0.172286	1046	-0.649023	-0.734484	-0.000254802	-0.260676	Q9NYF8	Bcl-2-associated transcription factor 1 OS=Homo sapiens GN=BCLAF1 PE=1 SV=2 - [BCLF1_HUMAN]				Yes	106.059	30.11	24	0.0745767	5	47.6656	0.044823	4	5.28917	0.0536415	3	20.8681	0.053632	5	9.27343	0.101907	4	29.7835	0.0850611	4	12.2564
1137	-0.174245	398	-0.180712	-0.333267	-0.776415	-0.262518	Q15024	Exosome complex component RRP42 OS=Homo sapiens GN=EXOSC7 PE=1 SV=3 - [EXOS7_HUMAN]				Yes	31.8011	36.43	8	0.476979	5	9.57441	0.378596	4	18.8551	0.367299	4	3.8992	0.214435	4	22.4419	0.587248	5	3.71288	0.489548	6	14.1559
1138	-0.174429	663	-0.359033	-0.486041	-1.38821	-0.0929248	P46379	Large proline-rich protein BAG6 OS=Homo sapiens GN=BAG6 PE=1 SV=2 - [BAG6_HUMAN]				Yes	119.334	16.08	12	0.317565	6	31.3291	0.226735	6	28.529	0.162214	5	38.5934	0.0619721	4	3.00163	0.392659	2	48.2718	0.368165	3	12.4853
1139	-0.174911	674	-0.36958	-0.495076	-1.38888	-0.167427	P17980	26S protease regulatory subunit 6A OS=Homo sapiens GN=PSMC3 PE=1 SV=3 - [PRS6A_HUMAN]				Yes	49.1725	66.06	27	3.16635	49	18.4245	2.2466	55	14.9722	1.5601	51	13.4553	0.595743	47	14.6456	3.68445	48	17.4853	3.28074	46	17.2938
1140	-0.174921	818	-0.473749	-0.328306	-1.80395	-0.0909851	P41250	Glycine--tRNA ligase OS=Homo sapiens GN=GARS PE=1 SV=3 - [SYG_HUMAN]				Yes	83.1126	55.07	31	6.28192	36	36.4786	5.00337	38	35.9992	2.67731	40	32.9784	0.766754	38	14.578	7.88277	29	36.1837	7.40098	32	29.9785
1141	-0.175475	1192	-0.792167	-0.328781	-2.24621	-0.079603	Q08752	Peptidyl-prolyl cis-trans isomerase D OS=Homo sapiens GN=PPID PE=1 SV=3 - [PPID_HUMAN]				Yes	40.7379	41.08	11	5.99771	1		4.77543	2	1.05231	2.69882	3	114.727	0.568848	2	3.53257	6.39961	3	42.0059	6.05606	1
1142	-0.175682	867	-0.503331	-0.133812	-1.38995	-0.572057	P61513	60S ribosomal protein L37a OS=Homo sapiens GN=RPL37A PE=1 SV=2 - [RL37A_HUMAN]				Yes	10.2685	59.78	6	0.264809	7	10.405	0.241352	9	13.855	0.162692	7	15.3084	0.0620798	10	8.64709	0.38153	6	12.3933	0.256639	4	10.6223
1143	-0.17573	756	-0.424943	-0.116624	-1.73616	-0.263915	Q13867	Bleomycin hydrolase OS=Homo sapiens GN=BLMH PE=1 SV=1 - [BLMH_HUMAN]				Yes	52.528	52.31	18	12.2412	21	22.8967	11.2906	18	19.9239	4.98758	19	20.2171	1.49711	17	10.3624	16.9817	19	28.23	14.1428	14	20.4118
1144	-0.17626			0.0662594	-1.39075		Q9UMX0	Ubiquilin-1 OS=Homo sapiens GN=UBQLN1 PE=1 SV=2 - [UBQL1_HUMAN]				Yes	62.4794	18.51	4	1.106	1		1.15798	2	20.3853	0.698639	3	2.32139	0.266437	6	25.9496	1.54205	2	6.05651
1145	-0.176337	604	-0.322271	-0.454546	-0.566752	-0.264486	Q08945	FACT complex subunit SSRP1 OS=Homo sapiens GN=SSRP1 PE=1 SV=1 - [SSRP1_HUMAN]				Yes	81.0244	44.29	35	0.0439623	15	37.3442	0.032081	17	21.1811	0.035688	15	15.3942	0.0240942	14	50.3844	0.0395814	19	49.2445	0.0329514	10	46.3093
1146	-0.17675	680	-0.371001	-0.329873	-0.628241	-0.447588	P28340	DNA polymerase delta catalytic subunit OS=Homo sapiens GN=POLD1 PE=1 SV=2 - [DPOD1_HUMAN]				Yes	123.553	23.76	19	0.905375	13	32.6135	0.720323	16	20.986	0.581926	17	8.17498	0.376486	16	23.3244	1.03298	10	18.923	0.757453	7	51.9347
1147	-0.177326	563	-0.297028	0.107815	-1.39223	-0.378008	P46781	40S ribosomal protein S9 OS=Homo sapiens GN=RPS9 PE=1 SV=3 - [RS9_HUMAN]				Yes	22.5776	59.28	21	0.600823	18	11.0358	0.647444	21	6.19039	0.409009	22	14.1097	0.155822	25	17.0917	0.972535	16	7.08671	0.748365	14	5.95524
1148	-0.177457	482	-0.243355	0.322151	-1.48394	-0.265539	Q9UL25	Ras-related protein Rab-21 OS=Homo sapiens GN=RAB21 PE=1 SV=3 - [RAB21_HUMAN]					24.3323	32.89	7	13.8611	4	36.5043	17.3291	4	23.3415	10.6319	4	2.05478	3.80101	4	8.80577	20.2354	3	5.386	16.8336	3	93.6967
1149	-0.177689	1017	-0.623605	-0.330677	-2.01209	-0.185586	O43175	D-3-phosphoglycerate dehydrogenase OS=Homo sapiens GN=PHGDH PE=1 SV=4 - [SERA_HUMAN]					56.6144	46.15	22	1.72664	23	10.572	1.37296	24	17.123	0.573696	25	20.7385	0.142227	28	35.4776	2.32503	21	13.0534	2.04438	20	12.1354
1150	-0.179182	862	-0.499508	-0.60639	-1.39481	-0.187143	P62195	26S protease regulatory subunit 8 OS=Homo sapiens GN=PSMC5 PE=1 SV=1 - [PRS8_HUMAN]				Yes	45.5971	69.46	25	2.81578	42	24.3383	1.84951	45	14.5813	1.45668	37	20.64	0.553969	34	19.2285	3.20509	38	23.1278	2.81517	32	27.0872
1151	-0.179714	606	-0.323117	-0.45527	-1.39555	0.0399129	P30153	Serine/threonine-protein phosphatase 2A 65 kDa regulatory subunit A alpha isoform OS=Homo sapiens GN=PPP2R1A PE=1 SV=4 - [2AAA_HUMAN]				Yes	65.2669	56.37	27	4.95061	31	19.4987	3.61085	31	22.6222	1.92891	31	14.8519	0.733179	28	18.0984	5.47981	26	29.6973	5.63353	29	38.2525
1152	-0.180088	404	-0.186844	-0.143334	-1.39607	-0.274369	P05388	60S acidic ribosomal protein P0 OS=Homo sapiens GN=RPLP0 PE=1 SV=1 - [RLA0_HUMAN]				Yes	34.2518	57.41	16	0.450977	10	32.4596	0.408325	15	48.1068	0.260636	12	23.1034	0.0990321	15	38.5806	0.611088	10	35.4516	0.505255	10	31.9487
1153	-0.181059	449	-0.218173	0.0457862	-1.39742	-0.303837	P32969	60S ribosomal protein L9 OS=Homo sapiens GN=RPL9 PE=1 SV=1 - [RL9_HUMAN]				Yes	21.8498	65.63	11	0.258874	19	20.6674	0.267222	23	21.71	0.178355	18	18.9324	0.0677049	17	96.5408	0.406562	18	16.5602	0.329354	15	16.6727
1154	-0.181192	646	-0.349083	-0.477516	-1.37246	-0.269052	P62333	26S protease regulatory subunit 10B OS=Homo sapiens GN=PSMC6 PE=1 SV=1 - [PRS10_HUMAN]				Yes	44.1451	72.49	25	3.10865	39	12.3656	2.23267	33	11.1803	1.5201	36	13.2997	0.587113	33	12.7433	3.62472	32	14.6769	3.00803	39	16.1845
1155	-0.181552	848	-0.490071	-0.281309	-1.82662	-0.269391	O43776	Asparagine--tRNA ligase, cytoplasmic OS=Homo sapiens GN=NARS PE=1 SV=1 - [SYNC_HUMAN]					62.9025	48.36	30	14.1671	21	21.731	11.6574	21	25.4406	5.89074	29	20.3933	1.66075	25	15.6611	20.4974	18	21.3101	17.0061	20	17.3677
1156	-0.181709				-0.316307	-0.269539	Q68E01	Integrator complex subunit 3 OS=Homo sapiens GN=INTS3 PE=1 SV=1 - [INT3_HUMAN]				Yes	117.994	22.63	17				0.0372209	7	54.6892	0.0290772	4	40.1436	0.0233525	2	14.4639	0.0558705	1		0.0463493	2	124.188
1157	-0.181728	615	-0.326769	-0.106506	-1.39834	-0.405983	Q9Y3U8	60S ribosomal protein L36 OS=Homo sapiens GN=RPL36 PE=1 SV=3 - [RL36_HUMAN]				Yes	12.2459	42.86	8	0.230849	16	27.0517	0.214421	13	38.0072	0.137599	17	36.0534	0.0522002	14	33.5585	0.366496	12	25.4792	0.276602	13	28.8071
1158	-0.182051	1093	-0.690541	-0.770055	-1.39879	-0.188601	O95347	Structural maintenance of chromosomes protein 2 OS=Homo sapiens GN=SMC2 PE=1 SV=2 - [SMC2_HUMAN]				Yes	135.572	38.6	38	4.07935	26	27.3721	2.39211	23	9.53108	1.74967	24	26.7798	0.663556	12	29.8584	4.06826	20	21.2194	3.56972	19	31.5772
1159	-0.182162	1376	-1.07102	0.11372	-2.63353	-0.269965	Q9NYL9	Tropomodulin-3 OS=Homo sapiens GN=TMOD3 PE=1 SV=1 - [TMOD3_HUMAN]					39.5703	50.85	13	12.8362	6	76.8063	13.889	7	52.883	5.99167	6	36.4416	0.965556	9	11.0289	22.1556	3	3.89819	18.3745	6	13.737
1160	-0.182217	1031	-0.633733	-0.721385	-1.39902	0.0461475	Q8TDP1	Ribonuclease H2 subunit C OS=Homo sapiens GN=RNASEH2C PE=1 SV=1 - [RNH2C_HUMAN]				Yes	17.829	13.41	2	1.18292	4	3.94165	0.717457	3	37.0204	0.645556	3	11.2746	0.244785	2	37.0103	1.39334	4	13.8682	1.43862	3	1.02216
1161	-0.182984	520	-0.264893	0.0387896	-1.40009	-0.347782	P62241	40S ribosomal protein S8 OS=Homo sapiens GN=RPS8 PE=1 SV=2 - [RS8_HUMAN]				Yes	24.1902	55.29	17	0.606075	25	17.0204	0.622591	25	14.5649	0.420145	32	15.3746	0.159195	29	27.7643	0.929288	22	14.3331	0.730226	20	16.6799
1162	-0.183038	598	-0.320039	-0.33526	-1.38864	-0.399652	P20042	Eukaryotic translation initiation factor 2 subunit 2 OS=Homo sapiens GN=EIF2S2 PE=1 SV=2 - [IF2B_HUMAN]					38.3644	37.54	13	1.83079	11	13.7031	1.45116	13	10.2124	1.17395	13	4.18607	0.448362	18	23.0856	2.19232	11	18.5611	1.66187	9	23.738
1163	-0.183655	836	-0.481568	-0.59102	-1.40102	0.543125	P30154	Serine/threonine-protein phosphatase 2A 65 kDa regulatory subunit A beta isoform OS=Homo sapiens GN=PPP2R1B PE=1 SV=3 - [2AAB_HUMAN]					66.1715	30.62	9	5.93688	5	12.053	3.94134	6	37.7145	2.28351	4	9.51475	0.864676	4	10.6918	5.47371	3	4.36955	7.97588	4	67.8468
1164	-0.18482	603	-0.322189	-0.454475	-1.30623	-0.272465	P67775	Serine/threonine-protein phosphatase 2A catalytic subunit alpha isoform OS=Homo sapiens GN=PPP2CA PE=1 SV=1 - [PP2AA_HUMAN]				Yes	35.5714	64.72	3	4.28838	4	22.0395	3.12955	4	6.90822	1.88852	3	11.3508	0.763675	3	7.60731	5.50126	3	33.4634	4.55452	4	4.54252
1165	-0.185115	421	-0.19358	-0.26907	-1.40305	-0.280704	P40227	T-complex protein 1 subunit zeta OS=Homo sapiens GN=CCT6A PE=1 SV=3 - [TCPZ_HUMAN]					57.9876	64.41	39	9.73777	65	27.5397	8.08093	70	21.8319	4.83531	66	19.9534	1.82837	66	7.03815	12.109	48	25.3399	9.968	49	18.6018
1166	-0.186813	870	-0.504697	-0.610835	-0.743135	-0.27434	Q8NFH4	Nucleoporin Nup37 OS=Homo sapiens GN=NUP37 PE=1 SV=1 - [NUP37_HUMAN]				Yes	36.684	23.62	5	0.668804	5	10.1117	0.437944	8	14.1335	0.324709	5	6.48132	0.193994	6	11.6477	0.793086	4	9.68468	0.655746	5	21.0301
1167	-0.18707	1474	-1.29978	0.610214	-2.95126	-0.274582	Q9BUF5	Tubulin beta-6 chain OS=Homo sapiens GN=TUBB6 PE=1 SV=1 - [TBB6_HUMAN]				Yes	49.825	84.75	14	11.4576	7	94.0358	17.4898	7	123.475	9.69694	13	75.2518	1.25377	14	21.1946	26.7129	2	65.0566	22.0833	4	96.9603
1168	-0.187685	864	-0.500324	-0.607089	-0.484152	-0.27516	Q6P2Q9	Pre-mRNA-processing-splicing factor 8 OS=Homo sapiens GN=PRPF8 PE=1 SV=2 - [PRP8_HUMAN]				Yes	273.427	52.29	104	0.117222	44	24.685	0.0769584	63	50.6721	0.0693399	58	45.8244	0.0495723	39	48.0449	0.13753	51	27.7166	0.113649	32	33.1541
1169	-0.187801	998	-0.608313	0.516128	-1.99085	-0.275269	P34896	Serine hydroxymethyltransferase, cytosolic OS=Homo sapiens GN=SHMT1 PE=1 SV=1 - [GLYC_HUMAN]				Yes	53.049	43.48	16	3.64905	9	34.1644	5.21855	9	15.7549	2.3498	9	76.0781	0.591189	11	26.2513	6.67024	12	48.1684	5.5116	12	38.5218
1170	-0.188009	707	-0.385898	0.0273636	-1.40707	-0.461599	P62280	40S ribosomal protein S11 OS=Homo sapiens GN=RPS11 PE=1 SV=3 - [RS11_HUMAN]				Yes	18.419	62.66	16	0.628962	27	8.50619	0.641006	28	11.3552	0.427961	32	12.1221	0.161374	28	17.3281	1.02355	23	16.1259	0.743281	21	8.87088
1171	-0.188086	1433	-1.18935	-1.1974	-1.37229	-0.275537	Q9Y4B6	Protein VPRBP OS=Homo sapiens GN=VPRBP PE=1 SV=3 - [VPRBP_HUMAN]				Yes	168.9	12.01	13	0.645723	4	22.2582	0.281574	8	39.3544	0.252939	2	17.0941	0.097705	4	16.6405	0.711645	3	13.8273	0.58792	3	18.8811
1172	-0.188135	1585	-2.40132	-2.23573	0.701923	-0.275583	Q96A35	39S ribosomal protein L24, mitochondrial OS=Homo sapiens GN=MRPL24 PE=1 SV=1 - [RM24_HUMAN]					24.899	43.52	8	0.0667488	2	68.2167	0.0141717	1		0.0370672	2	41.689	0.0602962	1		0.0739487	1		0.0610903	1
1173	-0.18919	518	-0.26335	-0.404066	-1.12909	-0.276576	P28074	Proteasome subunit beta type-5 OS=Homo sapiens GN=PSMB5 PE=1 SV=3 - [PSB5_HUMAN]				Yes	28.4622	67.68	21	3.60955	48	25.8485	2.72783	44	17.6643	1.77987	40	16.5467	0.813759	32	15.5747	3.99449	44	10.4943	3.29764	42	9.70378
1174	-0.190311	509	-0.260507	-0.221531	-1.50777	-0.27763	P06132	Uroporphyrinogen decarboxylase OS=Homo sapiens GN=UROD PE=1 SV=2 - [DCUP_HUMAN]				Yes	40.7608	43.32	10	7.58336	7	29.03	6.5039	5	46.9305	3.01885	5	66.2358	1.06159	4	7.06616	11.4655	8	22.2465	9.45839	6	30.543
1175	-0.19071	922	-0.542449	-0.341833	-1.89937	0.0933316	P30566	Adenylosuccinate lyase OS=Homo sapiens GN=ADSL PE=1 SV=2 - [PUR8_HUMAN]					54.854	55.17	20	3.91809	23	26.4349	3.09152	23	31.1369	1.98592	23	16.3881	0.532347	24	15.5425	4.67394	15	20.3169	4.98631	17	50.3924
1176	-0.191742	636	-0.341409	-0.470942	-0.920964	-0.278976	Q6NZY4	Zinc finger CCHC domain-containing protein 8 OS=Homo sapiens GN=ZCCHC8 PE=1 SV=2 - [ZCHC8_HUMAN]				Yes	78.5285	13.3	6	0.576553	1		0.415979	5	4.96629	0.474927	5	14.6549	0.250836	7	31.8905	0.623273	2	6.9395	0.513686	3	16.6695
1177	-0.19187			-0.0382962	-1.41243		Q5SW79	Centrosomal protein of 170 kDa OS=Homo sapiens GN=CEP170 PE=1 SV=1 - [CE170_HUMAN]				Yes	175.187	4.61	5	1.33951	1		1.30442	4	25.1835	0.734339	1		0.275875	4	10.2905	1.7238	4	29.8254
1178	-0.192335	703	-0.383659	-0.343225	-0.558506	-0.459494	Q9Y6D9	Mitotic spindle assembly checkpoint protein MAD1 OS=Homo sapiens GN=MAD1L1 PE=1 SV=2 - [MD1L1_HUMAN]				Yes	83.0156	12.4	6	0.150905	3	19.252	0.118955	3	7.03158	0.0685647	2	99.8471	0.0465558	1		0.177893	3	24.9041	0.129371	1
1179	-0.192902	645	-0.348335	-0.343711	-1.62975	-0.214524	Q9NVS9	Pyridoxine-5'-phosphate oxidase OS=Homo sapiens GN=PNPO PE=1 SV=1 - [PNPO_HUMAN]				Yes	29.9688	47.13	8	8.83142	5	22.9211	6.95926	5	14.9518	4.23233	5	21.6501	1.36765	6	13.2414	16.0937	5	6.67152	13.87	6	58.5102
1180	-0.19455	1029	-0.632175	-0.720051	-1.13543	-0.281617	Q15631	Translin OS=Homo sapiens GN=TSN PE=1 SV=1 - [TSN_HUMAN]				Yes	26.1668	43.86	8	1.75491	9	32.3842	1.06536	11	39.5009	0.641022	11	14.7298	0.291793	10	16.9027	1.93539	6	37.2068	1.59218	11	32.6606
1181	-0.195726	473	-0.235808	-0.34613	-1.47346	-0.277414	P26038	Moesin OS=Homo sapiens GN=MSN PE=1 SV=3 - [MOES_HUMAN]				Yes	67.7778	71.75	36	4.5128	44	15.9061	3.55018	43	18.6344	2.33411	51	14.1244	0.840554	59	9.58643	7.11313	49	22.3099	5.86882	48	18.335
1182	-0.196202	1014	-0.62192	-0.346538	-2.00975	0.177569	P11172	Uridine 5'-monophosphate synthase OS=Homo sapiens GN=UMPS PE=1 SV=1 - [UMPS_HUMAN]				Yes	52.1886	43.96	14	4.13655	15	29.3985	3.25327	18	20.3894	1.78971	16	21.5253	0.444414	10	26.3463	5.4719	10	30.6324	6.18859	11	28.646
1183	-0.1963			1.16085		-0.283263	P06396	Gelsolin OS=Homo sapiens GN=GSN PE=1 SV=1 - [GELS_HUMAN]					85.6442	19.18	9	2.95156	2	525.308	6.59938	4	48.0513				2.546	2	544.421	12.4767	5	8.61966	10.2525	3	102.403
1184	-0.19714	912	-0.53421	0.138839	-1.88792	-0.284053	P55884	Eukaryotic translation initiation factor 3 subunit B OS=Homo sapiens GN=EIF3B PE=1 SV=3 - [EIF3B_HUMAN]				Yes	92.4238	51.84	31	6.406	30	20.0568	7.05313	23	32.1855	3.38813	37	19.1574	0.915459	36	15.5578	11.6244	24	17.9702	9.5469	22	27.1917
1185	-0.1973	475	-0.236948	-0.381446	-1.18367	-0.284204	P25789	Proteasome subunit alpha type-4 OS=Homo sapiens GN=PSMA4 PE=1 SV=1 - [PSA4_HUMAN]				Yes	29.4652	76.63	19	3.55407	22	10.6412	2.72834	28	19.8467	1.82213	28	10.1053	0.802155	24	13.5068	3.95637	29	10.2324	3.24895	24	13.3777
1186	-0.197509	1257	-0.880974	-0.347657	-2.36956	0.11644	Q13596	Sorting nexin-1 OS=Homo sapiens GN=SNX1 PE=1 SV=3 - [SNX1_HUMAN]					59.0331	30.08	11	7.96259	5	131.053	6.25748	2	12.2365	3.57564	3	4.28438	0.691903	3	5.45745	8.81059	4	22.4192	9.55118	3	33.1492
1187	-0.198597	476	-0.237599	-0.382004	-1.42178	-0.256051	P53396	ATP-citrate synthase OS=Homo sapiens GN=ACLY PE=1 SV=3 - [ACLY_HUMAN]				Yes	120.762	54.31	57	3.61402	83	23.7907	2.7733	80	15.312	1.49501	79	13.1092	0.558016	88	13.5531	4.21343	82	21.9168	3.52823	77	15.7615
1188	-0.198739	860	-0.498807	-0.347763	-1.83875	-0.285557	P12268	Inosine-5'-monophosphate dehydrogenase 2 OS=Homo sapiens GN=IMPDH2 PE=1 SV=2 - [IMDH2_HUMAN]				Yes	55.7696	65.95	28	4.83699	47	28.1747	3.80091	40	26.7292	1.92316	47	19.6163	0.537645	43	18.5977	6.54518	46	30.0862	5.36983	35	32.6798
1189	-0.199425	811	-0.467835	-0.579255	-1.39244	-0.286203	Q9UNM6	26S proteasome non-ATPase regulatory subunit 13 OS=Homo sapiens GN=PSMD13 PE=1 SV=2 - [PSD13_HUMAN]				Yes	42.9181	64.1	22	2.35434	22	12.0811	1.57578	25	12.7171	1.16377	26	11.2504	0.443303	25	11.1301	2.74393	19	14.059	2.25018	19	13.0842
1190	-0.200646	676	-0.369741	-0.495214	-1.0602	-0.287351	P28070	Proteasome subunit beta type-4 OS=Homo sapiens GN=PSMB4 PE=1 SV=4 - [PSB4_HUMAN]				Yes	29.1855	54.92	14	3.51366	12	17.1909	2.49279	8	9.74819	1.70807	11	21.3602	0.819133	9	11.9041	3.98329	15	18.9409	3.26393	15	12.8149
1191	-0.200649	971	-0.576822	0.294486	-1.94711	-0.287354	Q9Y262	Eukaryotic translation initiation factor 3 subunit L OS=Homo sapiens GN=EIF3L PE=1 SV=1 - [EIF3L_HUMAN]				Yes	66.6844	46.45	26	2.92308	14	22.8491	3.585	13	11.8537	1.99316	21	22.8743	0.516896	20	11.4831	4.45776	12	26.7643	3.6527	9	13.0815
1192	-0.200678	1570	-2.03402	-0.350373	0.83531	-2.01183	Q9NRL2	Bromodomain adjacent to zinc finger domain protein 1A OS=Homo sapiens GN=BAZ1A PE=1 SV=2 - [BAZ1A_HUMAN]				Yes	178.592	11.12	12	0.149452	4	35.7169	0.117227	4	4.80587	0.0863625	6	68.5205	0.154091	3	190.572	0.145674	2	25.6002	0.0361212	1
1193	-0.201562			-0.35113	-1.12792		Q9Y248	DNA replication complex GINS protein PSF2 OS=Homo sapiens GN=GINS2 PE=1 SV=1 - [PSF2_HUMAN]				Yes	21.414	20	2	1.46362	2	35.8696	1.14743	1		0.571425	1		0.261469	2	52.9916				0.969852	1
1194	-0.20302	540	-0.281869	-0.352379	0.789316	-0.36375	Q05519	Serine/arginine-rich splicing factor 11 OS=Homo sapiens GN=SRSF11 PE=1 SV=1 - [SRS11_HUMAN]				Yes	53.5102	17.15	6	0.319909	6	17.9681	0.250582	5	13.637	0.250284	6	11.7315	0.432555	7	8.50425	0.812491	6	20.235	0.631421	5	7.15957
1195	-0.203375	1473	-1.29741	0.487393	-2.94797	-0.289918	O76003	Glutaredoxin-3 OS=Homo sapiens GN=GLRX3 PE=1 SV=2 - [GLRX3_HUMAN]				Yes	37.4082	52.24	18	17.6359	5	4.68225	24.724	4	18.3436	7.73776	6	12.9923	1.00274	9	35.348	43.2931	1		35.4115	2	85.342
1196	-0.203821	1335	-0.983698	-0.249961	-2.51224	-0.290337	Q96FW1	Ubiquitin thioesterase OTUB1 OS=Homo sapiens GN=OTUB1 PE=1 SV=2 - [OTUB1_HUMAN]				Yes	31.2644	52.4	12	14.001	7	112.144	11.7737	8	53.4464	3.54776	7	24.905	0.621864	11	13.3865	18.7617	8	82.8112	15.3417	4	20.7183
1197	-0.204299	576	-0.307007	-0.0294045	-1.4297	-0.387394	P62701	40S ribosomal protein S4, X isoform OS=Homo sapiens GN=RPS4X PE=1 SV=2 - [RS4X_HUMAN]					29.5791	73.76	25	0.665898	37	9.93551	0.652463	41	10.0876	0.44331	40	12.0132	0.164561	36	17.3491	1.00679	31	10.4993	0.769703	33	5.93042
1198	-0.20444			-0.353596	-1.1317		Q00613	Heat shock factor protein 1 OS=Homo sapiens GN=HSF1 PE=1 SV=1 - [HSF1_HUMAN]				Yes	57.2248	9.64	4	0.251765	1		0.197039	1		0.140508	1		0.0641244	1					0.451818	1
1199	-0.206136	1259	-0.88166	-0.933792	0.282021	-0.292515	P62316	Small nuclear ribonucleoprotein Sm D2 OS=Homo sapiens GN=SNRPD2 PE=1 SV=1 - [SMD2_HUMAN]				Yes	13.5182	68.64	12	0.324675	10	31.5034	0.169961	11	100.612	0.216224	13	37.3619	0.262906	13	34.6972	0.535015	13	33.6793	0.436828	10	29.9925
1200	-0.206412	1212	-0.82056	0.212465	-2.28565	-0.292774	Q01813	6-phosphofructokinase type C OS=Homo sapiens GN=PFKP PE=1 SV=2 - [K6PP_HUMAN]				Yes	85.5415	58.04	36	11.5126	32	21.9146	13.3392	30	42.7131	6.87638	41	36.1053	1.4103	38	20.8471	15.8961	25	34.1543	12.9764	26	24.8456
1201	-0.206663	1097	-0.698851	0.498594	-1.43298	-0.755963	Q99570	Phosphoinositide 3-kinase regulatory subunit 4 OS=Homo sapiens GN=PIK3R4 PE=1 SV=3 - [PI3R4_HUMAN]				Yes	153.007	4.05	4	1.66942	2	14.862	2.35862	2	256.331	1.19107	3	4.92991	0.441132	1		2.92363	2	69.2699	1.73123	1
1202	-0.207055	796	-0.455528	-0.568711	-1.43352	-0.242263	O00231	26S proteasome non-ATPase regulatory subunit 11 OS=Homo sapiens GN=PSMD11 PE=1 SV=3 - [PSD11_HUMAN]				Yes	47.434	56.4	22	2.61238	28	14.3408	1.76131	27	11.2477	1.2987	20	14.0895	0.480812	21	11.7845	2.862	26	11.3707	2.41958	19	13.2215
1203	-0.207227	1043	-0.647758	-0.733401	-0.696742	-0.293541	Q08J23	tRNA (cytosine(34)-C(5))-methyltransferase OS=Homo sapiens GN=NSUN2 PE=1 SV=2 - [NSUN2_HUMAN]				Yes	86.4158	75.49	56	0.216882	64	27.3754	0.130451	62	28.2759	0.121532	67	26.7172	0.0749808	50	43.4024	0.269758	59	17.0898	0.220094	50	23.6231
1204	-0.209603	504	-0.256846	-0.398494	-1.40952	-0.295775	Q99832	T-complex protein 1 subunit eta OS=Homo sapiens GN=CCT7 PE=1 SV=2 - [TCPH_HUMAN]					59.3289	74.4	39	10.3027	76	32.3646	7.81614	73	21.8271	4.59574	84	18.9069	1.73001	73	11.3949	12.195	58	31.7651	9.93449	68	29.2867
1205	-0.20988	1069	-0.664152	-0.220341	-2.06841	-0.296037	P61923	Coatomer subunit zeta-1 OS=Homo sapiens GN=COPZ1 PE=1 SV=1 - [COPZ1_HUMAN]					20.1855	27.12	3	9.65349	4	36.4691	8.28619	3	3.41599	4.25677	4	8.77076	1.01491	5	4.70069	13.323	2	40.3802	10.8514	3	40.1509
1206	-0.209886	1210	-0.820227	-0.358262	-2.28519	5.50317	O95163	Elongator complex protein 1 OS=Homo sapiens GN=IKBKAP PE=1 SV=3 - [ELP1_HUMAN]				Yes	150.159	15.77	15	30.728	2	30.9655	23.9711	6	38.6902	10.5457	6	8.16795	2.16355	7	17.1798	0.876121	1		39.736	2	37.3692
1207	-0.211261	868	-0.504293	0.265753	-1.84637	-0.297335	P26196	Probable ATP-dependent RNA helicase DDX6 OS=Homo sapiens GN=DDX6 PE=1 SV=2 - [DDX6_HUMAN]					54.3823	42.65	12	11.2586	8	34.9171	13.5358	4	24.2875	7.26709	7	13.3736	2.02091	16	37.3863	17.6811	5	21.1075	14.3881	4	37.5282
1208	-0.21157	650	-0.35164	1.1343	-1.63434	-0.297626	Q9BT73	Proteasome assembly chaperone 3 OS=Homo sapiens GN=PSMG3 PE=1 SV=1 - [PSMG3_HUMAN]					13.0961	42.62	3	5.43922	2	37.8579	11.9398	2	118.771	3.28962	2	4.5731	1.05964	2	15.2398	10.3454	2	8.7532	8.41692	2	6.00533
1209	-0.211956	498	-0.253262	0.0421147	-1.4977	-0.297989	P62979	Ubiquitin-40S ribosomal protein S27a OS=Homo sapiens GN=RPS27A PE=1 SV=2 - [RS27A_HUMAN]				Yes	17.9535	60.26	12	5.32105	22	65.6828	5.47867	20	37.211	3.93184	19	28.0391	1.39233	19	20.6684	7.31182	16	54.8675	5.94733	20	65.8131
1210	-0.2121	865	-0.502392	-0.0233588	-1.44053	-0.571174	P0CW22	40S ribosomal protein S17-like OS=Homo sapiens GN=RPS17L PE=2 SV=1 - [RS17L_HUMAN]					15.5404	60	8	0.615005	15	21.0081	0.605128	15	18.5304	0.455391	17	19.9388	0.167781	23	29.3354	0.961307	15	17.3167	0.647026	13	12.0079
1211	-0.213271	717	-0.392248	-0.514497	-1.44216	-0.273359	Q92598	Heat shock protein 105 kDa OS=Homo sapiens GN=HSPH1 PE=1 SV=1 - [HS105_HUMAN]				Yes	96.8037	64.92	51	5.15125	88	15.3427	3.60607	89	16.0577	2.56346	88	18.5352	0.943397	85	15.7524	6.3604	80	32.2799	5.26253	74	16.335
1212	-0.213577				-0.00858911	-0.299514	P18887	DNA repair protein XRCC1 OS=Homo sapiens GN=XRCC1 PE=1 SV=2 - [XRCC1_HUMAN]				Yes	69.4339	26.22	14				0.0578075	1		0.0271149	2	70.4944	0.0269539	2	16.6346	0.0503815	4	84.2661	0.0409363	2	44.4614
1213	-0.214709			0.541603	-1.44415		Q5JS54	Proteasome assembly chaperone 4 OS=Homo sapiens GN=PSMG4 PE=2 SV=2 - [PSMG4_HUMAN]					13.766	37.4	3	4.00546	3	44.3876	5.8303	2	13.6153	2.02913	3	45.1481	0.745721	2	1.14613	6.1569	2	30.2282
1214	-0.214841	1226	-0.837953	0.354178	-2.30981	-0.300703	P61024	Cyclin-dependent kinases regulatory subunit 1 OS=Homo sapiens GN=CKS1B PE=1 SV=1 - [CKS1_HUMAN]				Yes	9.65394	65.82	3	6.61712	4	15.8422	8.45838	4	26.9151	3.5627	3	15.9376	0.718551	6	16.4551	11.469	4	25.2847	9.31121	3	23.8529
1215	-0.215563	511	-0.26245	0.000502443	-1.44534	-0.345484	P63220	40S ribosomal protein S21 OS=Homo sapiens GN=RPS21 PE=1 SV=1 - [RS21_HUMAN]					9.10557	45.78	5	0.710181	9	16.3523	0.710428	6	13.7206	0.452601	9	10.4931	0.166198	10	16.1285	1.06312	9	14.4151	0.836724	10	16.3835
1216	-0.216049	1227	-0.841091	-0.899036	-1.35761	-0.301839	Q96PU8	Protein quaking OS=Homo sapiens GN=QKI PE=1 SV=1 - [QKI_HUMAN]				Yes	37.6467	22.87	5	0.954563	2	6.90119	0.511879	4	6.91071	0.706386	4	13.3948	0.275652	2	37.1299	1.14397	1		0.928008	1
1217	-0.216269	979	-0.588308	-0.682469	-1.44632	0.146409	Q3LXA3	Bifunctional ATP-dependent dihydroxyacetone kinase/FAD-AMP lyase (cyclizing) OS=Homo sapiens GN=DAK PE=1 SV=2 - [DHAK_HUMAN]				Yes	58.91	45.74	22	6.52184	18	23.8127	4.06375	16	26.3398	2.27035	11	20.237	0.833117	10	22.267	7.35674	15	36.2297	8.14252	12	61.4297
1218	-0.216532	1550	-1.75933	-1.68572	-1.44669	-0.0796562	Q86UP2	Kinectin OS=Homo sapiens GN=KTN1 PE=1 SV=1 - [KTN1_HUMAN]					156.179	51.73	58	0.142284	4	2791.76	0.0442285	4	189.973	0.241415	5	37.2854	0.0885663	4	212.926	0.0179547	6	44.4491	0.0169902	3	40.6019
1219	-0.217015	507	-0.25861	0.0160188	-1.44736	-0.341872	P62266	40S ribosomal protein S23 OS=Homo sapiens GN=RPS23 PE=1 SV=3 - [RS23_HUMAN]				Yes	15.7977	43.36	7	0.648389	9	12.2443	0.655629	12	11.9636	0.445849	15	21.3286	0.16349	16	26.2598	0.971064	8	11.0775	0.766186	7	8.32889
1220	-0.217737	873	-0.507281	0.864285	-1.85052	-0.303426	Q9NWV8	BRISC and BRCA1-A complex member 1 OS=Homo sapiens GN=BABAM1 PE=1 SV=1 - [BABA1_HUMAN]				Yes	36.5366	12.46	3	7.58653	1		13.8108	2	226.213	3.24827	1		0.90072	1		8.55884	1		6.93545	2	12.8278
1221	-0.21798	815	-0.470712	0.15621	-1.4487	-0.541376	Q15370	Transcription elongation factor B polypeptide 2 OS=Homo sapiens GN=TCEB2 PE=1 SV=1 - [ELOB_HUMAN]				Yes	13.1246	52.54	6	5.18324	4	52.0914	5.77597	3	86.2612	3.36106	4	15.2005	1.23133	6	48.0875	8.13898	4	32.5202	5.59242	4	36.6423
1222	-0.219604	830	-0.480062	-0.250973	-1.81272	-0.305183	P50502	Hsc70-interacting protein OS=Homo sapiens GN=ST13 PE=1 SV=2 - [F10A1_HUMAN]					41.3055	30.35	14	2.32944	11	13.4969	1.9575	15	18.6721	1.07235	14	14.9733	0.305248	17	25.6497	2.893	13	19.5444	2.34142	11	10.0855
1223	-0.21995	837	-0.482905	-0.592166	-0.916416	-0.305508	Q9BWU0	Kanadaptin OS=Homo sapiens GN=SLC4A1AP PE=1 SV=1 - [NADAP_HUMAN]				Yes	88.759	10.68	5	0.59808	4	6.60576	0.396734	3	3.12891	0.344533	4	3.14023	0.182542	3	16.3442	0.724784	3	6.63003	0.586464	4	10.7162
1224	-0.22006	776	-0.44155	-0.556736	-1.45159	-0.144107	P35998	26S protease regulatory subunit 7 OS=Homo sapiens GN=PSMC2 PE=1 SV=3 - [PRS7_HUMAN]				Yes	48.6031	76.91	36	4.09171	47	25.098	2.7817	39	19.8712	2.04226	39	35.3752	0.746689	27	18.8978	4.44082	38	18.1369	4.01868	33	29.6682
1225	-0.220972	775	-0.441307	-0.556528	-1.14781	-0.306469	Q6VN20	Ran-binding protein 10 OS=Homo sapiens GN=RANBP10 PE=1 SV=1 - [RBP10_HUMAN]				Yes	67.2143	16.13	5	2.64522	1		1.79858	2	2.85072	1.23447	2	4.95962	0.557126	1		3.03027	4	15.319	2.45033	4	5.87532
1226	-0.221637	459	-0.230226	-0.368329	-1.46571	0.119348	P00492	Hypoxanthine-guanine phosphoribosyltransferase OS=Homo sapiens GN=HPRT1 PE=1 SV=2 - [HPRT_HUMAN]					24.5636	80.73	19	6.93203	18	31.6213	5.3701	18	12.8439	2.71837	18	24.4219	0.984208	16	13.6647	8.60187	18	17.2276	9.34373	18	30.8388
1227	-0.221837	769	-0.433681	-0.549994	-0.234302	-0.307283	Q9UQE7	Structural maintenance of chromosomes protein 3 OS=Homo sapiens GN=SMC3 PE=1 SV=2 - [SMC3_HUMAN]				Yes	141.454	43.14	46	0.108118	25	51.8526	0.0738473	29	35.4618	0.0764784	26	52.4742	0.065014	21	83.744	0.122462	24	40.5135	0.0989696	16	52.3049
1228	-0.221904	1228	-0.842643	-0.900366	-1.35794	-0.307346	Q14687	Genetic suppressor element 1 OS=Homo sapiens GN=GSE1 PE=1 SV=3 - [GSE1_HUMAN]					136.081	2.79	2	0.495901	1		0.265679	1		0.304635	1		0.11885	1		0.528632	1		0.427202	1
1229	-0.222808	490	-0.247047	-0.390098	-1.4554	-0.226251	O43847	Nardilysin OS=Homo sapiens GN=NRD1 PE=1 SV=2 - [NRDC_HUMAN]					131.488	25.48	29	7.42282	19	25.571	5.66419	28	26.4304	3.17341	25	18.5985	1.1572	25	15.3936	9.73513	26	29.1737	8.32211	19	22.4245
1230	-0.224128	940	-0.552578	-0.651857	-0.742483	-0.309438	Q09028	Histone-binding protein RBBP4 OS=Homo sapiens GN=RBBP4 PE=1 SV=3 - [RBBP4_HUMAN]				Yes	47.6261	70.82	11	0.757717	16	18.8746	0.482257	16	22.5036	0.418827	20	26.2679	0.250337	12	29.5156	0.818467	18	21.8099	0.660467	18	15.306
1231	-0.224358	457	-0.225075	-0.37066	-0.917699	-0.310329	O43865	Putative adenosylhomocysteinase 2 OS=Homo sapiens GN=AHCYL1 PE=1 SV=2 - [SAHH2_HUMAN]					58.9134	17.17	8	2.37001	4	31.709	1.83303	4	30.9351	0.650464	6	46.7552	0.344325	5	65.3974	2.40582	5	29.7282	1.94019	3	27.6052
1232	-0.22444	1224	-0.83477	0.33807	-1.45767	-0.883809	Q96CT7	Coiled-coil domain-containing protein 124 OS=Homo sapiens GN=CCDC124 PE=1 SV=1 - [CC124_HUMAN]					25.8196	51.57	10	6.45472	3	2.906	8.15918	3	12.751	3.83302	3	29.3893	1.39553	4	1.19719	11.87	2	18.9571	6.43275	3	58.7946
1233	-0.224996	1492	-1.34924	0.271963	-3.01996	-0.310254	Q9UNH7	Sorting nexin-6 OS=Homo sapiens GN=SNX6 PE=1 SV=1 - [SNX6_HUMAN]				Yes	46.6198	42.12	15	13.4428	2	104.794	16.2315	4	39.4414	11.0493	5	51.4114	1.36219	2	14.7044	29.3964	4	7.51396	23.7082	4	48.1317
1234	-0.225345	1244	-0.859089	-0.914456	-1.45893	-0.265844	Q8IUI8	Cytokine receptor-like factor 3 OS=Homo sapiens GN=CRLF3 PE=1 SV=2 - [CRLF3_HUMAN]					49.7349	8.37	2	5.64107	1		2.99283	1		0.848304	1		0.308582	1		6.07955	1		5.05643	1
1235	-0.227028	1294	-0.923476	-0.139323	-2.42859	-0.312166	P13797	Plastin-3 OS=Homo sapiens GN=PLS3 PE=1 SV=4 - [PLST_HUMAN]					70.7662	60.79	32	8.73859	18	28.5156	7.93416	23	43.1966	2.79569	27	19.731	0.519289	27	19.6201	15.1528	19	77.7873	12.2045	19	37.674
1236	-0.227067	1477	-1.31334	-1.30362	-1.46132	0.752045	P49454	Centromere protein F OS=Homo sapiens GN=CENPF PE=1 SV=2 - [CENPF_HUMAN]				Yes	367.537	5.36	12	0.276525	2	72.058	0.112022	4	24.3338	0.119484	4	26.0104	0.0433921	2	22.3352	0.184125	2	7.58089	0.3101	2	25.0074
1237	-0.227964	655	-0.354516	-0.373749	-1.63834	-0.0695557	O95817	BAG family molecular chaperone regulator 3 OS=Homo sapiens GN=BAG3 PE=1 SV=3 - [BAG3_HUMAN]					61.5569	46.43	17	3.85825	26	27.0894	2.9777	25	39.8611	1.67037	21	29.9135	0.536567	24	16.9141	4.30368	27	27.1762	4.10112	25	20.6541
1238	-0.229106	877	-0.511742	-0.0915318	-1.46415	-0.579968	P83881	60S ribosomal protein L36a OS=Homo sapiens GN=RPL36A PE=1 SV=2 - [RL36A_HUMAN]					12.4328	25.47	4	0.358262	1		0.336238	1		0.233243	2	0.512224	0.0845387	2	20.2868	0.689293	2	52.2452	0.461122	1
1239	-0.229507	884	-0.517218	-0.0806964	-1.86432	-0.314498	O15294	UDP-N-acetylglucosamine--peptide N-acetylglucosaminyltransferase 110 kDa subunit OS=Homo sapiens GN=OGT PE=1 SV=3 - [OGT1_HUMAN]				Yes	116.85	41.68	33	5.14525	16	35.9188	4.86536	16	50.3891	3.08935	15	28.7961	0.848496	17	22.3189	8.42043	10	32.9354	6.77113	14	45.3117
1240	-0.231679	467	-0.23337	-0.376932	-1.47007	0.0373299	Q99933	BAG family molecular chaperone regulator 1 OS=Homo sapiens GN=BAG1 PE=1 SV=4 - [BAG1_HUMAN]				Yes	38.755	9.57	2	2.05331	1		1.5812	1		1.3298	2	8.78433	0.480009	2	9.05007	2.60999	1		2.67841	1
1241	-0.232164	689	-0.376539	-0.501038	-0.636701	-0.316997	P02462	Collagen alpha-1(IV) chain OS=Homo sapiens GN=COL4A1 PE=1 SV=3 - [CO4A1_HUMAN]					160.514	4.85	5	0.0887959	1		0.062743	1		0.0510233	2	15.6451	0.0328173	1		0.112262	1		0.0901172	1
1242	-0.233404	495	-0.252328	-0.394623	-0.748094	-0.318163	P10155	60 kDa SS-A/Ro ribonucleoprotein OS=Homo sapiens GN=TROVE2 PE=1 SV=2 - [RO60_HUMAN]				Yes	60.6312	50.74	22	1.40548	24	14.9386	1.06913	27	10.0579	0.810376	20	12.8841	0.48249	17	8.61546	1.89401	27	12.2428	1.51916	19	7.91356
1243	-0.233659	742	-0.413681	-0.53286	-0.794656	-0.318403	Q9NVM9	Protein asunder homolog OS=Homo sapiens GN=ASUN PE=1 SV=2 - [ASUN_HUMAN]				Yes	80.1743	21.67	13	0.44241	6	10.9425	0.305786	7	25.6639	0.209638	10	17.946	0.120852	5	31.8964	0.5088	4	17.8748	0.408036	3	11.4914
1244	-0.233672	1236	-0.847742	-0.37864	-2.3234	0.230835	P61764	Syntaxin-binding protein 1 OS=Homo sapiens GN=STXBP1 PE=1 SV=1 - [STXB1_HUMAN]				Yes	67.5259	10.77	6	10.0347	2	1.87928	7.71829	2	2.33605	5.36251	4	27.1435	1.0714	3	40.6588	13.8832	1		16.2921	2	70.8706
1245	-0.234599				-0.457703	-0.319287	Q9BVC5	Ashwin OS=Homo sapiens GN=C2orf49 PE=1 SV=1 - [ASHWN_HUMAN]				Yes	25.8426	32.76	4	0.117255	1					0.0991598	1		0.0722027	2	3.47814	0.146125	1		0.117115	1
1246	-0.234636	777	-0.442412	-0.557475	0.544812	-0.319322	Q9NYV4	Cyclin-dependent kinase 12 OS=Homo sapiens GN=CDK12 PE=1 SV=2 - [CDK12_HUMAN]				Yes	164.054	9.66	5	0.162022	2	60.2655	0.110093	1		0.180498	4	13.9255	0.263316	2	18.7877	0.667096	3	0.623208	0.534642	1
1247	-0.23555	1056	-0.657092	-0.0284194	-2.0586	-0.320182	P23381	Tryptophan--tRNA ligase, cytoplasmic OS=Homo sapiens GN=WARS PE=1 SV=2 - [SYWC_HUMAN]				Yes	53.1316	72.19	24	7.93158	15	32.7227	7.77687	16	36.4861	3.38397	18	32.6693	0.812319	21	17.9461	13.6583	12	27.6466	10.9399	16	40.7721
1248	-0.235798	624	-0.335711	-0.380461	-0.542398	-0.414393	Q8WVC0	RNA polymerase-associated protein LEO1 OS=Homo sapiens GN=LEO1 PE=1 SV=1 - [LEO1_HUMAN]				Yes	75.3593	19.82	10	0.0876056	4	21.1613	0.0672979	4	38.3418	0.0509372	6	39.2106	0.034975	4	76.8863	0.104229	6	25.2983	0.0782063	2	54.2411
1249	-0.23637	1080	-0.672861	-0.754908	-1.24898	-0.320953	Q9BUR4	Telomerase Cajal body protein 1 OS=Homo sapiens GN=WRAP53 PE=1 SV=1 - [WAP53_HUMAN]				Yes	59.2721	9.31	3	2.17118	5	4.54847	1.28661	3	10.7617	1.15914	3	9.1198	0.487702	1		2.98443	3	18.2791	2.38916	2	49.4623
1250	-0.236575	804	-0.463732	0.266959	-1.79003	-0.321146	O15371	Eukaryotic translation initiation factor 3 subunit D OS=Homo sapiens GN=EIF3D PE=1 SV=1 - [EIF3D_HUMAN]					63.9324	42.7	20	2.86038	24	20.2389	3.4418	25	22.2451	1.89671	31	19.4877	0.548463	30	17.7768	4.83882	18	31.4416	3.87316	18	38.1602
1251	-0.236991				-0.730553	-0.321537	Q9UJX5	Anaphase-promoting complex subunit 4 OS=Homo sapiens GN=ANAPC4 PE=1 SV=2 - [APC4_HUMAN]				Yes	92.0577	3.47	2				0.208479	1		0.284768	1		0.171622	1		0.236559	1		0.189298	2	49.2544
1252	-0.237007	1587	-2.46366	-2.28915	0.00244297	-0.321553	Q2KHR3	Glutamine and serine-rich protein 1 OS=Homo sapiens GN=QSER1 PE=1 SV=3 - [QSER1_HUMAN]					189.856	3.23	4	0.364609	1		0.0745977	1		0.216727	2	85.4691	0.217094	1		0.460765	1		0.368708	1
1253	-0.237795	709	-0.387535	-0.510459	-1.47622	-0.0646576	Q14166	Tubulin--tyrosine ligase-like protein 12 OS=Homo sapiens GN=TTLL12 PE=1 SV=2 - [TTL12_HUMAN]					74.356	56.37	25	2.93622	28	31.0967	2.06122	29	22.9045	1.11539	23	25.3676	0.400903	29	27.7257	4.02069	23	33.0289	3.84447	25	38.7546
1254	-0.238	630	-0.338907	-0.468798	-1.2191	-0.322486	P28066	Proteasome subunit alpha type-5 OS=Homo sapiens GN=PSMA5 PE=1 SV=3 - [PSA5_HUMAN]				Yes	26.3942	59.75	12	4.15002	19	24.1727	2.99866	20	16.0332	1.97159	19	16.4931	0.846896	21	12.553	4.44946	19	16.1555	3.55819	20	16.4066
1255	-0.238116	1206	-0.811359	-0.00884656	-2.27287	-0.322595	Q8IZ83	Aldehyde dehydrogenase family 16 member A1 OS=Homo sapiens GN=ALDH16A1 PE=1 SV=2 - [A16A1_HUMAN]					85.0737	22.69	13	10.4871	6	33.2522	10.423	7	79.2946	7.49713	7	61.4329	1.55129	8	14.1246	13.7495	7	27.8517	10.9945	7	31.2332
1256	-0.238182	581	-0.309201	0.145149	-1.5754	-0.322657	P62273	40S ribosomal protein S29 OS=Homo sapiens GN=RPS29 PE=1 SV=2 - [RS29_HUMAN]					6.6723	50	5	0.62191	6	4.93622	0.687736	6	6.61547	0.455312	6	9.43662	0.15278	7	7.01698	1.01833	6	7.99356	0.814256	5	14.4461
1257	-0.239145	760	-0.42666	-0.543979	-1.40144	-0.323563	P43686	26S protease regulatory subunit 6B OS=Homo sapiens GN=PSMC4 PE=1 SV=2 - [PRS6B_HUMAN]				Yes	47.3365	81.34	24	2.62718	23	9.28939	1.80192	36	13.8222	1.35899	37	15.9949	0.514448	30	29.2149	2.91831	28	16.625	2.33201	29	14.2684
1258	-0.239762			0.047722	-1.47895		Q27J81	Inverted formin-2 OS=Homo sapiens GN=INF2 PE=1 SV=2 - [INF2_HUMAN]					135.54	9.93	8	0.212093	1		0.219226	3	8.46792	0.241689	3	87.7997	0.0867058	2	46.0493	0.467966	1
1259	-0.240248	1141	-0.748605	0.317916	-2.18571	-0.324601	P30041	Peroxiredoxin-6 OS=Homo sapiens GN=PRDX6 PE=1 SV=3 - [PRDX6_HUMAN]					25.0192	83.04	23	17.4336	31	17.5271	21.7315	35	33.05	6.5956	43	21.7027	1.44974	46	12.8672	33.8064	25	32.0089	26.995	31	27.9157
1260	-0.241165	893	-0.522806	-0.62635	-1.4809	-0.0503204	Q9UNF1	Melanoma-associated antigen D2 OS=Homo sapiens GN=MAGED2 PE=1 SV=2 - [MAGD2_HUMAN]					64.9144	37.29	16	0.180647	6	41.0433	0.117025	6	35.8142	0.0955866	8	8.53574	0.0342454	6	46.2571	0.250592	8	21.9638	0.242003	5	27.1134
1261	-0.242377			-0.386097		0.648648	Q8N335	Glycerol-3-phosphate dehydrogenase 1-like protein OS=Homo sapiens GN=GPD1L PE=1 SV=1 - [GPD1L_HUMAN]					38.3939	44.16	12	8.3703	2	6.21445	6.40493	1		3.10028	4	21.3962				7.61307	2	83.3809	11.935	3	0.461846
1262	-0.243527	824	-0.476669	-0.586823	-1.48418	-0.18978	P51665	26S proteasome non-ATPase regulatory subunit 7 OS=Homo sapiens GN=PSMD7 PE=1 SV=2 - [PSD7_HUMAN]				Yes	37.0025	48.77	14	2.43417	16	15.3151	1.62069	17	14.3613	1.15139	19	18.9627	0.411565	18	24.8474	2.67656	17	10.2913	2.34664	19	12.9511
1263	-0.244101	795	-0.455445	-0.56864	-1.35996	-0.328225	Q13200	26S proteasome non-ATPase regulatory subunit 2 OS=Homo sapiens GN=PSMD2 PE=1 SV=3 - [PSMD2_HUMAN]				Yes	100.136	60.9	53	4.24109	50	31.6742	2.85957	62	20.9972	1.93644	56	22.1995	0.754422	48	13.3353	4.80899	53	36.0102	3.83044	46	26.1069
1264	-0.244126	784	-0.445009	-0.387596	-0.936673	-0.5172	O95071	E3 ubiquitin-protein ligase UBR5 OS=Homo sapiens GN=UBR5 PE=1 SV=2 - [UBR5_HUMAN]				Yes	309.158	12.08	20	0.375779	3	5.70339	0.287247	8	73.9546	0.212325	7	43.738	0.110926	6	46.0805	0.526886	7	12.1673	0.368149	4	14.6451
1265	-0.244483	512	-0.262649	-0.114744	-1.48551	-0.345671	P62861	40S ribosomal protein S30 OS=Homo sapiens GN=FAU PE=1 SV=1 - [RS30_HUMAN]					6.64382	20.34	3	0.736863	7	11.863	0.680527	3	18.9312	0.49379	8	16.167	0.176343	7	32.8157	1.06845	3	7.86462	0.840811	3	9.01406
1266	-0.244639	677	-0.369759	0.0567203	-1.48572	-0.446419	P23396	40S ribosomal protein S3 OS=Homo sapiens GN=RPS3 PE=1 SV=2 - [RS3_HUMAN]				Yes	26.6714	82.3	27	0.682241	35	13.1744	0.709598	35	8.84773	0.475242	45	11.2534	0.169694	41	13.8848	1.12956	36	13.0181	0.828938	30	9.15972
1267	-0.245272	701	-0.381585	0.156697	-1.67594	-0.329326	Q9ULV4	Coronin-1C OS=Homo sapiens GN=CORO1C PE=1 SV=1 - [COR1C_HUMAN]					53.2151	42.41	13	1.2245	7	10.6119	1.36499	7	10.4884	0.804311	10	28.7152	0.25172	10	16.493	2.41821	4	11.7497	1.92468	3	2.35064
1268	-0.246313	749	-0.421515	0.0372116	-1.7314	-0.330306	Q13283	Ras GTPase-activating protein-binding protein 1 OS=Homo sapiens GN=G3BP1 PE=1 SV=1 - [G3BP1_HUMAN]				Yes	52.1321	49.14	18	1.89156	24	20.1162	1.94099	24	16.5524	1.23392	36	17.521	0.371607	37	14.8952	2.30369	16	24.3947	1.83228	17	27.7034
1269	-0.24653	741	-0.413071	-0.532337	-1.07837	-0.330509	O60701	UDP-glucose 6-dehydrogenase OS=Homo sapiens GN=UGDH PE=1 SV=1 - [UGDH_HUMAN]				Yes	54.9893	67.21	25	0.552483	36	22.286	0.382006	34	23.6558	0.282266	35	23.659	0.13367	33	40.4108	0.771861	32	22.1759	0.613827	32	18.038
1270	-0.246911	685	-0.373794	-0.498687	-1.21101	-0.330868	P20618	Proteasome subunit beta type-1 OS=Homo sapiens GN=PSMB1 PE=1 SV=2 - [PSB1_HUMAN]				Yes	26.4724	76.76	18	3.62582	41	25.2652	2.56618	42	24.5958	1.77786	35	20.7329	0.767978	37	17.7727	4.05247	50	29.6528	3.22195	37	19.538
1271	-0.247419	562	-0.297025	-0.390417	-1.03835	-0.378005	Q13610	Periodic tryptophan protein 1 homolog OS=Homo sapiens GN=PWP1 PE=1 SV=1 - [PWP1_HUMAN]				Yes	55.7931	19.36	6	2.23202	5	10.0283	1.70283	7	13.7031	1.5151	4	14.1085	0.737676	6	23.3286	3.18406	6	17.9908	2.45014	3	17.0177
1272	-0.248244	1305	-0.942287	-0.131522	-2.45472	-0.332122	P62837	Ubiquitin-conjugating enzyme E2 D2 OS=Homo sapiens GN=UBE2D2 PE=1 SV=1 - [UB2D2_HUMAN]				Yes	16.7244	42.86	1	15.526	2	11.8664	14.1731	2	7.95435	5.42988	2	23.7471	0.990479	1		22.7361	1		18.0608	2	20.9533
1273	-0.248519	1084	-0.679323	-0.39136	-0.843328	-0.737595	Q12972	Nuclear inhibitor of protein phosphatase 1 OS=Homo sapiens GN=PPP1R8 PE=1 SV=2 - [PP1R8_HUMAN]				Yes	38.4548	23.08	5	0.388723	2	2.15792	0.296367	3	21.0755	0.196884	2	31.7312	0.109735	3	14.4821	0.42535	2	21.361	0.255099	1
1274	-0.248935	1062	-0.660414	-0.744243	-1.49169	-0.261587	Q9UNS2	COP9 signalosome complex subunit 3 OS=Homo sapiens GN=COPS3 PE=1 SV=3 - [CSN3_HUMAN]				Yes	47.842	48.23	13	1.92878	9	23.2008	1.15145	7	9.87146	0.84625	10	17.7418	0.300923	8	74.6712	1.931	12	32.7609	1.61078	9	15.9326
1275	-0.249741	1205	-0.81127	0.095438	-2.27275	-0.33353	P06493	Cyclin-dependent kinase 1 OS=Homo sapiens GN=CDK1 PE=1 SV=3 - [CDK1_HUMAN]				Yes	34.0739	81.48	20	10.8585	19	32.2062	11.6011	22	32.3211	4.88491	30	23.0107	1.01086	26	11.8832	18.2379	12	35.3273	14.4735	15	35.4268
1276	-0.249983	763	-0.43009	0.030107	-1.74331	-0.333758	Q12965	Unconventional myosin-Ie OS=Homo sapiens GN=MYO1E PE=1 SV=2 - [MYO1E_HUMAN]					126.982	32.76	29	10.0957	8	11.9646	10.3086	12	65.3041	5.29684	13	38.0708	1.58208	13	35.6106	19.5327	11	46.2688	15.4985	11	32.7376
1277	-0.250682	527	-0.270767	-0.393212	-0.42498	-0.353307	O60341	Lysine-specific histone demethylase 1A OS=Homo sapiens GN=KDM1A PE=1 SV=2 - [KDM1A_HUMAN]				Yes	92.8447	26.64	19	0.691309	12	7.88204	0.526385	21	19.7725	0.483229	17	16.3817	0.359933	13	31.5429	0.744244	9	19.78	0.582585	6	12.8036
1278	-0.251665	949	-0.559111	-0.657454	-1.49157	-0.33534	P14868	Aspartate--tRNA ligase, cytoplasmic OS=Homo sapiens GN=DARS PE=1 SV=2 - [SYDC_HUMAN]					57.1	59.08	26	1.53953	22	29.1014	0.976055	24	18.8174	0.734324	24	11.8481	0.261144	28	26.2401	1.93723	28	28.127	1.53544	13	29.2233
1279	-0.252114	642	-0.345467	0.0881877	-1.49611	-0.42357	P15880	40S ribosomal protein S2 OS=Homo sapiens GN=RPS2 PE=1 SV=2 - [RS2_HUMAN]				Yes	31.3046	49.49	16	0.759333	26	16.9957	0.807197	21	34.0676	0.497358	25	32.5425	0.176318	34	37.2731	1.23248	19	21.6063	0.91891	19	21.7455
1280	-0.252934	698	-0.380564	-0.395142	-1.67452	-0.306089	P31948	Stress-induced-phosphoprotein 1 OS=Homo sapiens GN=STIP1 PE=1 SV=1 - [STIP1_HUMAN]				Yes	62.5994	66.67	50	6.78024	77	17.0259	5.15579	70	15.5588	3.20729	74	15.2698	1.00475	74	9.71058	8.08877	82	16.9971	6.54245	69	16.8678
1281	-0.254853	575	-0.306913	-0.441387	-0.698952	-0.338338	P19784	Casein kinase II subunit alpha' OS=Homo sapiens GN=CSNK2A2 PE=1 SV=1 - [CSK22_HUMAN]				Yes	41.1871	52	14	2.03924	21	12.0517	1.50175	19	17.3503	1.22807	17	14.0435	0.756518	12	14.7218	2.08262	19	16.6154	1.64725	16	17.2066
1282	-0.254883	545	-0.287147	-0.424453	-1.49995	0.0990459	P61758	Prefoldin subunit 3 OS=Homo sapiens GN=VBP1 PE=1 SV=3 - [PFD3_HUMAN]				Yes	22.6434	45.69	10	4.43336	11	14.5182	3.30339	11	15.8569	1.66502	9	9.95371	0.588692	10	8.61502	5.08049	8	19.1384	5.44153	14	16.4882
1283	-0.255581			-0.359813	-1.50092		Q9Y312	Protein AAR2 homolog OS=Homo sapiens GN=AAR2 PE=1 SV=2 - [AAR2_HUMAN]					43.4441	13.02	3	3.3327	2	9.9823	2.59706	4	5.8943	1.77608	3	6.79452	0.627539	4	4.34672	3.69241	4	5.61462
1284	-0.256064	803	-0.462728	0.100907	-1.78864	-0.339478	O00571	ATP-dependent RNA helicase DDX3X OS=Homo sapiens GN=DDX3X PE=1 SV=3 - [DDX3X_HUMAN]				Yes	73.198	49.55	31	2.84407	28	13.0602	3.05012	35	14.9451	2.01935	38	18.7587	0.584491	41	16.9261	3.75495	26	14.1579	2.96764	17	22.185
1285	-0.257467	541	-0.283071	-0.033379	-1.50354	-0.36488	P80723	Brain acid soluble protein 1 OS=Homo sapiens GN=BASP1 PE=1 SV=2 - [BASP1_HUMAN]				Yes	22.68	70.48	13	1.58815	17	13.6627	1.55182	15	24.1458	1.25942	15	11.3246	0.444179	15	8.86544	2.00541	18	14.1452	1.55727	15	8.96853
1286	-0.257678	665	-0.361498	-0.399207	-1.64804	0.205727	P63151	Serine/threonine-protein phosphatase 2A 55 kDa regulatory subunit B alpha isoform OS=Homo sapiens GN=PPP2R2A PE=1 SV=1 - [2ABA_HUMAN]				Yes	51.6595	35.79	13	6.17971	15	23.0036	4.68592	16	21.6569	2.38593	12	15.9845	0.761287	19	14.282	7.56122	14	24.8826	8.7201	12	38.2225
1287	-0.257728			-0.128974		-0.341042	Q15102	Platelet-activating factor acetylhydrolase IB subunit gamma OS=Homo sapiens GN=PAFAH1B3 PE=1 SV=1 - [PA1B3_HUMAN]					25.7182	55.41	7	2.54696	5	5.02734	2.32915	1					0.348851	4	11.2912	4.30997	3	9.4138	3.4026	4	9.81498
1288	-0.257759	1324	-0.969273	0.384125	-2.4922	-0.341072	P62826	GTP-binding nuclear protein Ran OS=Homo sapiens GN=RAN PE=1 SV=3 - [RAN_HUMAN]				Yes	24.4076	56.48	20	18.4448	23	22.226	24.0717	18	21.4269	11.0709	31	14.4743	1.96769	37	8.59193	34.0713	20	16.9704	26.8977	23	20.3836
1289	-0.25793	1368	-1.05776	0.0351472	-2.6151	-0.341233	P49588	Alanine--tRNA ligase, cytoplasmic OS=Homo sapiens GN=AARS PE=1 SV=2 - [SYAC_HUMAN]					106.743	59.71	50	18.3212	29	22.8384	18.773	24	25.8128	5.80055	31	32.1387	0.94677	46	21.2701	34.4011	16	37.5535	27.1551	27	47.313
1290	-0.258674				-1.50522	0.895412	P46937	Yorkie homolog OS=Homo sapiens GN=YAP1 PE=1 SV=2 - [YAP1_HUMAN]				Yes	54.4275	27.98	8	10.7541	1					6.65097	2	101.714	2.34298	4	66.9992	10.5415	1		19.6086	1
1291	-0.258996	532	-0.275726	-0.400336	-0.941421	-0.357971	Q96BP3	Peptidylprolyl isomerase domain and WD repeat-containing protein 1 OS=Homo sapiens GN=PPWD1 PE=1 SV=1 - [PPWD1_HUMAN]				Yes	73.5279	13.62	7	0.240354	3	7.75602	0.182112	5	17.9959	0.126879	7	73.7537	0.0660683	6	32.8592	0.248295	4	36.5815	0.193735	4	23.0269
1292	-0.259525	1094	-0.694002	0.00924104	-2.10987	-0.342733	P53621	Coatomer subunit alpha OS=Homo sapiens GN=COPA PE=1 SV=2 - [COPA_HUMAN]					138.258	42.08	44	5.20139	26	27.8145	5.23482	26	36.0049	3.32679	45	24.4523	0.770711	46	28.3887	6.70641	25	45.2023	5.28832	16	61.0093
1293	-0.260305	1214	-0.822193	-0.0480882	-2.28792	-0.343466	P48444	Coatomer subunit delta OS=Homo sapiens GN=ARCN1 PE=1 SV=1 - [COPD_HUMAN]					57.1741	43.84	22	8.84858	15	11.6584	8.5585	12	9.15169	4.847	19	22.7145	0.992525	19	22.2731	12.8896	11	23.9313	10.1589	5	33.2962
1294	-0.260624	780	-0.443817	-0.558678	-1.09879	-0.343767	Q9NZJ0	Denticleless protein homolog OS=Homo sapiens GN=DTL PE=1 SV=3 - [DTL_HUMAN]				Yes	79.4174	11.23	6	0.772139	3	4.3919	0.524224	3	6.66301	0.433904	4	3.46663	0.202594	2	9.08257	0.803506	3	15.9759	0.633148	2	17.9765
1295	-0.260964	781	-0.444325	-0.1153	-1.76308	-0.344086	P07355	Annexin A2 OS=Homo sapiens GN=ANXA2 PE=1 SV=2 - [ANXA2_HUMAN]				Yes	38.5798	84.66	41	6.00619	84	14.3301	5.54486	79	15.2049	3.08547	85	11.1619	0.909039	88	10.8831	9.29685	69	13.164	7.32413	76	14.5646
1296	-0.261843	973	-0.57934	-0.204601	-1.95061	-0.344913	P26639	Threonine--tRNA ligase, cytoplasmic OS=Homo sapiens GN=TARS PE=1 SV=3 - [SYTC_HUMAN]					83.3819	66.39	53	6.74997	60	26.3168	5.85748	65	18.8307	2.82415	55	17.3542	0.730629	65	13.7667	10.0141	52	23.5108	7.88467	47	35.6434
1297	-0.262221			-0.403098	-0.490721		O60563	Cyclin-T1 OS=Homo sapiens GN=CCNT1 PE=1 SV=1 - [CCNT1_HUMAN]				Yes	80.6345	12.53	7	0.186213	3	2.46968	0.14082	4	10.1365	0.128825	3	5.96964	0.0916807	4	7.49918	0.210333	2	11.6176
1298	-0.262974	853	-0.494235	-0.403743	-1.8324	0.266719	O95747	Serine/threonine-protein kinase OSR1 OS=Homo sapiens GN=OXSR1 PE=1 SV=1 - [OXSR1_HUMAN]					57.9861	14.04	5	4.14967	2	15.5416	3.13671	5	20.1742	1.53443	2	22.2641	0.430862	3	55.9915	5.31007	3	137.031	6.38838	2	7.28137
1299	-0.265121	1353	-1.02667	0.321582	-2.57192	-0.347996	Q14247	Src substrate cortactin OS=Homo sapiens GN=CTTN PE=1 SV=2 - [SRC8_HUMAN]					61.5485	47.27	23	11.4255	15	30.9984	14.2785	10	39.431	6.18378	12	26.8067	1.03999	16	14.3382	18.2702	6	42.4115	14.3544	7	2.17782
1300	-0.265511	564	-0.297322	0.0540664	-1.51471	-0.378285	P63244	Guanine nucleotide-binding protein subunit beta-2-like 1 OS=Homo sapiens GN=GNB2L1 PE=1 SV=3 - [GBLP_HUMAN]				Yes	35.0546	91.8	27	0.767464	37	12.4449	0.796771	32	10.5432	0.493706	44	15.8055	0.17278	44	17.669	1.18646	34	13.5317	0.912803	32	12.0943
1301	-0.266007	1584	-2.37102	-2.20978	-1.5154	0.365842	Q14669	E3 ubiquitin-protein ligase TRIP12 OS=Homo sapiens GN=TRIP12 PE=1 SV=1 - [TRIPC_HUMAN]				Yes	220.296	8.23	11	0.245305	4	102.387	0.0530269	2	51.9716	0.140622	3	16.1836	0.0491895	1		0.28684	3	0.332704	0.369631	1
1302	-0.26619	580	-0.307977	-0.442299	-1.51566	0.690784	P12955	Xaa-Pro dipeptidase OS=Homo sapiens GN=PEPD PE=1 SV=3 - [PEPD_HUMAN]					54.5129	33.27	11	10.439	10	31.8124	7.68273	5	11.6355	3.63458	8	20.7728	1.27115	6	12.9063	10.6177	9	13.9062	17.1387	7	31.9268
1303	-0.26649	902	-0.528724	0.300166	-1.8803	-0.349284	Q99613	Eukaryotic translation initiation factor 3 subunit C OS=Homo sapiens GN=EIF3C PE=1 SV=1 - [EIF3C_HUMAN]					105.278	37.79	28	2.9662	21	9.00692	3.65224	23	16.9245	1.89453	28	17.4408	0.514603	30	22.9704	5.01069	15	18.2879	3.93326	14	27.3167
1304	-0.267272	1013	-0.621899	-0.711247	-1.49276	-0.35002	P61201	COP9 signalosome complex subunit 2 OS=Homo sapiens GN=COPS2 PE=1 SV=1 - [CSN2_HUMAN]				Yes	51.5641	54.85	18	1.83256	21	24.7747	1.11931	20	13.8696	0.824708	16	29.1869	0.293045	15	25.4529	2.06438	22	21.5441	1.61966	18	23.0236
1305	-0.267778	697	-0.378987	-0.503136	-1.51786	-0.276213	Q96SY0	von Willebrand factor A domain-containing protein 9 OS=Homo sapiens GN=VWA9 PE=1 SV=2 - [VWA9_HUMAN]					57.434	10.81	4	0.316777	2	22.2289	0.223509	2	0.840559	0.187399	3	13.2305	0.0654402	2	21.0292	0.370481	2	1.82693	0.305927	2	18.2046
1306	-0.268461	905	-0.532	-0.634228	-1.50597	-0.351137	O00232	26S proteasome non-ATPase regulatory subunit 12 OS=Homo sapiens GN=PSMD12 PE=1 SV=3 - [PSD12_HUMAN]				Yes	52.8706	56.58	25	2.51185	27	15.9989	1.61835	28	14.1009	1.18988	24	9.42907	0.41895	22	15.6876	2.74659	24	36.6029	2.15323	19	19.595
1307	-0.268557			-0.408527	-0.638009		Q86XI2	Condensin-2 complex subunit G2 OS=Homo sapiens GN=NCAPG2 PE=1 SV=1 - [CNDG2_HUMAN]				Yes	130.876	4.81	6	0.464571	1		0.350004	2	12.5508	0.314274	3	12.0118	0.201952	2	0.2721				0.385825	1
1308	-0.268661			-0.408616	-0.845961		Q14690	Protein RRP5 homolog OS=Homo sapiens GN=PDCD11 PE=1 SV=3 - [RRP5_HUMAN]				Yes	208.57	26.35	38	0.0424284	1		0.0319633	1		0.0736323	2	138.536	0.0409646	4	54.0455	0.0188125	1
1309	-0.270255	802	-0.462588	0.0110097	-1.78844	-0.352825	O00303	Eukaryotic translation initiation factor 3 subunit F OS=Homo sapiens GN=EIF3F PE=1 SV=1 - [EIF3F_HUMAN]					37.5402	56.86	14	2.56081	14	10.7309	2.58043	13	5.80296	1.57863	15	10.8068	0.456988	17	11.5206	3.82931	14	12.702	2.99854	11	11.6232
1310	-0.270361	759	-0.426565	-0.543897	-0.750017	-0.352925	Q93009	Ubiquitin carboxyl-terminal hydrolase 7 OS=Homo sapiens GN=USP7 PE=1 SV=2 - [UBP7_HUMAN]				Yes	128.22	39.2	31	0.553593	24	20.9799	0.379718	32	23.1822	0.284019	35	22.9859	0.168876	29	45.837	0.623513	24	18.2508	0.488207	20	14.9673
1311	-0.271472	537	-0.279724	-0.411024	-0.630115	-0.361732	Q96RS6	NudC domain-containing protein 1 OS=Homo sapiens GN=NUDCD1 PE=1 SV=2 - [NUDC1_HUMAN]				Yes	66.7133	22.13	10	1.04558	3	6.65535	0.786373	5	3.60301	0.555429	7	32.0941	0.358877	6	74.6508	1.47086	5	40.1774	1.14466	3	109.923
1312	-0.271497	1202	-0.807374	0.178195	-2.26733	-0.353994	P31949	Protein S100-A11 OS=Homo sapiens GN=S100A11 PE=1 SV=2 - [S10AB_HUMAN]				Yes	11.7328	86.67	11	21.5304	20	28.8087	24.361	20	44.7999	7.9238	30	22.8741	1.64588	35	11.8233	40.9862	14	59.4975	32.0682	25	31.8197
1313	-0.272276	1495	-1.36481	0.270028	-3.04159	-0.354726	Q93052	Lipoma-preferred partner OS=Homo sapiens GN=LPP PE=1 SV=1 - [LPP_HUMAN]				Yes	65.7038	22.55	8	10.2823	4	15.8313	12.3988	3	22.9571	2.43887	3	3.13616	0.296197	4	19.7746	19.092	1		14.9303	2	10.36
1314	-0.27313				-1.5253	0.354864	Q9H1A4	Anaphase-promoting complex subunit 1 OS=Homo sapiens GN=ANAPC1 PE=1 SV=1 - [APC1_HUMAN]				Yes	216.361	3.5	6							0.434391	3	44.0197	0.150911	1		0.519258	1		0.664061	1
1315	-0.273657	1271	-0.898496	-0.948217	-0.547232	-0.356025	Q9H6E5	Speckle targeted PIP5K1A-regulated poly(A) polymerase OS=Homo sapiens GN=TUT1 PE=1 SV=2 - [STPAP_HUMAN]				Yes	93.7884	11.56	6	0.644247	1		0.333896	1		0.168938	3	54.5334	0.11561	1		0.830443	1		0.648837	1
1316	-0.275035	825	-0.476931	-0.587047	-1.36065	-0.357321	P30876	DNA-directed RNA polymerase II subunit RPB2 OS=Homo sapiens GN=POLR2B PE=1 SV=1 - [RPB2_HUMAN]				Yes	133.811	36.8	32	0.293532	12	52.6807	0.195405	16	28.6537	0.186292	14	28.277	0.0725435	13	33.2821	0.33236	11	11.7538	0.259444	6	21.8694
1317	-0.275729	1061	-0.660354	-0.414671	-2.06313	-0.321251	P48163	NADP-dependent malic enzyme OS=Homo sapiens GN=ME1 PE=1 SV=1 - [MAOX_HUMAN]					64.1091	65.73	25	24.8196	19	38.172	18.6195	19	34.1453	9.88937	22	53.3639	2.36649	25	16.2523	34.7627	8	23.348	27.8232	9	43.7623
1318	-0.275938	722	-0.394426	0.425277	-1.69377	-0.35817	Q9H0U4	Ras-related protein Rab-1B OS=Homo sapiens GN=RAB1B PE=1 SV=1 - [RAB1B_HUMAN]					22.1572	81.59	7	13.7306	8	30.8023	18.4379	9	41.4095	11.2346	10	25.9271	3.47283	12	18.3964	23.0391	9	38.9606	17.9741	9	44.5763
1319	-0.276599	613	-0.326508	-0.458175	-1.53012	-0.0340474	Q9UHV9	Prefoldin subunit 2 OS=Homo sapiens GN=PFDN2 PE=1 SV=1 - [PFD2_HUMAN]				Yes	16.6376	45.45	6	5.26421	13	43.0102	3.83185	5	12.2826	2.10704	3	14.9807	0.72956	7	12.0368	6.18823	12	18.1155	6.0439	10	21.5741
1320	-0.276607			0.669433	-1.53013		Q8IVT2	Uncharacterized protein C19orf21 OS=Homo sapiens GN=C19orf21 PE=1 SV=1 - [CS021_HUMAN]					75.311	24.74	10	0.425161	2	30.0135	0.676196	1		0.417605	4	15.7402	0.144595	4	33.2459				0.796652	3	64.8528
1321	-0.276711	1280	-0.909173	0.122914	-2.40873	-0.358898	P13693	Translationally-controlled tumor protein OS=Homo sapiens GN=TPT1 PE=1 SV=1 - [TCTP_HUMAN]				Yes	19.5826	75.58	13	13.1209	12	32.8929	14.2877	13	50.0918	4.33579	12	23.0843	0.816524	14	10.8725	23.6646	12	58.4801	18.4527	9	24.929
1322	-0.277458	1412	-1.15152	-1.16499	-1.53131	3.33526	P08729	Keratin, type II cytoskeletal 7 OS=Homo sapiens GN=KRT7 PE=1 SV=5 - [K2C7_HUMAN]				Yes	51.3543	62.69	29	0.138535	3	176.428	0.0617821	3	29.6331	0.0615559	3	172.185	0.0212961	7	101.828	0.0163264	3	42.3012	0.16478	3	69.652
1323	-0.277933	568	-0.30042	-0.435824	-0.830804	-0.360047	Q9Y3I0	tRNA-splicing ligase RtcB homolog OS=Homo sapiens GN=C22orf28 PE=1 SV=1 - [RTCB_HUMAN]				Yes	55.1749	58.22	23	0.164043	16	25.844	0.121272	16	16.052	0.0983881	22	37.1623	0.0553153	22	39.3596	0.186513	17	27.2184	0.14532	20	32.602
1324	-0.278461			1.60271	-1.5327		O00186	Syntaxin-binding protein 3 OS=Homo sapiens GN=STXBP3 PE=1 SV=2 - [STXB3_HUMAN]					67.7208	4.39	2	0.227832	1		0.691958	3	16.7414	0.975329	2	55.6385	0.337102	2	2.65261				1.13949	1
1325	-0.279954	1175	-0.773425	0.550396	-2.22018	-0.361948	O14737	Programmed cell death protein 5 OS=Homo sapiens GN=PDCD5 PE=1 SV=3 - [PDCD5_HUMAN]				Yes	14.2763	55.2	8	22.2691	11	19.0808	32.6128	7	28.3458	6.46262	14	13.9392	1.38697	17	10.4862	43.7117	8	25.5243	34.0127	9	17.7838
1326	-0.280266	1425	-1.17028	0.203444	-2.77139	-0.362241	P46109	Crk-like protein OS=Homo sapiens GN=CRKL PE=1 SV=1 - [CRKL_HUMAN]					33.7559	26.07	6	8.22783	1		9.47388	2	3.98844	2.41511	2	14.5221	0.353724	3	16.4819	13.7275	1		10.6793	1
1327	-0.280496	1019	-0.624145	-0.418755	-1.32091	-0.685695	P46926	Glucosamine-6-phosphate isomerase 1 OS=Homo sapiens GN=GNPDA1 PE=1 SV=1 - [GNPI1_HUMAN]					32.6476	64.36	9	8.84826	7	83.8419	6.61912	2	21.1565	4.41264	2	49.2086	1.7663	3	25.1506	12.5004	6	36.0029	7.77159	2	254.942
1328	-0.282153	898	-0.526677	-0.318894	-1.87746	-0.364016	P55327	Tumor protein D52 OS=Homo sapiens GN=TPD52 PE=1 SV=2 - [TPD52_HUMAN]					24.3122	60.71	12	6.49817	8	47.6701	5.20948	10	16.7288	1.84888	6	24.6159	0.503197	8	36.1783	10.3551	10	42.5932	8.04593	8	19.0767
1329	-0.282404			-0.42039	-0.189669		Q15527	Surfeit locus protein 2 OS=Homo sapiens GN=SURF2 PE=1 SV=3 - [SURF2_HUMAN]				Yes	29.629	11.72	2	0.432795	3	15.5108	0.323394	1		0.152064	1		0.13333	1
1330	-0.283	1021	-0.625963	-0.01031	-2.01536	-0.364814	P53041	Serine/threonine-protein phosphatase 5 OS=Homo sapiens GN=PPP5C PE=1 SV=1 - [PPP5_HUMAN]				Yes	56.8423	28.06	10	8.70099	5	30.6325	8.63903	4	37.5825	4.18517	11	39.4193	1.03521	8	32.0198	14.776	6	49.2526	11.4746	4	39.8342
1331	-0.283139	1373	-1.06671	-1.09233	0.0950205	-0.364944	Q5T8P6	RNA-binding protein 26 OS=Homo sapiens GN=RBM26 PE=1 SV=3 - [RBM26_HUMAN]					113.527	19.27	16	0.789939	9	18.2039	0.370485	10	43.4	0.619657	14	52.701	0.661844	10	33.0416	0.996069	7	34.4575	0.773447	5	25.768
1332	-0.283541	994	-0.60441	-0.696264	-0.354709	-0.365322	Q99575	Ribonucleases P/MRP protein subunit POP1 OS=Homo sapiens GN=POP1 PE=1 SV=2 - [POP1_HUMAN]		++	–	Yes	114.636	21.97	13	0.421448	1		0.260104	6	35.3219	0.178264	8	40.3957	0.139407	6	23.1233	0.51308	5	26.2357	0.398302	5	46.8961
1333	-0.286994	787	-0.449389	-0.563452	-1.25151	-0.36857	Q9UJX3	Anaphase-promoting complex subunit 7 OS=Homo sapiens GN=ANAPC7 PE=1 SV=4 - [APC7_HUMAN]				Yes	66.8128	18.86	8	0.831358	10	22.4883	0.562564	10	15.6217	0.609366	11	19.928	0.255938	11	11.1259	0.928133	8	15.4804	0.718885	6	23.2101
1334	-0.288649			-0.425741	-0.524864		Q8NFC6	Biorientation of chromosomes in cell division protein 1-like 1 OS=Homo sapiens GN=BOD1L1 PE=1 SV=2 - [BD1L1_HUMAN]				Yes	330.266	3.57	8	0.252211	1		0.18776	1		0.099527	2	55.9775	0.0691737	1		0.170053	2	25.918
1335	-0.289503	1463	-1.26817	-0.260553	-2.90735	-0.37093	P27816	Microtubule-associated protein 4 OS=Homo sapiens GN=MAP4 PE=1 SV=3 - [MAP4_HUMAN]					120.93	52.52	42	14.2674	28	84.7404	11.91	13	45.5923	4.79787	26	33.3654	0.639511	23	13.3942	18.3406	12	33.6714	14.1825	8	34.4271
1336	-0.290713	1155	-0.75695	0.517006	-2.1973	-0.372068	Q8TBF8	Protein FAM81A OS=Homo sapiens GN=FAM81A PE=2 SV=3 - [FA81A_HUMAN]					42.3651	2.17	1	21.0428	1		30.1118	1		6.51228	1		1.41997	1		49.6368	1		38.353	1
1337	-0.290945	914	-0.537149	-0.427707	-1.89201	-0.0940008	Q02790	Peptidyl-prolyl cis-trans isomerase FKBP4 OS=Homo sapiens GN=FKBP4 PE=1 SV=3 - [FKBP4_HUMAN]				Yes	51.7721	74.95	38	8.65961	50	15.2769	6.43792	50	15.3862	4.06997	60	24.465	1.09658	48	9.06776	10.7015	50	16.2117	10.0264	39	27.801
1338	-0.290973	807	-0.465134	1.31778	-1.79198	-0.372313	Q9Y2S7	Polymerase delta-interacting protein 2 OS=Homo sapiens GN=POLDIP2 PE=1 SV=1 - [PDIP2_HUMAN]				Yes	42.0072	40.22	11	0.276365	2	1420.73	0.688927	4	175.631	1.87576	1		0.541674	3	450.578	0.251011	2	1214.41	0.193917	2	1094.05
1339	-0.290997	1047	-0.650007	-0.735328	-1.55011	-0.123664	Q12769	Nuclear pore complex protein Nup160 OS=Homo sapiens GN=NUP160 PE=1 SV=3 - [NU160_HUMAN]				Yes	162.017	21.59	21	0.145142	3	42.5722	0.0871842	12	47.3079	0.0841082	10	63.7092	0.0287215	2	28.4416	0.171031	2	13.5548	0.156981	3	7.57419
1340	-0.292521			-0.429058		1.51899	Q00653	Nuclear factor NF-kappa-B p100 subunit OS=Homo sapiens GN=NFKB2 PE=1 SV=4 - [NFKB2_HUMAN]				Yes	96.6889	9.33	6	3.03836	1		2.25673	1								5.01512	1		14.3728	1
1341	-0.292628	800	-0.459696	-0.429149	-1.78443	-0.214133	Q9NQW7	Xaa-Pro aminopeptidase 1 OS=Homo sapiens GN=XPNPEP1 PE=1 SV=3 - [XPP1_HUMAN]					69.8732	50.08	21	10.7756	8	36.5252	8.00305	9	40.9489	5.41786	7	18.4355	1.57275	8	23.1471	15.1774	6	2.0304	13.0839	6	40.5847
1342	-0.29275	672	-0.366475	-0.492416	-1.33735	-0.373985	P62191	26S protease regulatory subunit 4 OS=Homo sapiens GN=PSMC1 PE=1 SV=1 - [PRS4_HUMAN]				Yes	49.1537	65.45	25	3.55432	32	18.9727	2.52653	39	16.0515	1.86259	37	15.7669	0.737115	27	23.9315	4.61051	36	32.2958	3.55769	31	24.4976
1343	-0.29282			-0.429314	4.78919		Q9H6R4	Nucleolar protein 6 OS=Homo sapiens GN=NOL6 PE=1 SV=2 - [NOL6_HUMAN]				Yes	127.513	27.49	20	0.019001	1		0.0141104	1		0.425876	4	354.515	11.7753	1					0.0867679	2	8320.31
1344	-0.293997			-0.430322		-0.318101	O94874	E3 UFM1-protein ligase 1 OS=Homo sapiens GN=UFL1 PE=1 SV=2 - [UFL1_HUMAN]				Yes	89.5398	21.79	13	0.093453	3	1.28738	0.0693511	5	17.8138	0.0641856	4	4.97294				0.0952151	2	36.909	0.0763744	2	1.81753
1345	-0.294123	1528	-1.53627	0.0646866	-3.27973	-0.375276	P50995	Annexin A11 OS=Homo sapiens GN=ANXA11 PE=1 SV=1 - [ANX11_HUMAN]				Yes	54.3551	21.78	12	11.1399	5	66.8655	11.6508	2	0.744008	4.07482	4	51.3065	0.419578	7	13.5008	27.2139	1		20.9808	5	67.242
1346	-0.294138	1367	-1.0541	0.231564	-2.61002	-0.37529	P04792	Heat shock protein beta-1 OS=Homo sapiens GN=HSPB1 PE=1 SV=2 - [HSPB1_HUMAN]				Yes	22.7685	90.24	17	34.9538	16	18.1414	41.0395	14	12.7391	13.3725	23	15.4049	2.19036	28	19.1579	64.5133	12	8.3321	49.7366	12	29.166
1347	-0.294587	881	-0.513933	-0.618749	0.411541	-0.375712	P55081	Microfibrillar-associated protein 1 OS=Homo sapiens GN=MFAP1 PE=1 SV=2 - [MFAP1_HUMAN]					51.9266	20.96	7	0.245608	3	74.5457	0.159949	3	76.5789	0.197116	5	46.3245	0.262186	5	41.4788	0.320776	5	10.0324	0.24723	3	14.4162
1348	-0.295419	1234	-0.847488	-0.904517	0.0228364	-0.376495	Q9UHX1	Poly(U)-binding-splicing factor PUF60 OS=Homo sapiens GN=PUF60 PE=1 SV=1 - [PUF60_HUMAN]				Yes	59.8376	43.47	19	0.452033	22	38.5669	0.241481	23	19.3476	0.346844	25	33.1385	0.352378	26	28.6225	1.02596	20	33.7376	0.790301	16	32.3692
1349	-0.295605				-0.627247	-0.376669	Q92576	PHD finger protein 3 OS=Homo sapiens GN=PHF3 PE=1 SV=3 - [PHF3_HUMAN]				Yes	229.339	6.67	9				0.492762	2	2015.06	0.159875	3	1.26882	0.103505	2	18.8815	0.174836	1		0.134661	1
1350	-0.295967	597	-0.319613	-0.43201	-1.58986	0.0522443	Q9BTE6	Alanyl-tRNA editing protein Aarsd1 OS=Homo sapiens GN=AARSD1 PE=1 SV=2 - [AASD1_HUMAN]				Yes	45.4513	28.64	9	7.82279	4	21.8295	5.79848	3	6.72054	2.31967	4	8.43886	0.770601	4	27.6581	10.099	2	19.2756	10.4714	4	50.223
1351	-0.296451	972	-0.577904	-0.673554	-1.55769	-0.0398283	Q13162	Peroxiredoxin-4 OS=Homo sapiens GN=PRDX4 PE=1 SV=1 - [PRDX4_HUMAN]				Yes	30.5208	67.9	13	0.118615	15	43.5193	0.0743667	13	52.0706	0.056421	10	49.6692	0.0191659	7	101.213	0.114286	11	52.7165	0.111175	10	130.53
1352	-0.296614	986	-0.598014	-0.432564	-0.373945	-0.661116	Q4G0J3	La-related protein 7 OS=Homo sapiens GN=LARP7 PE=1 SV=1 - [LARP7_HUMAN]				Yes	66.8574	11	7	0.197297	1		0.146186	3	32.9122	0.12713	2	60.1551	0.0981027	3	121.152	0.294513	2	26.9474	0.186247	1
1353	-0.297069			-0.432954	-0.26332		P11171	Protein 4.1 OS=Homo sapiens GN=EPB41 PE=1 SV=4 - [41_HUMAN]				Yes	96.9573	2.55	2	1.6008	1		1.18578	2	10.993	1.07883	1		0.89885	1					1.29034	1
1354	-0.297076	1220	-0.829863	-0.43296	-2.29857	0.364077	P42224	Signal transducer and activator of transcription 1-alpha/beta OS=Homo sapiens GN=STAT1 PE=1 SV=2 - [STAT1_HUMAN]				Yes	87.2795	26.4	13	6.49004	7	41.1364	4.80743	7	14.4535	2.46334	4	25.5838	0.500709	7	24.4517	6.98085	6	116.639	8.98476	4	12.0965
1355	-0.297166	659	-0.357532	-0.484754	-1.50101	-0.378138	P35241	Radixin OS=Homo sapiens GN=RDX PE=1 SV=1 - [RADI_HUMAN]					68.5214	54.89	18	6.73266	11	48.4706	4.81129	12	18.415	3.81347	15	29.9767	1.34732	17	14.0511	10.2991	15	52.2371	7.92445	12	28.371
1356	-0.297238	1066	-0.662259	0.119083	-2.06578	-0.378206	P61160	Actin-related protein 2 OS=Homo sapiens GN=ACTR2 PE=1 SV=1 - [ARP2_HUMAN]					44.7322	51.52	16	15.2567	8	43.5934	16.5695	5	16.3887	6.92337	9	16.7487	1.6537	17	18.495	25.0696	4	8.80988	19.2884	2	16.6378
1357	-0.297772	945	-0.554425	-0.653439	-1.00433	-0.378707	Q16576	Histone-binding protein RBBP7 OS=Homo sapiens GN=RBBP7 PE=1 SV=1 - [RBBP7_HUMAN]				Yes	47.7902	74.35	12	1.63952	27	17.6046	1.04235	23	14.2984	0.989237	23	26.2011	0.493135	26	23.9316	1.95729	30	26.3792	1.5054	26	30.0536
1358	-0.297795	890	-0.52009	-0.624024	-1.55956	0.251986	Q99471	Prefoldin subunit 5 OS=Homo sapiens GN=PFDN5 PE=1 SV=2 - [PFD5_HUMAN]				Yes	17.317	63.64	10	4.86485	11	30.6399	3.1566	8	11.9148	1.79447	5	25.3194	0.608784	9	17.7635	5.39657	8	16.1662	6.42648	6	27.5675
1359	-0.298391	977	-0.583609	-0.434087	-1.95654	-0.152309	Q9BSD7	Cancer-related nucleoside-triphosphatase OS=Homo sapiens GN=NTPCR PE=1 SV=1 - [NTPCR_HUMAN]					20.7001	35.26	5	1.15893	1		0.857793	1		0.564052	2	49.2043	0.145326	2	60.3338	1.34551	1		1.2107	2	21.2056
1360	-0.29915				-1.56036	-0.380004	Q9P0V9	Septin-10 OS=Homo sapiens GN=SEPT10 PE=1 SV=2 - [SEP10_HUMAN]					52.5596	16.74	4				4.4821	3	23.6472	2.23471	1		0.757714	1		8.33215	1		6.40272	1
1361	-0.300383			0.00931862		-0.381164	P54725	UV excision repair protein RAD23 homolog A OS=Homo sapiens GN=RAD23A PE=1 SV=1 - [RD23A_HUMAN]				Yes	39.5847	26.17	5	17.9601	2	17.1458	18.0765	1								30.3844	1		23.3297	1
1362	-0.300756	1201	-0.80475	-0.867901	-1.56367	-0.171009	Q6GMV3	Putative peptidyl-tRNA hydrolase PTRHD1 OS=Homo sapiens GN=PTRHD1 PE=1 SV=1 - [PTRD1_HUMAN]					15.7953	70	5	6.69194	6	57.4828	3.66681	6	41.4144	2.10488	5	12.9359	0.712058	5	15.9631	7.81052	6	38.2702	6.93747	7	34.3967
1363	-0.301898	684	-0.37282	-0.437091	-1.49904	-0.449298	P54136	Arginine--tRNA ligase, cytoplasmic OS=Homo sapiens GN=RARS PE=1 SV=2 - [SYRC_HUMAN]				Yes	75.3309	49.09	28	2.88027	34	20.1815	2.12743	32	20.2345	1.38978	36	13.9051	0.491689	31	15.8647	3.96238	27	34.636	2.90204	23	28.6464
1364	-0.302932			-0.437977	-0.168218		O15379	Histone deacetylase 3 OS=Homo sapiens GN=HDAC3 PE=1 SV=2 - [HDAC3_HUMAN]				Yes	48.8164	8.41	2	0.377239	2	17.1246	0.278466	1		0.287324	1		0.255701	3	12.3567	0.381459	3	15.4915
1365	-0.303639	1085	-0.681783	-0.438583	-2.09289	-0.254346	Q9Y266	Nuclear migration protein nudC OS=Homo sapiens GN=NUDC PE=1 SV=1 - [NUDC_HUMAN]				Yes	38.2191	43.2	15	4.93281	18	19.1101	3.63972	15	18.2522	2.01219	17	13.7229	0.471676	18	11.6995	6.80641	16	19.404	5.70627	16	17.9001
1366	-0.303702	923	-0.542563	-0.643277	-1.56776	-0.310404	O43488	Aflatoxin B1 aldehyde reductase member 2 OS=Homo sapiens GN=AKR7A2 PE=1 SV=3 - [ARK72_HUMAN]					39.5637	30.36	7	5.39446	4	23.3813	3.45384	4	10.5745	1.63855	2	2.56497	0.552734	4	28.8053	7.67165	3	1.97892	6.18654	4	33.4315
1367	-0.30419	739	-0.410759	-0.439055	-1.71646	-0.316108	P11142	Heat shock cognate 71 kDa protein OS=Homo sapiens GN=HSPA8 PE=1 SV=1 - [HSP7C_HUMAN]				Yes	70.8542	70.28	35	8.1824	106	17.9763	6.03548	108	18.0267	4.84928	121	16.52	1.47561	113	12.7515	9.73452	98	14.9906	7.8191	109	17.4892
1368	-0.304531	1064	-0.661118	-0.0105782	-2.06419	-0.385066	Q9Y5Y2	Cytosolic Fe-S cluster assembly factor NUBP2 OS=Homo sapiens GN=NUBP2 PE=1 SV=1 - [NUBP2_HUMAN]				Yes	28.8068	32.1	4	3.70282	3	7.91434	3.67577	2	108.053	2.56239	4	36.4046	0.612719	6	62.3785	6.95026	3	8.82566	5.32212	2	35.0595
1369	-0.304683	984	-0.591303	-0.439477	-1.96722	-0.226953	Q16851	UTP--glucose-1-phosphate uridylyltransferase OS=Homo sapiens GN=UGP2 PE=1 SV=5 - [UGPA_HUMAN]				Yes	56.9047	36.81	14	7.13261	11	44.3553	5.2596	11	58.2152	2.34414	11	12.8106	0.599501	12	34.6933	8.78412	7	50.9454	7.50549	9	27.1942
1370	-0.30484	653	-0.354108	-0.435414	-1.63777	-0.385356	P56192	Methionine--tRNA ligase, cytoplasmic OS=Homo sapiens GN=MARS PE=1 SV=2 - [SYMC_HUMAN]					101.052	43.22	29	2.48444	35	30.1666	1.8372	35	25.9041	1.42397	31	33.6473	0.457595	30	25.1518	3.51366	36	36.4845	2.69002	29	31.1229
1371	-0.305405	1114	-0.715724	-0.791629	-1.37194	-0.385888	Q92878	DNA repair protein RAD50 OS=Homo sapiens GN=RAD50 PE=1 SV=1 - [RAD50_HUMAN]				Yes	153.797	28.43	33	0.196854	18	28.3162	0.113721	15	21.8473	0.104694	16	35.0897	0.0404508	13	37.8379	0.173097	14	42.59	0.132472	10	25.1008
1372	-0.307024	590	-0.315773	-0.441483	-1.58453	0.0391331	P54578	Ubiquitin carboxyl-terminal hydrolase 14 OS=Homo sapiens GN=USP14 PE=1 SV=3 - [UBP14_HUMAN]					56.033	63.56	22	2.61	20	11.0076	1.92194	21	10.3039	1.09436	21	6.61314	0.364897	21	13.491	3.26275	23	12.8501	3.35247	20	16.2727
1373	-0.307326	782	-0.444457	-0.0051699	-1.57279	-0.51668	P62841	40S ribosomal protein S15 OS=Homo sapiens GN=RPS15 PE=1 SV=2 - [RS15_HUMAN]				Yes	17.0292	62.07	7	0.703359	14	18.5115	0.700843	14	11.4874	0.435184	21	18.2332	0.14629	19	32.8822	1.17299	13	19.5537	0.819897	12	29.2342
1374	-0.308867			1.3924	-1.57493		Q9H299	SH3 domain-binding glutamic acid-rich-like protein 3 OS=Homo sapiens GN=SH3BGRL3 PE=1 SV=1 - [SH3L3_HUMAN]				Yes	10.4313	55.91	2	8.94255	1		23.4756	1		3.43402	1		1.15266	1					29.7426	1
1375	-0.308936	1404	-1.1248	0.129619	-2.70823	-0.389209	Q13561	Dynactin subunit 2 OS=Homo sapiens GN=DCTN2 PE=1 SV=4 - [DCTN2_HUMAN]					44.2039	80.55	25	18.4964	12	38.999	20.2352	12	51.2445	11.5083	13	36.8338	1.76098	13	16.367	33.1806	8	72.6436	25.335	10	59.878
1376	-0.309049	773	-0.440288	-0.555654	-1.46022	-0.389315	Q9Y5U2	Protein TSSC4 OS=Homo sapiens GN=TSSC4 PE=1 SV=3 - [TSSC4_HUMAN]					34.3046	10.64	3	2.12068	1		1.4428	1		1.10043	1		0.399939	1		2.25729	1		1.72342	2	3.42056
1377	-0.309149	721	-0.394158	-0.443303	-1.6934	-0.268646	Q8WW12	PEST proteolytic signal-containing nuclear protein OS=Homo sapiens GN=PCNP PE=1 SV=2 - [PCNP_HUMAN]				Yes	18.9134	39.33	8	18.2043	4	80.1308	13.3883	5	44.6969	6.16888	6	15.7724	1.9074	7	15.5094	22.9414	4	45.771	19.0436	5	29.025
1378	-0.309158	713	-0.38984	-0.512434	-0.919575	-0.389417	P12277	Creatine kinase B-type OS=Homo sapiens GN=CKB PE=1 SV=1 - [KCRB_HUMAN]					42.6173	77.43	25	36.122	24	88.8851	25.3229	26	51.5983	15.3644	24	67.1359	8.12264	28	43.353	51.3488	22	84.8401	39.2016	21	43.3507
1379	-0.309466	1150	-0.754547	-0.82489	-0.662218	-0.389708	Q8NBJ5	Procollagen galactosyltransferase 1 OS=Homo sapiens GN=COLGALT1 PE=1 SV=1 - [GT251_HUMAN]					71.5905	44.53	24	0.0759361	9	41.0996	0.0428678	8	57.1945	0.0401659	10	43.2358	0.0253811	6	41.7872	0.051426	7	43.3798	0.0392527	9	43.2723
1380	-0.311754	910	-0.53363	-0.635623	-1.57895	-0.238286	Q92890	Ubiquitin fusion degradation protein 1 homolog OS=Homo sapiens GN=UFD1L PE=1 SV=3 - [UFD1_HUMAN]				Yes	34.4783	21.82	7	1.98917	3	4.78615	1.28035	5	3.36432	1.56301	5	10.7678	0.523182	9	21.1849	2.72646	4	28.9438	2.31137	4	41.9944
1381	-0.312875	587	-0.314571	-0.447949	-1.12234	-0.392914	Q9P2E9	Ribosome-binding protein 1 OS=Homo sapiens GN=RRBP1 PE=1 SV=4 - [RRBP1_HUMAN]					152.381	29.43	30	0.156232	19	41.8405	0.114531	18	48.7157	0.118859	17	49.2299	0.0545975	11	44.9678	0.1637	15	44.5622	0.124672	9	23.3999
1382	-0.315171	1045	-0.648691	-0.7342	-1.58369	-0.209277	Q13617	Cullin-2 OS=Homo sapiens GN=CUL2 PE=1 SV=2 - [CUL2_HUMAN]				Yes	86.9268	21.34	11	1.48172	4	21.1926	0.890735	9	28.3977	0.789102	6	20.7902	0.263266	4	31.703	1.61491	5	29.8835	1.39685	4	12.0377
1383	-0.316517	833	-0.480687	-0.590266	-1.58556	-0.327883	Q15008	26S proteasome non-ATPase regulatory subunit 6 OS=Homo sapiens GN=PSMD6 PE=1 SV=1 - [PSMD6_HUMAN]				Yes	45.5023	44.73	17	2.78621	21	20.4616	1.85066	21	11.6115	1.34595	15	10.8626	0.448465	15	32.246	2.90792	21	15.7905	2.31675	17	19.9672
1384	-0.317487			-0.450447		0.475933	Q9H5V9	UPF0428 protein CXorf56 OS=Homo sapiens GN=CXorf56 PE=1 SV=1 - [CX056_HUMAN]					25.608	8.11	2	8.42307	2	54.3384	6.16414	1								7.62313	1		10.6024	2	44.5264
1385	-0.320915	924	-0.543196	-0.643819	-1.06272	-0.400477	Q8N163	DBIRD complex subunit KIAA1967 OS=Homo sapiens GN=KIAA1967 PE=1 SV=2 - [K1967_HUMAN]				Yes	102.838	41.5	27	0.35218	20	20.0043	0.225401	18	14.8482	0.176917	27	45.6303	0.0846956	15	30.2851	0.39757	16	22.1327	0.301202	14	29.9805
1386	-0.32163			-0.453996		0.378036	Q9BW91	ADP-ribose pyrophosphatase, mitochondrial OS=Homo sapiens GN=NUDT9 PE=1 SV=1 - [NUDT9_HUMAN]					39.1007	13.14	4	1.30226	3	39.6306	0.95067	1					0.222318	2	187.4	1.61408	3	36.621	2.09762	2	74.7931
1387	-0.322283	719	-0.393892	-0.409082	-1.59357	-0.469119	Q14738	Serine/threonine-protein phosphatase 2A 56 kDa regulatory subunit delta isoform OS=Homo sapiens GN=PPP2R5D PE=1 SV=1 - [2A5D_HUMAN]				Yes	69.9474	27.24	10	9.38526	2	14.526	7.06806	2	17.8742	3.60294	5	14.7113	1.19384	2	31.695	15.8624	2	6.61093	11.4591	2	8.91394
1388	-0.322552	1258	-0.881544	-0.933694	-1.57349	-0.402016	Q96ER3	Protein SAAL1 OS=Homo sapiens GN=SAAL1 PE=1 SV=2 - [SAAL1_HUMAN]					53.5237	15.4	5	3.78082	2	77.1199	1.97932	4	51.432	0.850485	4	16.8939	0.285759	2	81.2372	2.80923	2	19.0866	2.12602	3	4.52903
1389	-0.323104	1190	-0.789921	-0.0219864	-2.24309	-0.402535	O43399	Tumor protein D54 OS=Homo sapiens GN=TPD52L2 PE=1 SV=2 - [TPD54_HUMAN]					22.2243	59.22	10	12.9538	7	16.5978	12.7578	5	35.5952	6.46668	8	40.3104	1.36598	10	17.995	21.329	8	29.1116	16.136	9	25.9092
1390	-0.324524	928	-0.543862	0.107514	-1.59668	-0.610181	P51148	Ras-related protein Rab-5C OS=Homo sapiens GN=RAB5C PE=1 SV=2 - [RAB5C_HUMAN]					23.4678	62.96	8	19.3557	5	24.0412	20.8532	7	69.0523	13.9768	10	44.9511	4.62125	15	40.4673	26.606	5	22.2304	17.43	6	35.7065
1391	-0.327163	753	-0.424096	-0.541782	-1.60035	-0.31842	Q9UBW8	COP9 signalosome complex subunit 7a OS=Homo sapiens GN=COPS7A PE=1 SV=1 - [CSN7A_HUMAN]				Yes	30.258	35.27	6	1.40046	5	9.90114	0.962008	8	7.2961	0.691108	9	4.96098	0.227926	8	72.8121	1.631	4	5.02878	1.30798	5	31.6639
1392	-0.330456	1502	-1.38572	-0.0181982	-3.07062	-0.40945	Q14204	Cytoplasmic dynein 1 heavy chain 1 OS=Homo sapiens GN=DYNC1H1 PE=1 SV=5 - [DYHC1_HUMAN]					532.072	58.7	233	26.5425	105	39.9563	26.2098	98	40.3756	15.3101	157	41.1642	1.82234	153	18.4847	41.9554	65	40.55	31.5887	66	74.5929
1393	-0.330596	909	-0.533493	-0.461677	-1.88693	-0.271259	P08107	Heat shock 70 kDa protein 1A/1B OS=Homo sapiens GN=HSPA1A PE=1 SV=5 - [HSP71_HUMAN]					70.009	78.32	39	10.6262	105	22.2911	7.71614	101	23.1708	6.59067	112	22.1454	1.782	113	16.2976	13.6336	91	16.0629	11.2967	89	17.1273
1394	-0.331195	1434	-1.19037	0.0699003	-2.79929	-0.410145	P49327	Fatty acid synthase OS=Homo sapiens GN=FASN PE=1 SV=3 - [FAS_HUMAN]					273.254	58.14	117	17.2731	85	32.3021	18.1306	91	46.9167	6.77186	114	27.4121	0.972829	131	19.2022	27.6077	73	30.8814	20.7761	77	38.5834
1395	-0.331352	929	-0.544125	-0.644615	-1.60617	0.505104	O95379	Tumor necrosis factor alpha-induced protein 8 OS=Homo sapiens GN=TNFAIP8 PE=1 SV=1 - [TFIP8_HUMAN]					22.9889	10.1	1	4.70776	2	52.1946	3.01138	2	18.9231	2.2405	2	1081.84	0.735939	1		5.44968	2	35.68	7.73432	1
1396	-0.331622	738	-0.409763	-0.529503	-1.60654	-0.191462	P07900	Heat shock protein HSP 90-alpha OS=Homo sapiens GN=HSP90AA1 PE=1 SV=5 - [HS90A_HUMAN]				Yes	84.6067	75.55	46	5.99264	152	18.1386	4.15166	149	13.8929	2.78483	162	13.9106	0.914496	140	12.3927	7.15655	135	15.8274	6.26712	146	18.6727
1397	-0.331626	793	-0.454362	-0.567712	-1.60655	-0.352396	P11441	Ubiquitin-like protein 4A OS=Homo sapiens GN=UBL4A PE=1 SV=1 - [UBL4A_HUMAN]				Yes	17.7656	21.02	3	0.571981	2	3.21602	0.385908	3	0.168195	0.317479	2	10.5765	0.104255	3	30.3261	0.659173	2	6.59975	0.516319	3	10.0792
1398	-0.331845	820	-0.475485	0.133378	-1.80636	-0.410757	P07108	Acyl-CoA-binding protein OS=Homo sapiens GN=DBI PE=1 SV=2 - [ACBP_HUMAN]					10.038	50.57	3	8.58955	5	19.0777	9.42153	4	8.06608	2.5978	6	27.008	0.742742	5	11.8333	16.1892	5	9.44527	12.1779	5	6.49734
1399	-0.333303	702	-0.383242	0.492495	-1.60888	-0.459101	P02795	Metallothionein-2 OS=Homo sapiens GN=MT2A PE=1 SV=1 - [MT2_HUMAN]				Yes	6.0372	54.1	3	4.99735	2	7.99544	7.03065	2	34.9503	1.57238	3	14.1034	0.515511	3	5.77978	15.0615	2	16.2157	10.9563	1
1400	-0.333341	817	-0.472262	0.246262	-1.80188	-0.412164	Q14152	Eukaryotic translation initiation factor 3 subunit A OS=Homo sapiens GN=EIF3A PE=1 SV=1 - [EIF3A_HUMAN]				Yes	166.468	36.03	49	2.7684	40	17.2954	3.28368	40	18.1217	1.91051	59	20.4134	0.547936	54	16.8432	4.80417	37	29.0185	3.61031	34	33.9839
1401	-0.338892	774	-0.441293	-0.468785	-1.75887	0.627807	Q9NZN8	CCR4-NOT transcription complex subunit 2 OS=Homo sapiens GN=CNOT2 PE=1 SV=1 - [CNOT2_HUMAN]				Yes	59.6999	3.15	1	10.9878	1		7.93951	1		4.8389	1		1.4298	1		10.5568	1		16.3125	1
1402	-0.341164	875	-0.510092	-0.269712	-1.85443	-0.419522	Q8NBF2	NHL repeat-containing protein 2 OS=Homo sapiens GN=NHLRC2 PE=1 SV=1 - [NHLC2_HUMAN]					79.3935	14.33	6	3.73723	4	11.5218	3.09997	1		1.37069	3	4.10232	0.379055	2	24.0579	6.49083	3	25.0823	4.85301	5	11.2841
1403	-0.342912	938	-0.551012	0.572284	-1.91126	-0.421167	P62820	Ras-related protein Rab-1A OS=Homo sapiens GN=RAB1A PE=1 SV=3 - [RAB1A_HUMAN]					22.6634	72.2	5	8.72432	7	54.4596	12.972	9	14.9439	11.342	11	54.3174	3.01537	8	7.86154	13.0601	3	4.86792	9.75357	5	66.5922
[truncated: 1,177 more rows]

## Sheet: Trn-1
Rank by 2nd Z-score (Trn-1)	2nd Z-score	Rank by 3rd Z-score (Trn-1)	3rd Z-score	log2[(L/HTrn-1)/(L/HCtl)]			Accession	Description	Reporta or Feature	Direct Bindingb	GO Nucleusc	MW (kDa)	Identification		Experiment 1						Experiment 2						Experiment 3
[truncated: 2,352 more rows]

[truncated: 10 more sheets: Trn-2, Trn-SR, Imp-4, Imp-5, Imp-7, Imp-8, Imp-9, Imp-11, Imp-13, Exp-4]
